# Supplementary material for: Aerobic Denitrification and Heterotrophic Sulfur Oxidation in the Genus Halomonas Revealed by Six Novel Species Characterizations and Genome-Based Analysis
Source: Front Microbiol. 2021 Mar 18;12:652766. doi: 10.3389/fmicb.2021.652766 (PMC8014003; doi:10.3389/fmicb.2021.652766)
Supplement: Supplementary file 2 [file Table_1.xlsx]

## Sheet: Table S1
Table S1. The minimum information for 207 genomes used in the study. The GC content, completeness, and contamination were estimated using CheckM, and the remaining statistics were obtained from QUAST software.
Organism name	type strain	BioSample	BioProject	Assembly	Accession number	Size(Mb)	GC%	contigs	CDS	Completeness	Contamination	heterogeneity
MCCC_1A05748		SAMN14838965	PRJNA630524	JABFTQ000000000	JABFTQ000000000	5.03844	64.55	43	4628	100	2.16	9.09
MCCC_1A05775		SAMN14838966	PRJNA630524	JABFTR000000000	JABFTR000000000	5.041	64.54	43	4627	100	2.16	9.09
MCCC_1A05776		SAMN14838967	PRJNA630524	JABFTS000000000	JABFTS000000000	4.71624	64.83	25	4243	100	1.94	14.29
MCCC_1A11036	type strain	SAMN14838968	PRJNA630524	JABFTT000000000	JABFTT000000000	4.4139	63.32	29	4067	100	0.65	0
MCCC_1A11057		SAMN14838969	PRJNA630524	JABFTU000000000	JABFTU000000000	4.98808	63.95	22	4551	100	0.65	0
MCCC_1A11058	type strain	SAMN14838970	PRJNA630524	JABFTV000000000	JABFTV000000000	5.08266	64.03	33	4565	100	1.29	0
MCCC_1A11059	type strain	SAMN14838971	PRJNA630524	CP053381	CP053381	4.49195	65.99	1	4071	99.57	1.29	50
MCCC_1A11062		SAMN14838972	PRJNA630524	JABFTW000000000	JABFTW000000000	4.94063	64.07	61	4437	100	1.51	0
MCCC_1A11081	type strain	SAMN14838973	PRJNA630524	JABFTX000000000	JABFTX000000000	4.55421	64.47	14	4174	99.57	1.51	0
MCCC_1A13718	type strain	SAMN14838975	PRJNA630524	CP053383	CP053383	4.57298	64.23	1	4198	99.78	1.08	60
MCCC_1A14433	type strain	SAMN10605342	PRJNA510464	CP035042	CP035042	5.01613	63.94	1	4552	100	0.65	0
MCCC_1A17486		SAMN14838976	PRJNA630524	JABFTY000000000	JABFTY000000000	4.82852	64.81	29	4438	100	1.08	0
MCCC_1A17488		SAMN14838977	PRJNA630524	JABFTZ000000000	JABFTZ000000000	4.42571	66.16	13	4053	99.57	0.65	0
MCCC_1A17499		SAMN14838978	PRJNA630524	JABFUA000000000	JABFUA000000000	4.98095	64.66	96	4568	100	1.51	0
Halomonas_aestuarii_Hb3_T	type strain	SAMN06019500	PRJNA353720	GCA_001886615.1	CP018139	3.54389	67.9	1	3193	99.78	0.43	0
Halomonas_alimentaria_DSM_15356_T	type strain	SAMN13634714	PRJNA596739	GCA_009902005.1	WUTT00000000	3.28512	66.3	17	2989	100	0.43	0
Halomonas_alkaliantarctica_CRSS_T	type strain	SAMN05443130	PRJNA332793	GCA_004364445.1	SOCZ00000000	5.03183	54.8	50	4472	100	1.18	16.67
Halomonas_sp._SAT111		SAMN07619224	PRJNA391943	GCA_002715145.1	PAYD00000000	4.72793	55.1	68	4264	99.43	1.61	46.15
Halomonas_sp._A11-A		SAMN09081309	PRJNA455882	GCA_003182195.1	QGTM00000000	3.32815	67.6	63	3023	100	0.65	0
Halomonas_sp._JS92-SW72		SAMN09930477	PRJNA488344	GCA_003547075.1	QGTM00000000	4.06287	67.9	1	3655	100	0.86	0
Halomonas_sp._LS21		SAMN09930477	PRJNA248383	GCA_000696485.1	CP007757	4.07405	52.6	1	3571	99.86	1.29	0
Halomonas_sp._N3-2A		SAMN07256639	PRJNA391029	GCA_002216165.1	CP022286	4.72383	52.9	1	4181	99.86	2.03	0
Candidatus_Halomonas_sp._UBA10741		SAMN08019158	PRJNA417962	GCA_003529415.1	CP007757	3.95711	52.9	119	3370	96.19	1.2	20
Candidatus_Halomonas_sp._UBA11284		SAMN08019627	PRJNA417962	GCA_003521015.1	CP007757	4.16085	53	107	3678	99.64	0.95	50
Halomonas_sp._WN018		SAMN07572982	PRJNA400702	GCA_002286955.1	NSKA00000000	4.05412	52.5	34	3567	99.86	1.29	0
Halomonas_alkaliphila_X3		SAMN08007747	PRJNA417878	GCA_003612795.1	CP024811	4.02951	52.7	1	3541	99.86	0.86	0
Halomonas_alkalitolerans_1513_T	type strain	SAMN05417700	PRJNA361518	GCA_001971685.1	CP019326	4.12952	65.3	1	3639	100	1.02	0
Halomonas_andesensis_LC6_T	type strain	SAMN10644076	PRJNA511800	GCA_003989795.1	RZHG00000000	3.90773	52.1	34	3382	100	2.51	20
Halomonas_anticariensis_FP35_T	type strain	SAMN02441216	PRJNA182406	GCA_000428505.1	AUAB01000000	5.01954	58.5	63	4508	100	0.43	0
Halomonas_sp._BL6		SAMN11951961	PRJNA546082	GCA_006228115.1	AUAB01000000	3.72096	58.3	12	3368	100	0.86	0
Halomonas_aquamarina_ZoBell_and_Upham_558_T	type strain	SAMN04490369	PRJEB16924	GCA_900110265.1	FODB00000000	3.49721	56.7	125	3139	100	0.43	0
Halomonas_arcis_AJ282_T	type strain	SAMN04487951	PRJEB16235	GCA_900103865.1	FNII00000000	4.14213	55.9	38	3723	100	1.51	42.86
Halomonas_sp._ACAM_239		SAMN05878438	PRJEB18163	GCA_900128865.1	CP024621	3.84974	57	2	3477	100	0.89	0
Halomonas_axialensis_Althf1_T	type strain	SAMN10907660	PRJNA521630	GCA_007163885.2	AP019517.2	3.6198	56.8	1	5503	100	0.43	0
Halomonas_sp._ALS9		SAMN04893747	PRJNA291433	GCA_001651035.1	LXRG01000000	4.70383	54.5	233	4216	96.17	1.48	0
Halomonas_boliviensis_LC1_T	type strain	SAMN07276656	PRJNA391828	GCA_002265845.1	NPEY01000001	4.1334	54.7	48	3688	100	1.45	37.5
Halomonas_borealis_ATF_5.2_T	type strain	SAMN10791422	PRJNA516569	GCA_004798905.1	SDMO00000000	3.23574	66.1	158	2908	99.35	0.65	0
Halomonas_campaniensis_5AG_T	type strain	SAMN05445702	PRJNA332794	GCA_014193375.1	CP007757.1
Halomonas_campisalis_1A11675_T	type strain	SAMN14838980	PRJNA630524	JABFUC000000000	JABFUC000000000	4.27199	66.28	47	3803	99.57	1.15	0
Halomonas_sp._ALO_Sharm		SAMN05192556	PRJEB18341	GCA_900142315.1	FRAL01000000	3.47875	63.6	23	3204	99.86	0.43	0
Halomonas_caseinilytica_JCM_14802_T	type strain	SAMD00052839	PRJDB4878	GCA_001662305.1	BDEP01000000	3.57164	63.4	38	3295	99.86	1.38	66.67
Halomonas_chromatireducens_AGD_8-3_T	type strain	SAMN04281796	PRJNA302842	GCA_001545155.1	CP014226	3.97365	62.8	1	3465	98.91	1.79	22.22
Halomonas_sp._DQ26W		SAMN09684756	PRJNA481602	GCA_003339685.1	QPKI01000000	3.60667	62.2	73	3175	99.14	1.62	37.5
Halomonas_sp._QHL1		SAMN05415087	PRJNA329581	GCA_001882345.1	QPKI00000000	4.15534	54.6	5	3629	100	1.29	0
Halomonas_cupida_DSM_4740_T	type strain	SAMN05660971	PRJEB18385	GCA_900142755.1	FRCA01000000	4.95797	59.6	31	4309	99.03	0.65	0
Halomonas_daqiaonensis_CGMCC_1.9150_T	type strain	SAMN04488129	PRJEB16863	GCA_900109725.1	FOBC00000000	3.71643	64	46	3317	100	1.63	20
Halomonas_daqingensis_DQD2-30_T	type strain	SAMN04487953	PRJEB16690	GCA_900108215.1	FNVC00000000	4.73721	64.9	56	4307	100	1.08	0
Halomonas_sp._KM-1		SAMD00036607	PRJDB36	GCA_000246875.2	BAEU01000000	4.99281	64.1	173	4448	100	1.51	0
Halomonas_denitrificans_DSM_18045_T	type strain	SAMN08781011	PRJNA445340	GCA_003056305.1	PYVX00000000	3.75833	68.7	13	3344	100	0.65	0
Halomonas_sp._THAF5a		SAMN11996109	PRJNA547984	GCA_009363755.1	CP045417	3.80675	68.4	1	3364	100	1.29	0
Halomonas_desiderata_FB2_T	type strain	SAMN14371621	PRJNA612408	GCA_011742915.1	AAQTN000000000	4.88695	64.7	106	4405	100	1.51	0
Halomonas_sp._SP1		SAMN06282657	PRJNA369263	GCA_002151265.1	MUMZ01000000	4.72264	64.7	194	4254	98.12	1.29	0
Halomonas_elongata_DSM_2581_T	type strain	SAMEA2272784	PRJEA49333	GCA_000196875.2	FN869568	4.06182	63.6	1	3707	99.86	0.43	0
Halomonas_sp._HEK1		SAMN05162584	PRJNA322438	GCA_001678785.1	FN869568	4.06348	63.5	2	2604	93.95	0.43	0
Halomonas_sp._MH25661		SAMN09227124	PRJNA472105	GCA_003287205.1	FN869568	3.5524	64.3	117	3190	99.64	0.43	0
Halomonas_sp._MS1		SAMN12658491	PRJNA562905	GCA_008274785.1	VTPU00000000	3.84395	63	60	3506	100	0.57	0
Halomonas_endophytica_MC28_T	type strain	SAMN08324437	PRJNA428916	GCA_002879615.1	PNRF00000000	4.98046	62.1	50	4444	99.57	1.66	0
Halomonas_fontilapidosi_B6		SAMEA3114296	PRJEB5956	GCA_000821105.2	CDGR01000000	4.25901	64.9	11	3594	98.05	4.79	63.16
Halomonas_gudaonensis_CGMCC_1.6133_T	type strain	SAMN04487954	PRJEB15988	GCA_900100195.1	FNES01000000	4.16664	64.9	44	3847	100	0.86	0
Halomonas_sp._JSM_104105		SAMN13118311	PRJNA579733	GCA_010993975.1	JAACZO010000000	4.19981	64.5	59	3808	100	0.86	0
Halomonas_sp._NO4		SAMN13046066	PRJNA542566	GCA_010994375.1	WHMA01000000	4.02311	66.6	89	3698	100	1.08	33.33
Halomonas_azerbaijanica _TBZ202_T	type strain	SAMN10736064	PRJNA514882	GCA_004551485.1	SBLD01000000	4.57655	67.3	208	4090	100	0.97	0
Halomonas_halmophila_ACAM_71_T	type strain	SAMD00097584	PRJDB6062	GCA_006540005.1	BJOC00000000	3.25382	63.7	90	2830	99.57	0.43	0
Halomonas_halocynthiae_KMM_1376_T	type strain	SAMN02440634	PRJNA188909	GCA_000425725.1	AUDZ00000000	2.87647	53.8	12	2611	99.14	0.43	0
Halomonas_sp._204		SAMN11056585	PRJNA525689	GCA_004347715.1	SLTR01000000	3.67979	63.2	923	3253	99.28	2.27	0
Halomonas_sp._D1-1		SAMN13634739	PRJNA596736	GCA_009901955.1	WUTS01000000	3.49739	64	37	3131	98.85	0.43	0
Halomonas_halodenitrificans_DSM_735_T	type strain	SAMN02952987	PRJNA221029	GCA_000620045.1	JHVH00000000	3.46409	64	52	3040	99.57	1.72	66.67
Halomonas_halophila_F5-7_T	type strain	SAMD00166023	PRJDB6189	GCA_007989465.1	BJUS00000000	3.51126	68.1	89	3213	99.93	0.48	0
Halomonas_sp._BC1		SAMN03775259	PRJNA286903	GCA_002078135.1	LFGS01000000	3.89002	59.5	20	3326	98.23	1.26	0
Halomonas_sp._BC2		SAMN03775324	PRJNA286904	GCA_002078115.1	LFGT01000000	3.60515	59.5	29	3057	96.99	0.67	0
Halomonas_sp._Y2		SAMN07609045	PRJNA401644	GCA_002442575.1	CP023656	3.93343	60.2	1	3520	100	1.1	0
Halomonas_heilongjiangensis_DSM_26881_T	type strain	SAMN08324229	PRJNA428911	GCA_002879645.1	PDOH01000018	4.8168	66.7	105	4297	99.21	1.28	0
Halomonas_sp._LBP4		SAMN07776864	PRJNA414365	GCA_003202205.1	PDOG01000000	4.7551	66.2	60	4221	100	1.7	0
Halomonas_huangheensis_BJGMM-B45_T	type strain	SAMN04216911	PRJNA299864	GCA_001431725.1	CP013106	4.75749	58.5	1	4072	99.57	0.65	0
Halomonas_hydrothermalis_Slthf2_T	type strain	SAMN14086256	PRJNA606145	GCA_011399095.1	CP023656	4.12082	53.2	1	3761	99.86	1.72	50
Halomonas_ilicicola_SP8_T	type strain	SAMN02745148	PRJEB18151	GCA_900128925.1	FQUJ00000000	3.96029	63.1	40	3605	99.5	0.48	0
Halomonas_sp._CSM-2		SAMN06680021	PRJNA381545	GCA_002119345.1	NBYR01000000	4.13142	56.9	55	3664	99.57	0.43	0
Halomonas_jeotgali_Hwa_T	type strain	SAMN02470210	PRJNA175943	GCA_000334215.1	AMQY00000000	2.8471	62.9	26	2475	98.15	0	0
Halomonas_sp._C22		SAMN11656172	PRJNA543183	GCA_007655045.1	VBVC01000000	3.93417	60.2	26	3582	99.57	1.1	0
Halomonas_johnsoniae_MTCC_5445		SAMN03199083	PRJNA267649	GCA_000800185.1	CP023656	3.84233	60.2	35	3423	100	0.89	0
Halomonas_kenyensis_AIR-2_T	type strain	SAMN14838979	PRJNA630524	JABFUB000000000	JABFUB000000000	4.444	63.74	65	4032	100	1.58	25
Halomonas_koreensis_NTU-111		SAMN07135858	PRJNA386843	GCA_002549795.1	CP021435	4.05303	68.4	1	3631	100	0.59	0
Halomonas_korlensis_XK1_T	type strain	SAMN04487955	PRJEB17587	GCA_900116705.1	FPBP00000000	4.03801	62.5	34	3636	100	1.38	0
Halomonas_sp._BN3-1		SAMN08779778	PRJNA445340	GCA_003056325.1	PYVV01000000	5.12521	63.9	73	4274	99.57	0.65	0
Candidatus_Halomonas_sp._NAT30		SAMN07619222	PRJNA391943	GCA_002697735.1	NZXT01000000	4.94667	63.9	88	4151	97.41	1.08	0
Halomonas_sp._S2151		SAMN03323950	PRJNA242743	GCA_000967645.1	JXYB01000000	5.21399	63.9	204	4459	99.57	1.94	0
Halomonas_sp._SYSU_XM8		SAMN08637801	PRJNA437045	GCA_003045765.1	PXNT01000000	4.79713	64.1	65	4064	99.57	0.43	0
Halomonas_litopenaei_SYSU_ZJ2214_T	type strain	SAMN08637832	PRJNA437044	GCA_003045775.1	PXNS00000000	4.81562	64.1	57	4068	99.57	0.43	0
Candidatus _Halomonas_sp._UBA1004		SAMN06457499	PRJNA348753	GCA_002291785.1	LN651338	4.81073	63.5	160	4084	93.01	1.08	25
Halomonas_sp._YLB-10		SAMN10273375	PRJNA497962	GCA_003856855.1	RRCU01000000	5.01985	64	24	4185	99.57	0.65	0
Halomonas_lutea_DSM_23508_T	type strain	SAMN02440470	PRJNA182407	GCA_000378505.1	ARKK00000000	4.53309	59.1	42	4041	99.57	1.29	16.67
Halomonas_sp._22509_21_Filter		SAMN13191872	PRJNA587497	GCA_009856325.1	JHQL01000003	3.30206	58.5	34	2961	99.95	0.65	0
Halomonas_massiliensis_Marseille-P2426_T	type strain	SAMEA37051918	PRJEB18749	GCA_900155385.1	FTLE00000000	3.43564	58.3	23	3069	99.52	1.08	0
Halomonas_sp._15WGF		SAMN11431386	PRJNA309469	GCA_005218165.1	SSXT01000000	3.64981	56.7	228	3274	99.57	0.57	50
Halomonas_sp._ACAM_255		SAMN05878442		GCA_900142865.1	CP024621	3.86361	57	2	3489	100	0.89	0
Halomonas_sp._ACH-L-8		SAMN03295279	PRJNA273706	GCA_001576535.1	JYFV01000058	3.61718	56.9	169	3300	100	0.43	0
Halomonas_meridiana_DSM_5425_T	type strain	SAMN05878249	PRJEB18176	GCA_900129255.1	CP024621	3.86408	57	2	3483	100	0.89	0
Halomonas_sp._JCM_19032		SAMD00000370	PRJDB1611	GCA_001310355.1	BAWY01000000	3.47773	56.8	145	4820	90.13	0.32	0
Halomonas_sp._KX33721		SAMN04571870	PRJNA315927	GCA_001596805.1	LVIA01000000	3.51425	56.7	108	3374	99.57	0.86	0
Halomonas_sp._NBRC_15608		SAMD00097590	PRJDB6067	GCA_006540125.1	CP024621	3.62207	56.8	199	3349	100	0.89	0
Halomonas_sp._R1t3		SAMN03255752	PRJNA269585	GCA_000943375.1	CP024621	3.47196	56.7	130	3124	100	0.86	0
Halomonas_sp._Slthf1		SAMN14082600	PRJNA605950	GCA_011398715.1	CP024621	3.59182	56.8	1	3400	100	0.43	0
Candidatus_Halomonas_meridiana_UBA1491		SAMN06455383	PRJNA348753	GCA_002325135.1	DCRN01000000	3.25976	55.4	159	3082	90.6	0	0
Halomonas_montanilacus_PYC7W_T	type strain	SAMN09685114	PRJNA481619	GCA_003336675.1	QPII00000000	4.78575	62.9	56	4274	100	0	0
Halomonas_muralis_LMG_20969_T	type strain	SAMN05661010	PRJEB16123	GCA_900102945.1	FNGI00000000	4.13845	61.9	21	3773	99.93	0.54	0
Halomonas_nanhaiensis_YIM_M_13059_T	type strain	SAMN10644075	PRJNA511800	GCA_003990185.1	RZHF00000000	4.0296	54.4	29	3629	100	0.48	0
Halomonas_neptunia_DSM15720_T	type strain	SAMN15676491	PRJNA649639	JACIVL000000000	JACIVL000000000	4.90328	54.96	45	4516	100	1.09	0
Halomonas_nigrificans_MBT_G8648_T	type strain	SAMN07682383	PRJNA408277	GCA_002374315.1	NWUX00000000	4.92938	52.8	84	4328	99.57	0.93	0
Halomonas_sp._Soap_Lake_6		SAMN06210321	PRJNA360432	GCA_003031405.1	CP020469	4.80369	52.7	1	4186	100	1.51	0
Halomonas_sp._Soap_Lake_7		SAMN06210484	PRJNA360432	GCA_002009255.1	CP019915	4.80369	52.7	1	4187	100	1.51	0
Halomonas_niordiana_ATF_5.4_T	type strain	SAMN10791423	PRJNA516570	GCA_004798965.1	SDSD00000000	3.68143	60.8	186	3231	99.95	0.21	0
Halomonas_nitroreducens_11S_T	type strain	SAMN10599891	PRJNA510204	GCA_003966155.1	RXNS00000000	4.3529	67.5	49	3921	100	0.48	0
Halomonas_sp._SK03		SAMN02950934	PRJNA257355	GCA_002211105.1	CP007757	4.80966	55.1	51	4281	93.97	1.1	0
Halomonas_olivaria_TYRC17_T	type strain	SAMN10879974	PRJNA521098	GCA_004295565.1	AP019416	4.99808	55.3	1	7375	86.89	1.16	0
Halomonas_pacifica_NBRC_102220_T	type strain	SAMD00166015	PRJDB6140	GCA_007989625.1	BJUK00000000	3.85083	67.2	115	3562	99.86	0.52	0
Halomonas_pantelleriensis_AAP_T	type strain	SAMN05192555	PRJEB16122	GCA_900102875.1	FNGH00000000	4.40219	63.9	40	3968	100	0.65	0
Halomonas_piezotolerans_NBT06E8_T	type strain	SAMN12734548	PRJNA565106	GCA_009660035.1	VWRT00000000	3.925	57.9	46	3520	100	0.86	0
Halomonas_radicis_EAR18_T	type strains	SAMEA5358876	PRJEB31966	GCA_900961225.1	CAAHFN000000000	4.64849	64.9	142	4146	100	0.55	0
Halomonas_saccharevitans_AJ275_T	type strain	SAMN04487956	PRJEB17565	GCA_900116405.1	FPAQ00000000	3.68129	67	90	3354	100	1.49	62.5
Halomonas_pellis_L5_T	type strain	SAMN12651339	PRJNA562826	GCA_008297955.1	VTPY00000000	4.34654	63.5	10	3980	100	0.65	0
Halomonas_saliphila_LCB169_T	type strain	SAMN08180812	PRJNA422343	GCA_002930105.1	PJRN00000000	4.34403	64.1	48	3889	100	0.43	0
Halomonas_sediminicola_1_TX		SAMN09074690	PRJNA463104	GCA_004361885.1	CP022737	3.23866	64.2	64	2874	99.93	0.97	0
Halomonas_rituensis_TQ8S_T	type strain	SAMN09685115	PRJNA481621	GCA_003336665.1	QPIJ01000000	4.47452	57.2	178	3919	99.14	2.7	16.67
Halomonas_zhuhanensis_ZH2S_T	type strain	SAMN13531224	PRJNA594814	GCA_009793355.1	WTKP01000000	3.24814	57.1	23	2905	100	2.51	50
Halomonas_sp._PBN3		SAMN02345636	PRJNA217943	GCA_000475415.1	AXCA01000000	3.66854	67.7	228	3278	99.95	0.43	0
Halomonas_shengliensis_SL014B-85_T	type strain	SAMN04487957	PRJEB16251	GCA_900104135.1	FNIV00000000	3.53071	68.6	24	3234	100	0.91	0
Halomonas_sinaiensis_DSM_18067_T	type strain	SAMD00052838	PRJDB4878	GCA_001662285.1	BDEO01000001	3.47709	63.6	25	3209	99.86	0.43	0
Halomonas_sp._K4		SAMN04520142	PRJNA313376	GCA_001722495.1	BDEO01000001	3.46378	63.5	35	3146	99.86	0.43	0
Halomonas_smyrnensis_AAD6_T	type strain	SAMN02470292	PRJNA109291	GCA_000265245.2	AJKS00000000	3.56192	67.9	34	3150	97.77	0.48	0
Halomonas_sp._CIFRI_1		SAMN02808312	PRJNA248988	GCA_000758175.1	LN651347	3.35844	68	86	3074	97.99	0.48	0
Halomonas_sp._HG01		SAMN03366765	PRJNA273864	GCA_000968715.1	LAEZ01000000	3.66003	67.9	41	3216	99.54	0.48	0
Halomonas_sp._NBRC_102604		SAMD00166023	PRJDB6189	GCA_007989465.1	BJUS01000000	3.51126	68.1	89	3240	99.93	0.48	0
Halomonas_sp._SL1		SAMN08796902	PRJNA445724	GCA_003030865.2	PYUQ02000000	3.64844	67.6	41	3293	99.78	0.48	0
Halomonas_sp._THAF12		SAMN11996114	PRJNA547984	GCA_009363675.1	CP045399	4.03958	67.5125	4	3657	99.5	0.7	25
Halomonas_songnenensis_NEAU-ST10-39_T	type strain	SAMN06296467	PRJNA370081	GCA_003002925.1	PVTK00000000	3.68652	59.1	34	3285	100	0.46	0
Halomonas_sp._362.1		SAMN09880010	PRJNA487222	GCA_004117855.1	QWBW00000000	4.43879	66.3	74	3967	99.57	0.97	33.33
Halomonas_sp._54_146		SAMN03445111	PRJNA278302	GCA_001507855.1	LGEN01000000	3.56467	54.8	90	3302	99.57	0.43	0
Halomonas_sp._CKY01		SAMN14085629	PRJNA606118	GCA_010977575.1	CP048812	4.7533	64.2	1	4183	99.68	0.86	0
Halomonas_sp._DX6		SAMN14371620	PRJNA612408	GCA_011742165.1	JAAQTO010000000	4.70167	63.6	80	4321	99.95	1.94	16.67
Halomonas_sp._ERS3775580		SAMEA5972740	PRJEB33772	GCA_902500215.1	CABVOU010000000	3.83061	64.8	63	3433	100	1.51	0
Halomonas_sp._ES.049		SAMN04487879	PRJNA303382	GCA_002813215.1	PHUC01000000	3.86986	54.7	2	3297	100	0.46	0
Halomonas_sp._GFAJ-1		SAMN05363623	PRJNA329390	GCA_002966495.1	CP016490	3.65049	53.9	1	3183	100	1.36	0
Halomonas_sp._HAL1		SAMN02471546	PRJNA73245	GCA_000235725.2	AGIB01000000	4.35132	54.1	102	3908	100	0.97	0
Halomonas_sp._HL-4		SAMN04488142	PRJEB22442	GCA_900215475.1	LT907845	4.23868	55.8	1	3808	100	1.29	66.67
Halomonas_sp._HL-48		SAMN02743353	PRJNA242134	GCA_000686925.1	JMMC01000000	3.74023	58.9	1	3286	100	0.86	0
Halomonas_sp._HL-93		SAMN04488143	PRJEB13869	GCA_900086985.1	LT593974	4.14454	55.9	1	3716	100	0.72	0
Halomonas_sp._HyVt-328		SAMN09638515	PRJNA480137	GCA_011050415.1	DRFS01000000	4.70962	52.9	34	4231	100	1.99	0
Halomonas_sp._HyVt-366		SAMN09638557	PRJNA480137	GCA_011049695.1	DRHI01000000	4.63483	53	130	4230	98.92	1.82	0
Halomonas_sp._JB37		SAMN07141169	PRJNA387187	GCA_002332255.1	NRGW01000000	3.80824	53.9	2	3385	100	0.91	0
Halomonas_sp._JB380		SAMEA80403418	PRJEB19046	GCA_900163645.1	FUKM01000000	3.97828	53.8	65	3542	100	0.86	0
Halomonas_lactosivorans_KCTC_52281_T	type strain	SAMN09111885	PRJNA470819	GCA_003254665.1	QHGY00000000	4.36053	66.7	47	3908	99.57	0.86	0
Halomonas_sp._KO116		SAMN02821277	PRJNA251422	GCA_000734975.2	CP011052	5.16836	54.2034	3	4562	100	0.84	0
Halomonas_sp._LS44		SAMN13528728	PRJNA594752	GCA_010179695.1	CP024811	3.80338	53.1	68	3374	99.57	0.72	0
Halomonas_sp._MC		SAMN10644074	PRJNA511800	GCA_003989825.1	RZHE01000000	3.80385	55	15	3422	100	0.11	0
Halomonas_sp._MES3-P3E		SAMN08125773	PRJNA420923	GCA_002836035.1	PJBT01000000	4.48759	54.6	193	3979	100	0.43	0
Halomonas_sp._NRS2HaP1		SAMN04419109	PRJNA397791	GCA_002257525.1	CP022737	5.37118	54.7357	4	4776	100	1.31	33.33
Halomonas_sp._PC		SAMN10644072	PRJNA511800	GCA_003989805.1	RZHC01000000	3.90927	55	24	3546	100	0.54	0
Halomonas_sp._PR-M31		SAMN02716187	PRJNA240143	GCA_001039575.1	JIBT01000000	3.80455	57.5	100	3141	96.77	0.7	0
Halomonas_sp._R57-5		SAMEA3245995	PRJEB8412	GCA_900070345.1	LN813019	5.03157	54.9	1	4440	100	1.2	40
Halomonas_sp._RC		SAMN10644073	PRJNA511800	GCA_003990195.1	RZHD01000000	4.04422	54.9	12	3680	100	0.11	0
Halomonas_sp._SCSIO_43005		SAMN07956710	PRJNA416452	GCA_009846525.1	CP024621	3.86008	58.1	1	3479	100	0.43	0
Halomonas_sp._SL48-SHIP-3		SAMN12206539	PRJNA493912	GCA_007625055.1	VMQS01000000	2.5759	56.79	149	2361	94.85	0.65	50
Halomonas_sp._SM1922		SAMN12260203	PRJNA554250	GCA_007786325.1	CP039374	5.06947	54.9	35	4583	100	0.74	0
Halomonas_sp._TG39a		SAMN02744764	PRJNA225846	GCA_000744395.1	JQLV01000000	4.97919	55	2	4400	100	0.86	0
Halomonas_sp._UBA11308		SAMN08020469	PRJNA417962	GCA_003531285.1	DQHI01000000	3.65143	54.2	45	3273	100	0.86	0
Halomonas_sp._UBA12522		SAMN08017427	PRJNA417962	GCA_003444515.1	DLUZ01000000	3.34991	54.7	60	2987	97.84	0.43	0
Halomonas_sp._UBA3074		SAMN06455129	PRJNA348753	GCA_002366715.1	DFBS01000000	4.12417	54.9	49	3868	98.06	0.92	0
Halomonas_sp._WRN001		SAMN07573017	PRJNA400729	GCA_002286975.1	NSKB01000000	5.47588	63.8	33	4949	100	0.46	0
Halomonas_sp._D167-6-1		SAMN14838974	PRJNA630524	CP053382	CP053382	4.49093	62.9	1	4107	99.57	0.65	0
Halomonas_sp._141		SAMN08106035	PRJNA420100	GCA_002810305.1	PINZ01000000	3.65275	60.1	183	3271	100	1.14	0
Halomonas_stevensii_S18214_T	type strain	SAMN02472261	PRJNA89433	GCA_000275725.1	AJTS00000000	3.69374	60.2	53	3289	99.78	0.99	0
Halomonas_subglaciescola_DSM_4683_T	type strain	SAMN05878437	PRJEB18399	GCA_900142895.1	LT670847	3.1102	60.8	1	2740	100	0.86	50
Halomonas_sp._G11		SAMN04513427	PRJNA289975	GCA_001663515.1	LYXG01000000	3.96329	57.8	44	3567	100	0.65	0
Halomonas_subterranea_ZG16_T	type strain	SAMN04487958	PRJEB16970	GCA_900111305.1	FOGS01000001	3.7342	58	26	3463	100	0.65	0
Halomonas_sulfidaeris_ATCC_BAA-803_T	type strain	SAMN10888055	PRJNA521444	GCA_007182875.1	QNTU01000008	4.48077	53.7756	2	7115	83.7	1.7	0
Halomonas_sp._SST4		SAMN09509732	PRJNA478301	GCA_003298795.1	QNTU01000008	4.25452	53.8	49	3739	100	0.7	0
Halomonas_tabrizica_USBA_854		SAMN05421865	PRJNA330473	GCA_003002995.1	CP022737	3.65142	68.1	35	3317	100	0.46	0
Halomonas_taeanensis_BH539_T	type strain	SAMN05216571	PRJEB15885	GCA_900100755.1	FNCI01000001	3.75672	62.3	31	3385	100	0	0
Candidatus_Halomonas_sp._USBA-857		SAMN05421792	PRJNA330502	GCA_003268885.1	FNCI01000001	3.73607	62.5	30	3270	100	0.27	50
Halomonas_sp._153		SAMEA6080493	PRJEB31339	GCA_902506245.1	CP039374	5.46632	54.7	11	4857	100	1.32	0
Halomonas_sp._19A_GOM-1509m		SAMN02743942	PRJNA213765	GCA_000620585.1	JIAY01000000	5.36594	54.5	35	4786	100	0.43	0
Halomonas_sp._23_GOM-1509m		SAMN02584988	PRJNA213795	GCA_000518325.1	JADJ01000000	5.37178	54.5	34	4784	100	0.86	0
Halomonas_sp._98		SAMEA6080494	PRJEB31339	GCA_902506335.1	CP039374	5.46857	54.7	14	4864	100	1.32	0
Halomonas_sp._A3H3		SAMEA3146254	PRJEB4184	GCA_000982975.1	CBRE010000000	5.64388	54.8016	33	5210	99.86	1.03	0
Halomonas_sp._ANRCS81		SAMN11411493	PRJNA532657	GCA_006542315.1	CP039374	5.32741	54.6	1	4690	100	1.65	0
Halomonas_sp._ATBC28		SAMN11041867	PRJNA525098	GCA_005937175.1	CP039374	5.47032	54.6	238	4903	100	2.96	0
Halomonas_titanicae_BH1_T	type strain	SAMN02471939	PRJNA169611	GCA_000336575.1	CP039374	5.33979	54.6	48	4753	100	0.86	0
Halomonas_sp._Choline-3u-9		SAMN08125758	PRJNA420923	GCA_002836495.1	PJBI01000000	5.28195	54.6	60	4704	99.57	0.86	0
Halomonas_sp._DSM_26667		SAMN04487867	PRJEB15965	GCA_900099955.1	CP039374	5.47292	54.7	61	4898	99.14	1.03	0
Halomonas_sp._KHS3		SAMN03263895	PRJNA270219	GCA_000830495.1	JWHY01000000	5.17734	54.7	24	4642	96.98	0.43	0
Halomonas_sp._PA16-9		SAMN11602632	PRJNA541771	GCA_009728585.1	CP040451	5.51551	54.8563	3	3714	94.01	0.97	0
Candidatus_Halomonas_sp._UBA1129		SAMN06451852	PRJNA348753	GCA_002311575.1	CP039374	5.21614	54.7	57	4805	100	0.92	40
Candidatus_Halomonas_sp._UBA3173		SAMN06450929	PRJNA348753	GCA_002364315.1	DEXX01000000	4.90984	54.4	46	4577	99.03	0.94	0
Halomonas_urmiana_TBZ3_T	type strain	SAMN11638126	PRJNA542772	GCA_005780185.1	VBUI00000000	4.02809	66.9	122	3593	98.51	0.5	0
Halomonas_urumqiensis_BZ-SZ-XJ27_T	type strain	SAMN08324466	PRJNA428918	GCA_002879635.1	PNRG01000004	3.98515	62.6	33	3497	100	1.35	16.67
Halomonas_utahensis_DSM3051_T	type strain	SAMN15676581	PRJNA649664	JACHUZ000000000	JACHUZ000000000	3.7418	55.81	31	3418	100	0.91	25
Halomonas_ventosae_Al12_T	type strain	SAMN09074961	PRJNA463290	GCA_004363555.1	CP022737	4.02126	67.5	49	3619	99.57	0.43	0
Halomonas_sp._MA-ZP17-13		SAMD00166016	PRJDB6141	GCA_007989605.1	CP034367	4.27374	52.6	67	3876	99.86	1.38	0
Halomonas_venusta_NBRC_102221_T	type strain	SAMN10518798	PRJNA508271	GCA_003950215.1	CP034367	4.4467	52.8	1	3899	99.43	0.86	0
Halomonas_sp._6_TX		SAMN09074948	PRJNA463103	GCA_004366455.1	NZ_SOEC00000000	4.61679	61	50	4185	99.57	0.93	0
Halomonas_xianhensis_A-1_T	type strain	SAMN04487959	PRJEB17343	GCA_900113605.1	FOPY01000001	4.35792	61.3	45	3935	100	1.27	20
Halomonas_xinjiangensis_TRM_0175_T	type strain	SAMN02949639	PRJNA257241	GCA_000759345.1	JPZL00000000	3.78665	60.7	9	3398	100	0.5	0
Halomonas_zhanjiangensis_JSM_078169_T	type strain	SAMN02441684	PRJNA178047	GCA_000377665.1	ARIT00000000	4.05878	54.5	16	3606	100	0.86	0
Halomonas_zhaodongensis_FS-N4		SAMN02691833	PRJNA241396	GCA_000712975.1	JHQL01000003	3.7979	51.9	20	3356	100	1.29	0
Halomonas_sp._GT		SAMN06626686	PRJNA380028	GCA_002082565.1	CP020562	4.15846	52.1	1	3643	100	1.72	33.33
Halomonas_sp._TD01		SAMN02471291	PRJNA67453	GCA_000219565.1	AFQW01000000	4.0917	52.5	25	3583	100	0.43	0
Halomonas_zincidurans_B6_T	type strain	SAMN02741068	PRJNA234075	GCA_000731955.1	JNCK00000000	3.55476	64.4	2	3133	99.35	0.54	0
