# Supplementary material for: Aerobic Denitrification and Heterotrophic Sulfur Oxidation in the Genus Halomonas Revealed by Six Novel Species Characterizations and Genome-Based Analysis
Source: Front Microbiol. 2021 Mar 18;12:652766. doi: 10.3389/fmicb.2021.652766 (PMC8014003; doi:10.3389/fmicb.2021.652766)
Supplement: Supplementary file 3 [file Table_2.xlsx]

## Sheet: Table S2
Table S2. Pairwise ANIb, OrthoANI, fastANI and dDDH values between the fourteen strains and six closely related type strains within Halomonas genus.
ANIb	1	2	3	4	5	6	7	8	9	10	11	12	13	14	15	16	17	18	19	20
1 MCCC 1A05748	-
2 MCCC 1A05775	99.99	-
3 MCCC 1A05776	98.16	98.16	-
4 MCCC 1A11036T	84.5	84.49	84.4	-
5 MCCC 1A11057	84.9	84.9	84.87	92.12	-
6 MCCC 1A11058T	92.38	92.38	92.42	83.77	84.39	-
7 MCCC 1A11059T	84.45	84.44	84.52	85.54	87.06	84.18	-
8 MCCC 1A11062	92.7	92.69	92.8	83.95	84.47	97.18	83.66	-
9 MCCC 1A11081T	93.27	93.27	93.3	83.96	84.48	93.02	83.84	92.84	-
10 MCCC 1A13718T	83.24	83.24	83.16	84.06	85.01	82.99	87.36	83.02	82.71	-
11 MCCC 1A14433T	85.04	85.04	85.04	92.16	99.99	84.63	86.8	84.53	84.4	84.91	-
12 MCCC 1A17486	98.14	98.13	98.16	84.04	84.99	92.58	84.11	92.81	92.78	83.01	84.99	-
13 MCCC 1A17488	84.4	84.42	84.25	85.44	86.92	83.88	99.04	83.97	83.86	87.34	86.94	84.33	-
14 MCCC 1A17499	97.92	97.91	97.88	84.18	85.13	92.71	84.29	92.84	92.91	82.98	85.14	98.15	84.25	-
15 H. daqingensis DQD2-30T	97.69	97.73	98.29	84.3	84.75	92.28	84.34	92.6	92.94	83.01	84.89	97.96	84.22	97.73	-
16 H. desiderata FB2T	97.59	97.63	97.97	84.4	84.9	92.62	84.48	92.84	93.16	83.21	85.05	98	84.31	97.92	97.71	-
17 H. kenyensis AIR-2T	84.6	84.67	84.62	82.64	82.65	84.41	82.92	84.74	84.5	81.73	82.8	84.72	82.81	84.9	85.09	85.26	-
18 H. lactosivorans KCTC 52281T	83.84	83.9	83.96	84.16	84.84	83.39	88.34	83.56	83.57	85.41	85.04	84.03	88.23	84.02	84.35	84.47	82.89	-
19 H. saliphila LCB169T	80.95	80.97	81.07	81.1	81.16	80.55	82.74	80.61	80.76	81.45	81.22	80.98	82.61	81.02	81.23	81.22	80.23	82.68	-
20 H. pellis L5T	81.31	81.31	81.27	81.64	81.84	80.89	82.62	81.12	80.91	81.71	81.84	81.32	82.65	81.15	81.21	80.92	80.15	82.39	87.36	-
orthoANI	1	2	3	4	5	6	7	8	9	10	11	12	13	14	15	16	17	18	19	20
1 MCCC 1A05748	-
2 MCCC 1A05775	99.992	-
3 MCCC 1A05776	98.5264	98.5434	-
4 MCCC 1A11036T	85.3821	85.512	85.3006	-
5 MCCC 1A11057	85.8691	85.7774	85.8501	93.413	-
6 MCCC 1A11058T	93.1213	93.2145	93.1803	85.0522	85.5483	-
7 MCCC 1A11059T	85.3606	85.3876	85.3125	86.9045	87.749	85.0783	-
8 MCCC 1A11062	93.3406	93.443	93.4678	85.0846	85.3942	97.5543	85.081	-
9 MCCC 1A11081T	93.7277	93.6905	93.7535	84.9627	85.405	93.539	85.0693	93.354	-
10 MCCC 1A13718T	84.2885	84.2303	84.1181	85.2424	85.8159	83.9888	88.0943	83.9772	83.6886	-
11 MCCC 1A14433T	85.8301	85.9569	85.8664	93.4343	99.9847	85.4256	87.8483	85.4626	85.3354	85.8345	-
12 MCCC 1A17486	98.5208	98.5357	98.6306	85.2649	85.8553	93.2344	85.4195	93.4215	93.5853	84.2186	85.9494	-
13 MCCC 1A17488	85.347	85.4288	85.2307	86.5795	87.851	84.9005	99.3843	85.0184	84.9572	88.018	87.7567	85.3239	-
14 MCCC 1A17499	98.3886	98.3651	98.365	85.3858	86.0202	93.3338	85.3693	93.4645	93.549	84.1139	86.0841	98.5646	85.3199	-
15 H. daqingensis DQD2-30T	98.4213	98.4299	98.7144	85.2083	85.7571	93.2534	85.281	93.3241	93.5036	83.9656	85.9724	98.54	85.4172	98.2921	-
16 H. desiderata FB2T	98.2719	98.3077	98.429	85.3285	85.8808	93.4537	85.4887	93.4819	93.7492	84.2938	86.0086	98.482	85.3601	98.329	98.2997	-
17 H. kenyensis AIR-2T	85.8269	85.9591	85.8658	83.7409	83.8683	85.89	84.026	85.7687	85.6491	82.87	83.9467	85.9648	83.9388	85.8901	85.8067	86.1351	-
18 H. lactosivorans KCTC 52281T	85.2154	85.1693	85.3017	85.3501	85.9882	84.909	89.2728	84.84	84.8091	86.4665	86.1677	85.406	89.2434	85.1768	85.1291	85.4119	83.9255	-
19 H. saliphila LCB169T	82.1876	82.2885	82.2604	82.1799	82.4007	81.9232	83.869	81.8738	81.9005	82.4905	82.3626	82.4898	83.7228	82.2237	82.3399	82.3951	81.2468	83.6682	-
20 H. pellis L5T	82.2	82.17	82.19	82.61	82.55	81.9	83.55	82.01	81.78	82.6	82.8	82.2	83.5	82.1	82.2743	82.0173	81.2386	83.2485	88.0876	-
fastANI	1	2	3	4	5	6	7	8	9	10	11	12	13	14	15	16	17	18	19	20
1 MCCC 1A05748	-
2 MCCC 1A05775	99.9997	-
3 MCCC 1A05776	98.4463	98.4474	-
4 MCCC 1A11036T	86.3728	86.2754	86.2658	-
5 MCCC 1A11057	87.0655	87.0273	87.1486	93.4948	-
6 MCCC 1A11058T	93.3614	93.3719	93.5008	85.9762	86.5193	-
7 MCCC 1A11059T	86.7529	86.8317	86.8494	87.5705	88.9171	86.383	-
8 MCCC 1A11062	93.5604	93.5407	93.6733	86.2059	86.478	97.5759	86.3504	-
9 MCCC 1A11081T	94.0437	94.0482	94.1203	85.9989	86.4555	93.6205	86.4302	93.5256	-
10 MCCC 1A13718T	85.6194	85.651	85.6946	86.0816	86.8854	85.4339	89.0302	85.3885	85.3899	-
11 MCCC 1A14433T	87.0508	87.0397	87.1345	93.5425	99.9984	86.5051	89.0181	86.4952	86.4923	86.9202	-
12 MCCC 1A17486	98.4962	98.5047	98.5305	86.2822	87.1862	93.481	86.8772	93.7125	94.0457	85.6506	87.1255	-
13 MCCC 1A17488	86.7566	86.7597	86.7926	87.5645	88.8818	86.3477	99.3407	86.263	86.3885	88.9994	88.9395	86.8895	-
14 MCCC 1A17499	98.3191	98.3017	98.2572	86.2389	87.1968	93.5159	86.8015	93.718	94.0521	85.6444	87.2361	98.4831	86.7434	-
15 H. daqingensis DQD2-30T	98.3653	98.3516	98.6025	86.3506	87.0949	93.4852	86.7913	93.5198	94.0638	85.648	87.065	98.5269	86.8232	98.2623	-
16 H. desiderata FB2T	98.1084	98.1685	98.3034	86.3465	87.0673	93.6594	86.8231	93.7444	94.0055	85.6851	87.1085	98.4068	86.8097	98.3191	98.2622	-
17 H. kenyensis AIR-2T	87.0329	87.0343	87.0204	84.6654	85.1249	87.1054	85.3271	87.1738	86.916	84.4083	85.1314	87.0384	85.4525	87.1708	87.057	87.1008	-
18 H. lactosivorans KCTC 52281T	86.8035	86.7886	86.7831	86.3318	87.3752	86.2639	90.4456	86.3068	86.3267	87.5385	87.3592	86.9401	90.4935	86.8236	86.8162	86.8931	85.4433	-
19 H. saliphila LCB169T	83.8983	83.9044	83.9091	83.4586	83.6937	83.4821	85.0138	83.5686	83.6091	83.984	83.7262	83.9494	84.9718	83.8127	83.95	83.9152	82.97	85.1608
20 H. pellis L5T	83.7459	83.7887	83.8025	84.1834	84.1148	83.5497	84.8752	83.5367	83.567	83.9068	84.2026	83.8883	84.923	83.6089	83.7917	83.7681	82.912	84.7726	88.2354	-
dDDH	1	2	3	4	5	6	7	8	9	10	11	12	13	14	15	16	17	18	19	20
1 MCCC 1A05748	-
2 MCCC 1A05775	99.8	-
3 MCCC 1A05776	87	86.9	-
4 MCCC 1A11036T	29.6	29.6	29.4	-
5 MCCC 1A11057	30.3	30.3	30.1	53	-
6 MCCC 1A11058T	51.1	51.1	51.1	28.9	29.4	-
7 MCCC 1A11059T	29.4	29.4	29.3	31.8	33.9	28.8	-
8 MCCC 1A11062	51.6	51.6	51.6	28.9	29.3	78.4	28.8	-
9 MCCC 1A11081T	53.5	53.5	53.5	28.8	29.2	52.2	28.7	51.4	-
10 MCCC 1A13718T	27.9	28	27.7	29.3	30.2	27.4	34.4	27.4	27.2	-
11 MCCC 1A14433T	30.4	30.4	30.1	53	99.9	29.4	33.9	29.3	29.2	30.2	-
12 MCCC 1A17486	87.3	87.3	87.5	29.4	30.2	51.2	29.5	51.7	53.5	27.9	30.3	-
13 MCCC 1A17488	29.5	29.5	29.3	31.7	33.9	28.7	94.7	28.8	28.7	34.4	34	29.5	-
14 MCCC 1A17499	85.6	85.6	85.3	29.3	30.5	51.7	29.5	52	53.5	27.9	30.5	87	29.5	-
15 H. daqingensis DQD2-30T	86.3	86.3	88.6	29.3	30.1	51.2	29.3	51.2	53.1	27.8	30.1	87.7	29.4	85.2	-
16 H. desiderata FB2T	84.9	84.9	85.8	29.4	30.3	52	29.4	52.3	53.6	28	30.3	86.5	29.4	85	85.6	-
17 H. kenyensis AIR-2T	30.2	30.2	30	26.9	27.2	30.1	27.4	30.2	29.7	26	27.2	30.1	27.4	30.3	30.1	30.3	-
18 H. lactosivorans KCTC 52281T	29.1	29.1	29	29.4	30.5	28.5	37.3	28.6	28.7	31.2	30.6	29.2	37.4	29.3	29.1	29.3	27.3	-
19 H. saliphila LCB169T	25.6	25.6	25.5	25.1	25.3	25.1	26.9	25	24.8	25.5	25.4	25.5	26.8	25.5	25.5	25.5	24.3	26.8	-
20 H. pellis L5T	25.4	25.4	25.3	25.9	25.8	25	26.8	25.1	25	25.6	25.8	25.4	25.3	26.9	25.3	25.2	24.2	26.5	34.6	-
