# Supplementary material for: Aerobic Denitrification and Heterotrophic Sulfur Oxidation in the Genus Halomonas Revealed by Six Novel Species Characterizations and Genome-Based Analysis
Source: Front Microbiol. 2021 Mar 18;12:652766. doi: 10.3389/fmicb.2021.652766 (PMC8014003; doi:10.3389/fmicb.2021.652766)
Supplement: Supplementary file 4 [file Table_3.xlsx]

## Sheet: Table S
Table S3. The growth and aerobic denitrification ability of six novel strains in this study under different electron donors.
Strain		Acetate	Sodium citrate	Glucose	Sucrose	Lactate	Glycerol	Mannitol	Maltose	Ethanol	Succinate	Propionate
1A11036T	OD600	0.9	0.93	0.56	0.49	0.84	0.47	0.74	0.55	0.1	1.24	0.72
	NO3--N removal efficiency (%)	100	100	100	98.6	100	90.1	97.9	98	0	100	100
	NO2--N accumulation (mM)	1.74	0.44	1.95	2.11	1.91	1.63	2.77	2.17	0	1.03	1.77
1A11058T	OD600	0.44	1	0.55	0.42	0.43	0.5	0.45	0.32	0.49	0.87	0.79
	NO3--N removal efficiency (%)	100	100	100	100	96.6	83.5	88.5	85.5	95.8	100	100
	NO2--N accumulation (mM)	2.47	0	2.71	1.73	2.45	1.71	1.49	0.65	1.77	0.07	0.72
1A11059T	OD600	0.8	1.27	1.3	1.16	1.36	0.79	0.83	0.87	0.1	1.37	0.79
	NO3--N removal efficiency (%)	100	100	100	100	100	82.9	96.5	96.1	0	100	100
	NO2--N accumulation (mM)	1.71	0	1.07	1.53	0.72	0.98	1.73	1.12	0	0	0.7
1A11081T	OD600	0.76	0.85	0.44	0.86	1.09	0.78	0.67	0.32	0.63	1.04	0.78
	NO3--N removal efficiency (%)	88.2	100	89.6	86.4	100	100	84.8	85.1	87.3	100	100
	NO2--N accumulation (mM)	0.08	0	0.45	0.7	0.71	5.7	1.69	1.69	1.72	0.11	0.72
1A13718T	OD600	0.62	0.77	0.56	0.23	0.49	0.51	0.59	0.42	0.36	0.66	0.57
	NO3--N removal efficiency (%)	100	100	96.3	89	99.9	92.5	100	89.5	90.1	100	100
	NO2--N accumulation (mM)	1.14	0	0.56	0.76	0.05	2.74	1.77	2.72	1.79	0.04	0.8
1A14433T	OD600	0.76	1.24	0.64	1.7	1.06	0.71	0.58	0.46	0.5	1.07	0.6
	NO3--N removal efficiency (%)	100	100	100	88.3	100	100	100	100	89.5	100	75.3
	NO2--N accumulation (mM)	0.75	0	0.38	0.76	0.53	0.92	0.54	0.65	0.79	0	0.26
