# Supplementary material for: Aerobic Denitrification and Heterotrophic Sulfur Oxidation in the Genus Halomonas Revealed by Six Novel Species Characterizations and Genome-Based Analysis
Source: Front Microbiol. 2021 Mar 18;12:652766. doi: 10.3389/fmicb.2021.652766 (PMC8014003; doi:10.3389/fmicb.2021.652766)
Supplement: Supplementary file 5 [file Table_4.xlsx]

## Sheet: Table S4
Table S4. The sulfide oxidation ability of tweenty Halomonas strains tested in this study
Strain	Na2S concentration (uM)
	0 h	0.5 h	1 h
1A05776	500	373.19	278.46
1A05775	500	100.4	84.2
1A05748	500	204	95.3
1A17486	500	201.4	79.2
1A17499	500	231.5	85.3
1A17488	500	92	25.3
1A11036T	500	456.19	315.38
1A11057	500	442.42	323.48
1A11058T	500	358.61	256.52
1A11059T	500	18.68	0
1A14433T	500	397.29	258.79
1A11081T	500	394.87	222.97
1A11062	500	310.29	134.25
1A13718T	500	29.67	0
DSM17331T	500	81.03	0
DSM9502T	500	304.03	213.66
GCMCC1.6443T	500	170.55	86.78
1A11675T	500	15.71	0
LCB169T	500	496.85	435.68
ck	500	477.14	445.35
