# Supplementary material for: Aerobic Denitrification and Heterotrophic Sulfur Oxidation in the Genus Halomonas Revealed by Six Novel Species Characterizations and Genome-Based Analysis
Source: Front Microbiol. 2021 Mar 18;12:652766. doi: 10.3389/fmicb.2021.652766 (PMC8014003; doi:10.3389/fmicb.2021.652766)
Supplement: Supplementary file 6 [file Table_5.xlsx]

## Sheet: Table S5
Table S5. Occurrence of genes involved in nitrogen metabolism, sulfur oxidation, carbon metabolism and stress response in Halomonas genus. Genes including structural genes and ancillary genes of denitrification pathway, assimilation of nitrate, nitrite and ammonium, regulator and transportes, sulfur oxidation, PHA synthasis, ectoine synthasis, glycine betaine synthasis, phosphonate transport and …
Organism name	Accession number	Denitrification and regulator
		nap operon								nar operon				nir operon												nor operon							nos operon						putative regulator for denitrification
		napA	napB	napC	napD	napE	napF	napG	napH	narG	narH	narI	narJ	nirK	nirS1	nirS2	nirC	nirD	nirE	nirF	nirG	nirH	nirJ	nirL	nirN	qNor	norB	norC	norD	norE	norQ	norR	nosD	nosF	nosL	nosR	nosY	nosZ	narX	narL	dnr1	dnr2	fnr1	fnr2	fnr3	crp-fnr1	crp-fnr2	NnrS	NsrR
MCCC_1A05748	JABFTQ000000000	1	1	1	0	1	1	0	0	1	1	1	1	0	1	0	1	1	1	1	1	1	1	1	1	0	1	1	1	1	1	1	1	1	1	1	1	1	1	1	1	1	1	1	1	1	1	1	1
MCCC_1A05775	JABFTR000000000	1	1	1	0	1	1	0	0	1	1	1	1	0	1	0	1	1	1	1	1	1	1	1	1	0	1	1	1	1	1	1	1	1	1	1	1	1	1	1	1	1	1	1	1	1	1	1	1
MCCC_1A05776	JABFTS000000000	1	1	1	0	1	1	0	0	1	1	1	1	0	1	0	1	1	1	1	1	1	1	1	1	0	1	1	1	1	1	1	1	1	1	1	1	1	1	1	1	1	1	1	1	1	1	1	1
MCCC_1A11036	JABFTT000000000	1	1	1	1	0	1	0	0	1	1	1	1	0	1	1	1	1	1	1	1	1	1	1	1	0	1	1	1	1	1	1	1	1	1	1	1	1	1	1	1	1	1	1	1	1	1	1	1
MCCC_1A11057	JABFTU000000000	1	1	1	1	0	1	0	0	1	1	1	1	0	1	0	1	1	1	1	1	1	1	1	1	0	1	1	1	1	1	1	1	1	1	1	1	1	1	1	1	1	1	1	1	1	1	1	1
MCCC_1A11058	JABFTV000000000	1	1	1	0	1	1	0	0	1	1	1	1	0	1	0	1	1	1	1	1	1	1	1	1	0	1	1	1	1	1	1	1	1	1	1	1	1	1	1	1	1	1	1	1	1	1	1	1
MCCC_1A11059	CP053381	1	1	1	1	1	1	0	0	1	1	1	1	1	1	0	1	1	1	1	1	1	1	1	1	0	1	1	1	1	1	1	1	1	1	1	1	1	1	1	1	1	1	1	1	1	1	1	1
MCCC_1A11062	JABFTW000000000	1	1	1	0	1	1	0	0	1	1	1	1	0	1	0	1	1	1	1	1	1	1	1	1	0	1	1	1	1	1	1	1	1	1	1	1	1	1	1	1	1	1	1	1	1	1	1	1
MCCC_1A11081	JABFTX000000000	1	1	1	0	1	1	0	0	1	1	1	1	0	1	0	1	1	1	1	1	1	1	1	1	0	1	1	1	1	1	5	1	1	1	1	1	1	1	1	1	1	1	1	1	1	1	1	1
MCCC_1A13718	CP053383	1	1	1	1	1	1	0	0	1	1	1	1	0	1	0	1	0	1	1	1	1	1	1	1	0	1	1	1	1	1	1	1	1	1	1	1	1	1	1	1	1	1	1	1	1	1	1	1
MCCC_1A14433	CP035042	1	1	1	1	0	1	0	0	1	1	1	1	0	1	0	1	1	1	1	1	1	1	1	1	0	1	1	1	1	1	1	1	1	1	1	1	1	1	1	1	1	1	1	1	1	1	1	1
MCCC_1A17486	JABFTY000000000	1	1	1	0	1	1	0	0	1	1	1	1	0	1	0	1	1	1	1	1	1	1	1	1	0	1	1	1	1	1	1	1	1	1	1	1	1	1	1	1	1	1	1	1	1	1	1	1
MCCC_1A17488	JABFTZ000000000	1	1	1	1	1	1	0	0	1	1	1	1	1	1	0	1	1	1	1	1	1	1	1	1	0	1	1	1	1	1	1	1	1	1	1	1	1	1	1	1	1	1	1	1	1	1	1	1
MCCC_1A17499	JABFUA000000000	1	1	1	0	1	1	0	0	1	1	1	1	0	1	0	1	1	1	1	1	1	1	1	1	0	1	1	1	1	1	1	1	1	1	1	1	1	1	1	1	1	1	1	1	1	1	1	1
Halomonas_aestuarii_Hb3_T	CP018139	0	0	0	0	0	0	0	0	1	1	1	1	0	0	1	1	1	1	1	1	1	1	1	1	0	1	1	1	1	1	1	1	1	1	1	1	1	1	1	0	1	0	0	1	0	0	1	1
Halomonas_alimentaria_DSM_15356_T	WUTT00000000	0	0	1	0	1	0	0	0	1	1	1	1	0	0	1	1	2	2	1	1	1	1	1	1	0	1	1	1	1	1	5	1	1	1	1	1	1	1	1	0	1	0	0	1	0	0	1	1
Halomonas_alkaliantarctica_CRSS_T	SOCZ00000000	0	0	0	0	0	0	0	0	1	1	1	1	0	0	0	0	0	1	0	0	0	0	0	0	0	1	1	1	1	1	1	1	1	1	1	1	1	1	1	0	0	0	0	1	0	1	1	1
Halomonas_sp._SAT111	PAYD00000000	0	0	0	0	0	0	0	0	0	1	1	1	0	0	0	0	0	1	0	0	0	0	0	0	0	0	0	0	0	0	1	1	1	1	1	1	1	1	1	0	0	0	0	1	0	1	0	1
Halomonas_sp._A11-A	QGTM00000000	1	1	1	0	1	1	0	0	0	1	0	0	0	1	0	1	1	1	1	1	1	1	1	1	0	1	1	1	1	1	0	1	1	1	1	1	1	0	0	1	0	0	0	1	0	0	1	1
Halomonas_sp._JS92-SW72	QGTM00000000	0	0	1	0	0	0	0	0	1	1	1	1	0	1	0	1	1	1	1	1	1	1	1	1	0	1	1	1	1	1	0	1	1	1	1	1	1	1	1	1	1	1	0	1	0	0	1	1
Halomonas_sp._LS21	CP007757	0	0	0	0	0	0	0	0	1	1	1	1	0	0	0	0	0	1	0	0	0	0	0	0	0	0	0	0	0	0	1	0	0	0	0	0	0	1	1	0	0	0	0	1	0	1	1	1
Halomonas_sp._N3-2A	CP022286	0	0	0	0	0	0	0	0	1	1	1	1	0	0	0	0	0	1	0	0	0	0	0	0	0	0	0	0	0	0	0	0	0	0	0	0	0	1	1	0	0	0	0	1	0	1	1	1
Candidatus_Halomonas_sp._UBA10741	CP007757	0	0	0	0	0	0	0	0	1	1	1	1	0	0	0	0	0	1	0	0	0	0	0	0	0	0	0	0	0	0	0	0	0	0	0	0	0	0	0	0	0	0	0	1	0	1	0	0
Candidatus_Halomonas_sp._UBA11284	CP007757	0	0	0	0	0	0	0	0	1	1	1	1	0	0	0	0	0	1	0	0	0	0	0	0	0	0	0	0	0	0	0	0	0	0	0	0	0	1	1	0	0	0	0	1	0	1	1	1
Halomonas_sp._WN018	NSKA00000000	0	0	0	0	0	0	0	0	1	1	1	1	0	0	0	0	0	1	0	0	0	0	0	0	0	0	0	0	0	0	1	0	0	0	0	0	0	1	1	0	0	0	0	1	0	1	1	1
Halomonas_alkaliphila_X3	CP024811	0	0	0	0	0	0	0	0	1	1	1	1	0	0	0	0	0	1	0	0	0	0	0	0	0	0	0	0	0	0	1	0	0	0	0	0	0	1	1	0	0	0	0	1	0	1	1	1
Halomonas_alkalitolerans_1513_T	CP019326	1	1	1	0	1	0	0	0	1	1	1	1	0	0	0	0	0	1	0	0	0	0	0	0	0	0	0	0	0	0	1	0	1	0	0	0	0	1	1	0	1	0	0	1	0	1	1	1
Halomonas_andesensis_LC6_T	RZHG00000000	0	0	0	0	0	0	0	0	0	1	0	0	0	0	0	0	0	1	0	0	0	0	0	0	0	0	0	0	0	0	1	0	0	0	0	0	0	0	0	0	0	0	0	1	0	0	0	1
Halomonas_anticariensis_FP35_T	AUAB01000000	0	0	0	0	0	0	0	0	1	1	1	1	0	0	0	0	0	1	0	0	0	0	0	0	0	0	0	0	0	0	0	0	0	0	0	0	0	1	1	0	0	1	1	1	0	0	1	1
Halomonas_aquamarina_ZoBell_and_Upham_558_T	FODB00000000	0	0	0	0	0	0	0	0	1	1	1	1	0	0	0	0	0	1	0	0	0	0	0	0	0	0	0	0	0	0	0	0	0	0	0	0	0	1	1	0	0	0	0	1	0	0	1	1
Halomonas_arcis_AJ282_T	FNII00000000	0	0	0	0	0	0	0	0	1	1	1	1	0	0	0	0	0	1	0	0	0	0	0	0	0	0	0	0	0	0	0	0	0	0	0	0	0	1	1	0	0	0	0	1	0	1	1	1
Halomonas_sp._ACAM_239	CP024621	0	0	0	0	0	0	0	0	0	0	0	0	0	0	0	0	0	1	0	0	0	0	0	0	0	0	0	0	0	0	1	0	0	0	0	0	0	0	0	0	0	0	0	1	0	0	0	0
Halomonas_axialensis_Althf1_T	AP019517.2	1	1	1	0	1	0	0	0	1	1	1	1	0	0	0	0	0	2	0	0	0	0	0	0	0	0	0	0	0	0	2	0	1	0	0	0	0	1	1	0	0	0	0	1	0	0	1	2
Halomonas_sp._ALS9	LXRG01000000	0	0	0	0	0	0	0	0	1	1	1	1	0	0	0	0	0	1	0	0	0	0	0	0	0	0	0	0	0	0	1	0	0	0	0	0	0	1	1	0	0	0	0	1	0	0	1	1
Halomonas_boliviensis_LC1_T	NPEY01000001	0	0	0	0	0	0	0	0	1	1	1	1	0	0	0	0	0	1	0	0	0	0	0	0	0	0	0	0	0	0	0	0	0	0	0	0	0	1	1	0	0	0	0	1	0	1	1	1
Halomonas_borealis_ATF_5.2_T	SDMO00000000	0	0	0	0	0	0	0	0	0	0	0	0	0	0	0	0	0	1	0	0	0	0	0	0	0	0	0	0	0	0	0	0	0	0	0	0	0	0	0	0	0	0	0	0	0	0	0	1
Halomonas_campaniensis_5AG_T	CP007757.1	0	0	0	0	0	0	0	0	1	1	1	1	0	1	0	1	1	1	1	1	1	1	1	1	0	1	1	1	1	1	1	1	1	1	1	1	1	1	1	1	1	1	1	1	0	1	1	1
Halomonas_campisalis_1A11675_T	JABFUC000000000	1	1	1	1	1	0	0	0	1	1	1	1	0	1	0	1	1	1	1	1	1	1	1	1	0	1	1	1	1	1	1	1	1	1	1	1	1	1	1	1	1	1	0	1	0	0	1	1
Halomonas_sp._ALO_Sharm	FRAL01000000	0	0	0	0	0	0	0	0	1	1	1	1	0	0	0	0	0	1	0	0	0	0	0	0	0	0	0	0	0	0	1	0	0	0	0	0	0	1	1	0	0	0	0	0	0	0	1	0
Halomonas_caseinilytica_JCM_14802_T	BDEP01000000	0	0	0	0	0	0	0	0	1	1	1	1	0	0	0	0	0	1	0	0	0	0	0	0	0	0	0	0	0	0	1	0	0	0	0	0	0	1	1	0	0	0	0	0	0	0	1	0
Halomonas_chromatireducens_AGD_8-3_T	CP014226	1	1	1	0	1	1	0	0	1	1	1	1	0	1	0	1	0	1	1	1	1	1	1	1	0	1	1	1	1	1	1	1	1	1	1	1	1	1	1	1	1	1	1	1	0	1	1	1
Halomonas_sp._DQ26W	QPKI01000000	1	1	1	1	1	1	0	0	1	1	1	1	0	1	0	1	1	1	1	1	1	1	1	1	0	1	1	1	1	1	1	1	1	1	1	1	1	1	1	1	1	1	1	1	0	0	1	1
Halomonas_sp._QHL1	QPKI00000000	0	0	0	0	0	0	0	0	1	1	1	1	0	0	0	0	0	1	0	0	0	0	0	0	0	0	0	0	0	0	1	0	0	0	0	0	0	1	1	0	0	0	0	1	0	1	1	1
Halomonas_cupida_DSM_4740_T	FRCA01000000	0	0	0	0	0	0	0	0	1	1	1	1	0	0	0	0	0	1	0	0	0	0	0	0	0	0	0	0	0	0	1	0	0	0	0	0	0	1	1	0	0	0	0	1	0	0	0	1
Halomonas_daqiaonensis_CGMCC_1.9150_T	FOBC00000000	1	0	1	0	1	0	0	0	1	1	1	1	0	1	0	1	1	1	1	1	1	1	1	1	0	1	1	1	1	1	1	1	1	1	1	1	1	1	1	1	1	0	0	1	0	0	1	1
Halomonas_daqingensis_DQD2-30_T	FNVC00000000	1	1	1	0	1	1	0	0	1	1	1	1	0	1	0	1	1	1	1	1	1	0	1	1	0	1	1	1	1	1	1	1	1	1	1	1	1	1	1	1	1	1	1	1	1	1	1	1
Halomonas_sp._KM-1	BAEU01000000	1	1	1	0	1	1	0	0	1	1	1	1	0	1	0	1	1	1	1	1	1	1	1	1	0	1	1	1	1	1	1	1	1	1	1	1	1	1	1	1	1	1	1	1	1	1	1	1
Halomonas_denitrificans_DSM_18045_T	PYVX00000000	0	0	0	0	0	1	0	0	1	1	1	1	0	0	1	1	0	1	1	1	1	1	1	1	0	1	1	1	1	1	1	1	1	1	1	1	1	1	1	0	1	0	0	1	0	1	1	1
Halomonas_sp._THAF5a	CP045417	0	0	0	0	0	1	0	0	1	1	1	1	0	0	0	0	0	2	0	0	0	0	0	0	0	1	1	1	1	1	4	0	0	0	0	0	0	1	1	0	1	0	0	1	0	0	1	1
Halomonas_desiderata_FB2_T	AAQTN000000000	1	1	1	0	1	1	0	0	1	1	1	1	0	1	0	1	1	1	1	1	1	1	1	1	0	1	1	1	1	1	1	1	1	1	1	1	1	1	1	1	1	1	1	1	1	1	1	1
Halomonas_sp._SP1	MUMZ01000000	1	1	1	0	1	1	0	0	1	1	1	1	0	1	0	1	1	1	1	1	1	1	1	1	0	1	1	1	1	1	1	1	1	1	1	1	1	1	1	1	1	1	1	1	1	1	1	1
Halomonas_elongata_DSM_2581_T	FN869568	0	0	0	0	0	0	0	0	1	1	1	1	0	0	0	0	0	1	0	0	0	0	0	0	0	0	0	0	0	0	1	0	0	0	0	0	0	1	1	0	0	1	0	0	0	0	1	0
Halomonas_sp._HEK1	FN869568	0	0	0	0	0	0	0	0	1	1	1	1	0	0	0	0	0	1	0	0	0	0	0	0	0	0	0	0	0	0	1	0	0	0	0	0	0	1	1	0	0	1	0	0	0	0	1	0
Halomonas_sp._MH25661	FN869568	0	0	0	0	0	0	0	0	1	1	1	1	0	0	0	0	0	1	0	0	0	0	0	0	0	0	0	0	0	0	1	0	0	0	0	0	0	1	1	0	0	1	0	0	0	0	1	0
Halomonas_sp._MS1	VTPU00000000	0	0	0	0	0	0	0	0	1	1	1	1	0	0	0	0	0	2	0	0	0	0	0	0	0	0	0	0	0	0	3	0	0	0	0	0	0	1	1	0	0	0	0	0	0	0	0	0
Halomonas_endophytica_MC28_T	PNRF00000000	0	0	1	0	0	0	0	0	1	1	1	1	0	1	0	1	1	1	1	1	1	1	1	1	0	1	1	1	1	1	1	1	1	1	1	1	1	1	1	1	1	1	1	1	0	1	1	1
Halomonas_fontilapidosi_B6	CDGR01000000	0	0	0	0	0	0	0	0	1	1	1	1	0	0	1	1	1	1	1	1	1	1	1	1	0	1	1	1	1	1	1	1	1	1	1	1	1	1	1	0	1	0	0	1	0	1	1	1
Halomonas_gudaonensis_CGMCC_1.6133_T	FNES01000000	1	0	1	0	1	1	1	1	1	1	1	1	0	1	0	1	1	1	1	1	1	1	1	1	0	1	1	1	1	1	1	1	1	1	1	1	1	1	1	1	1	1	0	1	0	0	1	1
Halomonas_sp._JSM_104105	JAACZO010000000	2	0	3	0	1	1	1	1	1	1	1	1	0	1	0	1	1	2	1	1	1	1	1	1	0	1	1	1	1	1	1	1	1	2	2	1	2	1	1	1	1	1	0	1	0	0	1	1
Halomonas_sp._NO4	WHMA01000000	1	1	1	1	1	1	0	0	1	1	1	1	0	1	0	1	1	2	1	1	1	1	1	1	0	1	1	1	1	1	1	1	1	1	1	1	1	1	1	1	1	1	1	1	0	0	1	1
Halomonas_azerbaijanica _TBZ202_T	SBLD01000000	1	0	1	0	0	1	1	1	1	1	1	1	0	1	1	1	1	1	1	1	1	1	1	1	0	1	1	1	1	1	1	1	1	1	1	1	1	1	1	1	1	1	1	1	0	0	1	1
Halomonas_halmophila_ACAM_71_T	BJOC00000000	0	0	0	0	0	0	0	0	0	0	0	0	0	0	0	0	0	2	0	0	0	0	0	0	0	0	0	0	0	0	5	0	0	0	0	0	0	0	0	0	0	0	0	0	0	0	0	0
Halomonas_halocynthiae_KMM_1376_T	AUDZ00000000	0	0	0	0	0	0	0	0	0	1	0	0	0	0	0	0	0	1	0	0	0	0	0	0	0	0	0	0	0	0	1	0	0	0	0	0	0	0	0	0	1	0	0	1	0	0	1	1
Halomonas_sp._204	SLTR01000000	0	0	0	0	0	0	0	0	1	1	1	1	0	0	1	1	1	1	1	1	1	1	1	1	0	1	1	1	1	1	1	1	1	1	1	1	1	1	1	0	1	0	0	1	0	0	1	1
Halomonas_sp._D1-1	WUTS01000000	0	0	1	0	1	0	0	0	1	1	1	1	0	0	1	1	2	2	1	1	1	1	1	1	0	1	1	1	1	1	1	1	1	1	1	0	1	1	1	0	1	0	0	1	0	0	1	1
Halomonas_halodenitrificans_DSM_735_T	JHVH00000000	0	0	1	0	1	0	0	0	1	1	1	1	0	0	1	1	0	1	1	1	1	1	1	1	0	1	1	1	1	1	1	1	1	1	1	1	1	1	1	0	1	0	0	1	0	0	1	1
Halomonas_halophila_F5-7_T	BJUS00000000	0	0	0	0	0	0	0	0	1	1	1	1	0	0	0	0	0	2	0	0	0	0	0	0	0	0	0	0	0	0	4	0	0	0	0	0	0	1	1	0	0	0	0	1	0	0	1	1
Halomonas_sp._BC1	LFGS01000000	1	1	1	0	1	0	0	0	1	1	1	1	0	0	0	0	0	1	0	0	0	0	0	0	0	0	0	0	1	0	0	0	0	1	0	0	0	1	1	0	0	0	0	1	0	0	1	1
Halomonas_sp._BC2	LFGT01000000	1	1	1	0	1	0	0	0	0	0	0	0	0	0	0	0	0	1	0	0	0	0	0	0	0	0	0	0	0	0	0	0	0	0	0	0	0	1	1	0	0	0	0	1	0	1	0	0
Halomonas_sp._Y2	CP023656	1	1	1	0	1	0	0	0	0	0	0	0	0	0	0	0	0	1	0	0	0	0	0	0	0	0	0	0	0	0	0	0	0	0	0	0	0	0	0	0	0	0	0	1	0	1	0	0
Halomonas_heilongjiangensis_DSM_26881_T	PDOH01000018	1	1	1	0	1	1	0	0	1	1	1	1	0	0	0	0	0	1	0	0	0	0	0	0	0	1	1	1	1	1	1	0	0	0	0	0	0	1	1	0	1	0	1	1	0	0	1	1
Halomonas_sp._LBP4	PDOG01000000	0	0	0	0	0	1	0	0	1	1	1	1	0	0	1	1	1	1	1	1	1	1	1	1	0	1	1	1	1	1	1	1	1	1	1	1	1	1	1	0	1	0	1	1	0	0	1	1
Halomonas_huangheensis_BJGMM-B45_T	CP013106	0	0	0	0	0	0	0	0	1	1	1	1	0	0	0	0	0	1	0	0	0	0	0	0	0	0	0	0	0	0	1	0	0	0	0	0	0	0	0	0	0	0	0	1	0	0	0	1
Halomonas_hydrothermalis_Slthf2_T	CP023656	0	0	0	0	0	0	0	0	1	0	0	0	0	0	0	0	0	3	0	0	0	0	0	0	0	0	0	0	0	0	3	0	0	0	0	0	0	1	0	0	0	0	0	1	0	1	1	1
Halomonas_ilicicola_SP8_T	FQUJ00000000	0	0	0	0	0	0	0	0	1	1	1	1	0	0	1	1	0	1	1	1	1	1	1	1	0	1	1	1	1	1	1	1	1	1	1	1	1	1	1	0	1	1	0	0	0	1	1	1
Halomonas_sp._CSM-2	NBYR01000000	0	0	0	0	0	0	0	0	1	1	1	1	0	0	0	0	0	1	0	0	0	0	0	0	0	0	0	0	0	0	1	0	0	0	0	0	0	1	1	0	0	0	0	1	0	1	1	1
Halomonas_jeotgali_Hwa_T	AMQY00000000	0	0	0	0	0	0	0	0	1	1	1	1	0	0	0	0	0	1	0	0	0	0	0	0	0	1	1	1	1	1	1	0	0	0	0	0	0	1	1	0	0	0	0	1	0	0	1	1
Halomonas_sp._C22	VBVC01000000	1	1	1	0	1	0	0	0	0	0	0	0	0	0	0	0	0	1	0	0	0	0	0	0	0	0	0	0	0	0	0	0	0	0	0	0	0	0	0	0	0	0	0	1	0	1	0	0
Halomonas_johnsoniae_MTCC_5445	CP023656	0	0	0	0	0	0	0	0	0	0	0	0	0	0	0	0	0	1	0	0	0	0	0	0	0	0	0	0	0	0	0	0	0	0	0	0	0	0	0	0	0	0	0	1	0	1	0	0
Halomonas_kenyensis_AIR-2_T	JABFUB000000000	1	1	1	0	1	1	0	0	1	1	1	1	0	1	0	1	1	1	1	1	1	1	1	1	0	1	1	1	1	1	1	1	1	1	1	1	1	1	1	1	1	1	1	1	1	1	1	1
Halomonas_koreensis_NTU-111	CP021435	0	0	0	0	0	0	0	0	1	1	1	1	0	0	0	0	0	1	0	0	0	0	0	0	0	1	1	1	1	1	1	1	1	1	1	1	1	1	1	0	1	0	0	1	0	1	1	1
Halomonas_korlensis_XK1_T	FPBP00000000	1	1	1	1	1	1	0	0	1	1	1	1	0	0	1	1	1	1	1	1	1	1	1	1	0	1	1	1	1	1	1	1	1	1	1	1	1	1	1	0	1	0	0	1	0	1	1	1
Halomonas_lactosivorans_KCTC_52281_T	QHGY00000000	1	1	1	1	1	1	0	0	1	1	1	1	1	1	0	1	1	1	1	1	1	1	1	1	0	1	1	1	1	1	1	1	1	1	1	1	1	1	1	1	1	0	1	1	1	1	1	1
Halomonas_sp._BN3-1	PYVV01000000	0	0	0	0	0	0	0	0	1	1	1	1	0	0	1	1	1	1	1	1	1	1	1	1	0	1	1	1	1	1	1	1	1	1	1	1	1	1	1	0	0	0	0	1	0	1	1	1
Candidatus_Halomonas_sp._NAT30	NZXT01000000	0	0	0	0	0	0	0	0	1	1	1	1	0	0	1	1	1	1	1	1	1	1	1	1	0	1	1	1	1	1	1	1	1	1	1	1	1	1	1	0	0	0	0	1	0	1	1	1
Halomonas_sp._S2151	JXYB01000000	0	0	0	0	0	0	0	0	1	1	1	1	0	0	1	1	1	1	1	1	1	1	1	1	0	1	1	1	1	1	1	1	1	1	1	1	1	1	1	0	0	0	0	1	0	1	1	1
Halomonas_sp._SYSU_XM8	PXNT01000000	0	0	0	0	0	0	0	0	1	1	1	1	0	0	1	1	1	1	1	1	1	1	1	1	0	1	1	1	1	1	1	1	1	1	1	1	1	1	1	0	0	0	0	1	0	1	1	1
Halomonas_litopenaei_SYSU_ZJ2214_T	PXNS00000000	0	0	0	0	0	0	0	0	1	1	1	1	0	0	1	1	1	1	1	1	1	1	1	1	0	1	1	1	1	1	1	1	1	1	1	1	1	1	1	0	0	0	0	1	0	1	1	1
Candidatus _Halomonas_sp._UBA1004	LN651338	0	0	0	0	0	0	0	0	1	1	1	1	0	0	1	1	0	1	1	1	1	1	1	1	0	1	1	1	1	1	1	1	1	1	1	1	1	1	1	0	0	0	0	1	0	1	1	1
Halomonas_sp._YLB-10	RRCU01000000	0	0	0	0	0	0	0	0	1	1	1	1	0	0	1	1	1	1	1	1	1	1	1	1	0	1	1	1	1	1	1	1	1	1	1	1	1	1	1	0	0	0	0	1	0	1	1	1
Halomonas_lutea_DSM_23508_T	ARKK00000000	0	0	0	1	0	1	0	0	1	1	1	1	0	0	0	0	0	1	0	0	0	0	0	0	1	0	0	0	0	0	1	0	0	0	1	0	0	1	1	0	1	1	1	0	0	1	0	0
Halomonas_sp._22509_21_Filter	JHQL01000003	1	1	1	0	1	0	0	0	1	1	1	1	0	0	0	0	0	1	0	0	0	0	0	0	0	0	0	0	0	0	2	0	0	0	0	0	0	1	1	0	1	0	0	1	0	1	1	1
Halomonas_massiliensis_Marseille-P2426_T	FTLE00000000	1	1	1	0	1	0	0	0	1	1	1	1	0	0	0	0	0	1	0	0	0	0	0	0	0	0	0	0	0	0	0	0	0	0	0	0	0	1	1	0	1	0	0	1	0	1	1	1
Halomonas_sp._15WGF	SSXT01000000	0	0	0	0	0	0	0	0	0	0	0	0	0	0	0	0	0	1	0	0	0	0	0	0	0	0	0	0	0	0	0	0	0	0	0	0	0	0	0	0	0	0	0	1	0	0	1	1
Halomonas_sp._ACAM_255	CP024621	0	0	0	0	0	0	0	0	0	0	0	0	0	0	0	0	0	1	0	0	0	0	0	0	0	0	0	0	0	0	1	0	0	0	0	0	0	0	0	0	0	0	0	1	0	0	0	0
Halomonas_sp._ACH-L-8	JYFV01000058	1	1	1	0	1	0	0	0	1	1	1	1	0	0	0	0	0	1	0	0	0	0	0	0	0	0	0	0	0	0	1	0	1	0	0	0	0	1	1	0	0	0	0	1	0	0	1	1
Halomonas_meridiana_DSM_5425_T	CP024621	0	0	0	0	0	0	0	0	0	0	0	0	0	0	0	0	0	1	0	0	0	0	0	0	0	0	0	0	0	0	1	0	0	0	0	0	0	0	0	0	0	0	0	1	0	0	0	0
Halomonas_sp._JCM_19032	BAWY01000000	0	0	0	0	0	0	0	0	0	0	0	0	0	0	0	0	0	1	0	0	0	0	0	0	0	0	0	0	0	0	1	0	0	0	0	0	0	0	0	0	0	0	0	1	0	0	1	1
Halomonas_sp._KX33721	LVIA01000000	0	0	0	0	0	0	0	0	1	1	1	1	0	0	0	0	0	1	0	0	0	0	0	0	0	0	0	0	0	0	0	0	0	0	0	0	0	1	1	0	0	0	0	1	0	0	1	1
Halomonas_sp._NBRC_15608	CP024621	0	0	0	0	0	0	0	0	0	0	0	0	0	0	0	0	0	1	0	0	0	0	0	0	0	0	0	0	0	0	0	0	0	0	0	0	0	0	0	0	0	0	0	1	0	0	0	0
Halomonas_sp._R1t3	CP024621	0	0	0	0	0	0	0	0	0	1	0	0	0	0	0	0	0	1	0	0	0	0	0	0	0	0	0	0	0	0	0	0	0	0	0	0	0	0	0	0	0	0	0	1	0	0	1	1
Halomonas_sp._Slthf1	CP024621	0	0	0	0	0	0	0	0	0	0	0	0	0	0	0	0	0	2	0	0	0	0	0	0	0	0	0	0	0	0	2	0	0	0	0	0	0	0	0	0	0	0	0	1	0	0	1	1
Candidatus_Halomonas_sp._UBA1491	DCRN01000000	0	0	0	0	0	0	0	0	0	0	0	0	0	0	0	0	0	1	0	0	0	0	0	0	0	0	0	0	0	0	0	0	0	0	0	0	0	0	0	0	0	0	0	1	0	0	1	1
Halomonas_montanilacus_PYC7W_T	QPII00000000	1	1	1	1	1	1	0	0	1	1	1	1	0	1	0	1	1	1	1	1	1	1	1	1	0	1	1	1	1	1	1	1	1	1	1	1	1	1	1	1	1	1	1	1	0	1	1	1
Halomonas_muralis_LMG_20969_T	FNGI00000000	0	0	0	0	0	0	0	0	1	1	1	1	0	0	0	0	0	1	0	0	0	0	0	0	0	0	0	0	0	0	1	0	0	0	0	0	0	0	0	0	0	1	0	0	0	1	1	0
Halomonas_nanhaiensis_YIM_M_13059_T	RZHF00000000	0	0	0	0	0	0	0	0	0	0	0	0	0	0	0	0	0	1	0	0	0	0	0	0	0	0	0	0	0	0	1	0	0	0	0	0	0	0	0	0	0	0	0	1	0	1	0	1
Halomonas_neptunia_DSM15720_T	JACIVL000000000	0	0	0	0	0	0	0	0	1	1	1	1	0	0	0	0	0	1	0	1	0	1	0	0	0	1	1	1	1	1	1	1	1	1	1	1	1	1	1	0	0	0	0	1	0	1	1	1
Halomonas_nigrificans_MBT_G8648_T	NWUX00000000	0	0	0	0	0	0	0	0	1	1	1	1	0	0	0	0	0	1	0	0	0	0	0	0	0	0	0	0	0	0	1	0	0	0	0	0	0	1	1	0	0	0	0	1	0	1	1	1
Halomonas_sp._Soap_Lake_6	CP020469	0	0	0	0	0	0	0	0	1	1	1	1	0	0	0	0	0	1	0	0	0	0	0	0	0	0	0	0	0	0	0	0	0	0	0	0	0	1	1	0	0	0	0	1	0	1	1	1
Halomonas_sp._Soap_Lake_7	CP019915	0	0	0	0	0	0	0	0	1	1	1	1	0	0	0	0	0	1	0	0	0	0	0	0	0	0	0	0	0	0	0	0	0	0	0	0	0	1	1	0	0	0	0	1	0	1	1	1
Halomonas_niordiana_ATF_5.4_T	SDSD00000000	0	0	0	0	0	0	0	0	0	0	0	0	0	0	0	0	0	1	0	0	0	0	0	0	0	0	0	0	0	0	1	0	0	0	0	0	0	0	0	0	0	0	0	1	0	0	1	0
Halomonas_nitroreducens_11S_T	RXNS00000000	0	0	0	0	0	0	0	0	1	1	1	1	0	0	1	1	1	1	1	1	1	1	1	1	0	1	1	1	1	1	1	1	1	1	1	1	1	1	1	0	1	0	1	1	0	0	1	1
Halomonas_sp._SK03	CP007757	0	0	0	0	0	0	0	0	1	1	1	1	0	0	0	0	0	1	0	0	0	0	0	0	0	1	1	1	1	1	1	1	1	1	1	1	1	1	1	0	0	0	0	1	0	1	1	1
Halomonas_olivaria_TYRC17_T	AP019416	0	0	0	0	0	0	0	0	1	1	1	1	0	0	0	0	0	1	0	0	0	0	0	0	0	1	1	1	1	1	1	1	1	1	1	1	1	1	1	0	0	0	0	1	0	1	1	1
Halomonas_pacifica_NBRC_102220_T	BJUK00000000	0	0	0	0	0	0	0	0	0	0	0	0	0	0	0	0	0	1	0	0	0	0	0	0	0	0	0	0	0	0	1	0	0	0	0	0	0	0	0	0	0	0	0	1	0	0	0	0
Halomonas_pantelleriensis_AAP_T	FNGH00000000	1	1	1	0	1	0	0	0	0	0	0	0	0	0	0	0	0	1	0	0	0	0	0	0	0	0	0	0	0	0	0	0	1	0	0	0	0	0	0	0	0	0	0	1	0	1	0	0
Halomonas_pellis_L5_T	VTPY00000000	1	1	1	1	1	1	0	0	1	1	1	1	1	1	0	1	1	2	1	1	1	1	1	1	0	1	1	1	1	1	1	0	1	1	0	1	1	1	1	1	1	0	1	1	0	1	1	1
Halomonas_sp._BL6	AUAB01000000	0	0	0	0	0	0	0	0	0	0	0	0	0	0	0	0	0	1	0	0	0	0	0	0	0	0	0	0	0	0	0	0	0	0	0	0	0	0	0	0	0	0	0	1	0	1	0	0
Halomonas_piezotolerans_NBT06E8_T	VWRT00000000	0	0	0	0	0	0	0	0	0	0	0	0	0	0	0	0	0	2	0	0	0	0	0	0	0	0	0	0	0	0	3	0	0	0	0	0	0	0	0	0	0	0	0	1	0	1	0	0
Halomonas_radicis_EAR18_T	CAAHFN000000000	0	0	0	0	0	0	0	0	1	1	1	1	1	0	0	0	0	1	0	0	0	0	0	0	1	0	0	0	0	0	1	0	1	0	0	0	0	1	1	0	1	1	0	1	0	1	0	0
Halomonas_rituensis_TQ8S_T	QPIJ01000000	0	0	0	0	0	0	0	0	0	0	0	0	0	0	1	1	0	1	1	1	1	1	1	1	0	1	1	1	1	1	1	1	1	1	1	1	1	1	1	0	1	0	0	1	0	1	1	1
Halomonas_saccharevitans_AJ275_T	FPAQ00000000	0	0	1	0	1	0	0	0	1	1	1	1	0	0	1	1	0	1	1	1	1	1	1	1	0	1	1	1	1	1	1	1	1	1	1	1	1	1	1	0	1	0	0	1	0	1	1	1
Halomonas_saliphila_LCB169_T	PJRN00000000	0	0	0	0	0	0	0	0	0	1	0	0	1	0	0	0	0	1	0	0	0	0	0	0	0	0	0	0	0	0	1	0	0	0	0	0	0	0	0	0	0	0	1	1	1	1	0	1
Halomonas_sediminicola_1_TX	CP022737	0	0	0	0	0	0	0	0	1	1	1	1	0	0	0	0	0	1	1	0	0	1	0	1	0	1	1	1	0	1	1	0	0	0	0	0	0	1	1	0	1	0	0	1	0	0	1	1
Halomonas_sp._PBN3	AXCA01000000	0	0	0	0	0	0	0	0	1	1	1	1	0	0	1	1	1	1	1	1	1	1	1	1	0	1	1	1	1	1	1	1	1	1	1	1	1	1	1	0	1	0	0	1	0	0	1	1
Halomonas_shengliensis_SL014B-85_T	FNIV00000000	0	0	1	0	1	0	0	0	1	1	1	1	0	0	1	1	1	1	1	1	1	1	1	1	0	1	1	1	1	1	1	1	1	1	1	1	1	1	1	0	1	0	0	1	0	0	1	1
Halomonas_sinaiensis_DSM_18067_T	BDEO01000001	0	0	0	0	0	0	0	0	1	1	1	1	0	0	0	0	0	1	0	0	0	0	0	0	0	0	0	0	0	0	1	0	0	0	0	0	0	1	1	0	0	0	0	0	0	0	1	0
Halomonas_sp._K4	BDEO01000001	0	0	0	0	0	0	0	0	1	1	1	1	0	0	0	0	0	1	0	0	0	0	0	0	1	0	0	0	0	0	1	0	0	0	0	0	0	1	1	0	1	1	0	0	0	0	1	0
Halomonas_smyrnensis_AAD6_T	AJKS00000000	0	0	0	0	0	0	0	0	0	0	0	0	0	0	0	0	0	1	0	0	0	0	0	0	0	0	0	0	0	0	1	0	0	0	0	0	0	0	0	0	0	0	0	1	0	0	0	1
Halomonas_sp._CIFRI_1	LN651347	0	0	0	0	0	0	0	0	0	0	0	0	0	0	0	0	0	1	0	0	0	0	0	0	0	0	0	0	0	0	1	0	0	0	0	0	0	0	0	0	0	0	0	1	0	0	0	1
Halomonas_sp._HG01	LAEZ01000000	0	0	0	0	0	0	0	0	1	1	1	1	0	0	0	0	0	1	0	0	0	0	0	0	0	0	0	0	0	0	1	0	0	0	0	0	0	1	1	0	0	0	0	1	0	0	1	1
Halomonas_sp._NBRC_102604	BJUS01000000	0	0	0	0	0	0	0	0	1	1	1	1	0	0	0	0	0	1	0	0	0	0	0	0	0	0	0	0	0	0	1	0	0	0	0	0	0	1	1	0	0	0	0	1	0	0	1	1
Halomonas_sp._SL1	PYUQ02000000	0	0	0	0	0	0	0	0	1	1	1	1	0	0	0	0	0	1	0	0	0	0	0	0	0	0	0	0	0	0	1	0	0	0	0	0	0	1	1	0	0	0	0	1	0	0	1	1
Halomonas_sp._THAF12	CP045399	0	0	0	0	0	0	0	0	0	0	0	0	0	0	0	0	0	2	0	0	0	0	0	0	0	0	0	0	0	0	3	0	0	0	0	0	0	0	0	0	0	0	0	1	0	0	0	1
Halomonas_songnenensis_NEAU-ST10-39_T	PVTK00000000	0	0	0	0	0	0	0	0	1	1	1	1	0	0	0	0	0	1	0	0	0	0	0	0	0	0	0	0	0	0	1	0	0	0	0	0	0	1	1	0	0	0	0	1	0	1	0	1
Halomonas_sp._362.1	QWBW00000000	0	0	0	0	0	0	0	0	1	1	1	1	0	0	0	0	0	1	0	0	0	0	0	0	0	0	0	0	0	0	1	0	1	0	0	0	0	1	1	0	0	0	0	1	0	1	1	0
Halomonas_sp._54_146	LGEN01000000	0	1	1	0	1	0	0	0	1	1	0	0	0	0	0	0	0	1	0	0	0	0	0	0	0	0	0	0	0	0	1	0	0	0	0	0	0	1	1	0	0	0	0	1	0	0	1	1
Halomonas_sp._CKY01	CP048812	0	1	1	0	1	0	0	0	1	1	1	1	0	0	0	0	0	2	0	0	0	0	0	0	0	0	0	0	0	0	4	0	1	0	0	0	0	1	1	0	1	0	0	1	0	1	1	1
Halomonas_sp._D167-6-1	CP053382	1	1	1	1	1	1	0	0	1	1	1	1	1	1	1	1	1	1	1	1	1	1	1	1	0	1	1	1	1	1	1	1	1	1	1	1	1	1	1	1	1	1	1	1	1	1	1	1
Halomonas_sp._DX6	JAAQTO010000000	0	0	1	0	0	0	0	0	1	1	1	1	0	1	0	1	1	2	1	1	1	1	1	1	0	1	1	0	1	1	4	1	1	1	1	1	1	1	1	1	1	0	1	1	1	1	1	1
Halomonas_sp._ERS3775580	CABVOU010000000	0	0	1	0	0	0	0	0	1	1	1	1	0	1	0	1	2	1	1	1	1	1	1	1	0	1	1	1	1	1	1	1	1	1	1	1	1	1	1	1	1	0	0	1	0	0	1	1
Halomonas_sp._ES.049	PHUC01000000	0	0	0	0	0	0	0	0	1	1	1	1	0	0	0	0	0	1	0	0	0	0	0	0	0	0	0	0	0	0	1	0	0	0	0	0	0	1	1	0	0	0	0	1	0	0	1	1
Halomonas_sp._GFAJ-1	CP016490	1	1	1	0	1	0	0	0	0	0	0	0	0	0	0	0	0	1	0	0	0	0	0	0	0	0	0	0	0	0	1	0	0	0	0	0	0	0	0	0	0	0	0	1	0	1	1	1
Halomonas_sp._HAL1	AGIB01000000	0	0	0	0	0	0	0	0	1	1	1	1	0	0	0	0	0	1	0	0	0	0	0	0	0	0	0	0	0	0	1	0	0	0	0	0	0	1	1	0	0	0	0	1	0	1	1	1
Halomonas_sp._HL-4	LT907845	0	0	0	0	0	0	0	0	1	1	1	1	0	0	0	0	0	1	0	0	0	0	0	0	0	0	0	0	0	0	1	0	0	0	0	0	0	1	1	0	0	0	0	1	0	1	1	1
Halomonas_sp._HL-48	JMMC01000000	0	0	0	0	0	0	0	0	0	0	0	0	0	0	0	0	0	1	0	0	0	0	0	0	0	0	0	0	0	0	1	0	0	0	0	0	0	0	0	0	0	0	0	1	0	1	0	1
Halomonas_sp._HL-93	LT593974	0	0	0	0	0	0	0	0	1	1	1	1	0	0	0	0	0	1	0	0	0	0	0	0	0	0	0	0	0	0	1	0	0	0	0	0	0	1	1	0	0	0	0	1	0	1	1	1
Halomonas_sp._HyVt-328	DRFS01000000	0	0	0	0	0	0	0	0	1	1	1	1	0	0	0	0	0	2	0	0	0	0	0	0	0	0	0	0	0	0	5	0	0	0	0	0	0	1	1	0	0	0	0	1	0	1	1	1
Halomonas_sp._HyVt-366	DRHI01000000	0	0	0	0	0	0	0	0	1	1	1	1	0	0	0	0	0	2	0	0	0	0	0	0	0	0	0	0	0	0	5	0	0	0	0	0	0	1	0	0	0	0	0	1	0	1	1	1
Halomonas_sp._JB37	NRGW01000000	0	0	0	0	0	0	0	0	0	0	0	0	0	0	0	0	0	1	0	0	0	0	0	0	0	0	0	0	0	0	0	0	0	0	0	0	0	0	0	0	0	0	0	0	0	1	0	1
Halomonas_sp._JB380	FUKM01000000	0	0	0	0	0	0	0	0	1	1	1	1	0	0	0	0	0	1	0	0	0	0	0	0	0	0	0	0	0	0	1	0	0	0	0	0	0	1	1	0	0	0	0	1	0	1	0	1
Halomonas_sp._KO116	CP011052	0	0	0	0	0	0	0	0	1	1	1	1	0	0	0	0	0	1	0	0	0	0	0	0	0	0	0	0	0	0	0	0	0	0	0	0	0	1	1	0	0	0	0	1	0	1	1	1
Halomonas_sp._LS44	CP024811	1	1	1	0	1	0	0	0	0	0	0	0	0	0	0	0	0	2	0	0	0	0	0	0	0	0	0	0	0	0	4	0	0	0	0	0	0	0	0	0	0	0	0	1	0	1	0	0
Halomonas_sp._MC	RZHE01000000	0	0	0	0	0	0	0	0	0	0	0	0	0	0	0	0	0	1	0	0	0	0	0	0	0	0	0	0	0	0	1	0	0	0	0	0	0	0	0	0	0	0	0	1	0	1	0	1
Halomonas_sp._MES3-P3E	PJBT01000000	0	0	0	0	0	0	0	0	1	1	1	1	0	0	0	0	0	1	0	0	0	0	0	0	0	0	0	0	0	0	1	0	0	0	0	0	0	1	1	0	0	0	0	1	0	1	1	1
Halomonas_sp._NRS2HaP1	CP022737	0	0	0	0	0	0	0	0	1	1	1	1	0	0	0	0	0	1	0	0	0	0	0	0	0	0	0	0	0	0	0	0	0	0	0	0	0	1	1	0	0	0	0	1	0	1	1	1
Halomonas_sp._PC	RZHC01000000	0	0	0	0	0	0	0	0	0	0	0	0	0	0	0	0	0	1	0	0	0	0	0	0	0	0	0	0	0	0	1	0	0	0	0	0	0	0	0	0	0	0	0	1	0	1	0	1
Halomonas_sp._PR-M31	JIBT01000000	0	0	0	0	0	0	0	0	1	1	1	1	0	0	1	1	1	1	1	1	1	1	1	1	0	1	1	1	1	1	4	1	1	1	1	1	1	1	1	0	1	1	0	0	0	1	1	1
Halomonas_sp._R57-5	LN813019	0	0	0	0	0	0	0	0	1	1	1	1	0	0	0	0	0	1	0	0	0	0	0	0	0	0	0	0	0	0	0	0	0	0	0	0	0	1	1	0	0	0	0	1	0	1	1	1
Halomonas_sp._RC	RZHD01000000	0	0	0	0	0	0	0	0	0	0	0	0	0	0	0	0	0	1	0	0	0	0	0	0	0	0	0	0	0	0	1	0	0	0	0	0	0	0	0	0	0	0	0	1	0	1	0	1
Halomonas_sp._SCSIO_43005	CP024621	0	0	0	0	0	0	0	0	0	0	0	0	0	0	0	0	0	2	0	0	0	0	0	0	0	0	0	0	0	0	1	0	0	0	0	0	0	0	0	0	0	0	0	1	0	1	0	0
Halomonas_sp._SL48-SHIP-3	VMQS01000000	0	0	0	0	0	0	0	0	0	0	0	0	0	0	0	0	0	1	0	0	0	0	0	0	0	0	0	0	0	0	1	0	0	0	0	0	0	0	0	0	0	0	0	1	0	1	0	0
Halomonas_sp._SM1922	CP039374	0	0	0	0	0	0	0	0	1	1	1	1	0	0	0	0	0	1	0	0	0	0	0	0	0	0	0	0	0	0	0	0	0	0	0	0	0	1	1	0	0	0	0	1	0	1	1	1
Halomonas_sp._TG39a	JQLV01000000	0	0	0	0	0	0	0	0	1	1	1	1	0	0	0	0	0	1	0	0	0	0	0	0	0	0	0	0	0	0	0	0	0	0	0	0	0	1	1	0	0	0	0	1	0	1	1	1
Halomonas_sp._UBA11308	DQHI01000000	0	0	0	0	0	0	0	0	1	1	1	1	0	0	0	0	0	1	0	0	0	0	0	0	0	0	0	0	0	0	1	0	0	0	0	0	0	1	1	0	0	0	0	1	0	1	0	1
Halomonas_sp._UBA12522	DLUZ01000000	1	1	1	0	1	0	0	0	1	0	0	0	0	0	0	0	0	1	0	0	0	0	0	0	0	0	0	0	0	0	1	0	0	0	0	0	0	1	1	0	0	0	0	1	0	0	1	1
Halomonas_sp._UBA3074	DFBS01000000	0	0	0	0	0	0	0	0	1	1	1	1	0	0	0	0	0	1	0	0	0	0	0	0	0	0	0	0	0	0	0	0	0	0	0	0	0	1	1	0	0	0	0	1	0	1	1	1
Halomonas_sp._WRN001	NSKB01000000	1	1	1	0	1	0	0	0	0	0	0	0	0	0	0	0	0	1	0	0	0	0	0	0	0	0	0	0	0	0	0	0	0	0	0	0	0	0	0	0	0	0	0	1	0	1	0	0
Halomonas_sp._141	PINZ01000000	1	1	1	0	1	0	0	0	0	0	0	0	0	0	0	0	0	1	0	0	0	0	0	0	0	0	0	0	0	0	0	0	0	0	0	0	0	0	0	0	0	0	0	1	0	1	0	0
Halomonas_stevensii_S18214_T	AJTS00000000	0	0	0	0	0	0	0	0	0	0	0	0	0	0	0	0	0	1	0	0	0	0	0	0	0	0	0	0	0	0	0	0	0	0	0	0	0	0	0	0	0	0	0	1	0	1	0	0
Halomonas_subglaciescola_DSM_4683_T	LT670847	0	0	0	0	0	0	0	0	1	1	1	1	0	0	1	1	0	1	1	1	1	1	1	1	0	1	1	1	1	1	0	1	1	1	1	1	1	0	0	0	0	0	0	1	0	0	1	1
Halomonas_sp._G11	LYXG01000000	0	0	0	0	0	0	0	0	1	1	1	1	0	0	0	0	0	1	0	0	0	0	0	0	0	0	0	0	0	0	1	0	0	0	0	0	0	1	1	0	0	0	0	1	0	1	1	1
Halomonas_subterranea_ZG16_T	FOGS01000001	0	0	0	0	0	0	0	0	0	0	0	0	0	0	0	0	0	1	0	0	0	0	0	0	0	0	0	0	0	0	1	0	0	0	0	0	0	0	0	0	0	0	0	1	0	1	0	1
Halomonas_sulfidaeris_ATCC_BAA-803_T	QNTU01000008	1	1	1	1	1	1	0	0	0	0	0	0	1	0	0	0	0	1	0	0	0	0	0	0	0	0	0	0	0	0	1	0	0	0	0	0	0	0	0	0	0	0	1	1	0	1	1	1
Halomonas_sp._SST4	QNTU01000008	0	0	0	0	0	0	0	0	0	0	0	0	0	0	0	0	0	1	0	0	0	0	0	0	0	0	0	0	0	0	0	0	0	0	0	0	0	0	0	0	0	0	0	1	0	1	0	0
Halomonas_tabrizica_USBA_854	CP022737	0	0	0	0	0	0	0	0	1	1	1	1	0	0	1	1	1	1	1	1	1	1	1	1	0	1	1	1	1	1	1	1	1	1	1	1	1	1	1	0	1	1	0	1	0	0	1	1
Halomonas_taeanensis_BH539_T	FNCI01000001	0	0	0	0	0	0	0	0	0	0	0	0	0	0	0	0	0	1	0	0	0	0	0	0	0	0	0	0	0	0	1	0	1	0	0	0	0	0	0	0	0	0	0	1	0	0	0	0
Candidatus_Halomonas_sp._USBA-857	FNCI01000001	0	0	0	0	0	0	0	0	1	1	1	1	0	0	0	0	0	1	0	0	0	0	0	0	0	0	0	0	0	0	1	0	1	0	0	0	0	1	1	0	0	0	0	1	0	0	1	0
Halomonas_sp._153	CP039374	0	0	0	0	0	0	0	0	1	1	1	1	0	0	0	0	0	2	0	0	0	0	0	0	0	1	1	1	1	1	3	1	1	1	1	1	1	1	1	0	0	0	0	1	0	1	1	1
Halomonas_sp._19A_GOM-1509m	JIAY01000000	0	0	0	0	0	0	0	0	1	1	1	1	0	0	0	0	0	1	0	0	0	0	0	0	0	1	1	1	1	1	1	1	1	1	1	1	1	1	1	0	0	0	0	1	0	1	1	1
Halomonas_sp._23_GOM-1509m	JADJ01000000	0	0	0	0	0	0	0	0	1	1	1	1	0	0	0	0	0	1	0	0	0	0	0	0	0	1	1	1	1	1	1	1	1	1	1	1	1	1	1	0	0	0	0	1	0	1	1	1
Halomonas_sp._98	CP039374	0	0	0	0	0	0	0	0	1	1	1	1	0	0	0	0	0	2	0	0	0	0	0	0	0	1	1	1	1	1	3	1	1	1	1	1	1	1	1	0	0	0	0	1	0	1	1	1
Halomonas_sp._A3H3	CBRE010000000	0	0	0	0	0	0	0	0	1	1	1	1	0	0	0	0	0	1	0	0	0	0	0	0	0	1	1	1	1	1	1	1	1	1	1	1	1	1	1	0	0	0	0	1	0	1	1	1
Halomonas_sp._ANRCS81	CP039374	0	0	0	0	0	0	0	0	1	1	1	1	0	0	0	0	0	1	0	0	0	0	0	0	0	1	1	1	1	1	1	1	1	1	1	1	1	1	1	0	0	0	0	1	0	1	1	1
Halomonas_sp._ATBC28	CP039374	0	0	0	0	0	0	0	0	1	1	1	1	0	0	0	0	0	1	0	0	0	0	0	0	0	1	1	1	1	1	1	1	1	1	1	1	1	1	1	0	0	0	0	1	0	1	1	1
Halomonas_titanicae_BH1_T	CP039374	0	0	0	0	0	0	0	0	1	1	1	1	0	0	0	0	0	1	0	0	0	0	0	0	0	1	1	1	1	1	1	1	1	1	1	1	1	1	1	0	0	0	0	1	0	1	1	1
Halomonas_sp._Choline-3u-9	PJBI01000000	0	0	0	0	0	0	0	0	1	1	1	1	0	0	0	0	0	1	0	0	0	0	0	0	0	1	1	1	1	1	1	1	1	1	1	1	1	1	1	0	0	0	0	1	0	1	1	1
Halomonas_sp._DSM_26667	CP039374	0	0	0	0	0	0	0	0	1	1	1	1	0	0	0	0	0	1	0	0	0	0	0	0	0	1	1	1	1	1	1	1	1	1	1	1	1	1	1	0	0	0	0	1	0	1	1	1
Halomonas_sp._KHS3	JWHY01000000	0	0	0	0	0	0	0	0	1	1	1	1	0	0	0	0	0	1	0	0	0	0	0	0	0	1	1	1	1	1	1	1	1	1	1	1	1	1	1	0	0	0	0	1	0	1	1	1
Halomonas_sp._PA16-9	CP040451	0	0	0	0	0	0	0	0	1	1	1	1	0	0	0	0	0	2	0	0	0	0	0	0	0	1	1	1	1	1	4	1	1	1	1	1	1	1	1	0	0	0	0	1	0	1	1	1
Candidatus_Halomonas_sp._UBA1129	CP039374	0	0	0	0	0	0	0	0	1	1	1	1	0	0	0	0	0	1	0	0	0	0	0	0	0	1	1	1	1	1	1	1	1	1	1	1	1	1	1	0	0	0	0	1	0	1	1	1
Candidatus_Halomonas_sp._UBA3173	DEXX01000000	0	0	0	0	0	0	0	0	1	1	1	1	0	0	0	0	0	1	0	0	0	0	0	0	0	1	1	1	1	1	0	1	1	1	1	1	1	1	1	0	0	0	0	1	0	1	1	1
Halomonas_urmiana_TBZ3_T	VBUI00000000	0	0	0	0	0	0	0	0	1	1	1	1	1	0	1	1	1	1	1	1	1	1	1	1	0	1	1	1	1	1	1	1	1	1	1	1	1	1	1	0	1	0	0	1	0	0	1	1
Halomonas_urumqiensis_BZ-SZ-XJ27_T	PNRG01000004	1	1	1	0	1	0	0	0	0	0	0	0	0	0	0	0	0	1	0	0	0	0	0	0	0	0	0	0	0	0	1	0	0	0	0	0	0	0	0	0	0	0	0	1	0	0	0	0
Halomonas_utahensis_DSM3051_T	JACHUZ000000000	0	0	0	0	0	0	0	0	0	0	0	0	0	0	0	0	0	1	0	0	0	0	0	0	0	0	0	0	0	0	1	0	0	0	0	0	0	0	0	0	0	0	0	1	0	1	0	0
Halomonas_ventosae_Al12_T	CP022737	0	0	0	0	0	0	0	0	1	1	1	1	0	0	1	1	0	1	1	1	1	1	1	1	0	1	1	1	1	1	1	1	1	1	1	1	1	1	1	0	1	1	0	1	0	1	1	1
Halomonas_sp._MA-ZP17-13	CP034367	0	0	0	0	0	0	0	0	1	1	1	1	0	0	0	0	0	1	0	0	0	0	0	0	0	0	0	0	0	0	0	0	0	0	0	0	0	1	1	0	0	0	0	1	0	1	1	1
Halomonas_venusta_NBRC_102221_T	CP034367	0	0	0	0	0	0	0	0	1	1	1	1	0	0	0	0	0	1	0	0	0	0	0	0	0	0	0	0	0	0	1	0	0	0	0	0	0	1	1	0	0	0	0	1	0	1	1	1
Halomonas_sp._6_TX	NZ_SOEC00000000	0	0	0	0	0	0	0	0	1	1	1	1	0	0	0	0	0	1	0	0	0	0	0	0	1	0	0	0	0	0	4	1	1	1	1	1	1	1	1	0	1	1	1	1	0	1	1	0
Halomonas_xianhensis_A-1_T	FOPY01000001	1	1	1	1	0	1	0	0	1	1	1	1	0	0	0	0	0	1	0	0	0	0	0	0	1	0	0	0	0	0	1	1	1	1	1	1	1	1	1	0	1	1	0	1	0	1	1	0
Halomonas_xinjiangensis_TRM_0175_T	JPZL00000000	1	1	1	1	1	1	0	0	1	1	1	1	1	0	0	0	1	1	0	0	0	0	0	0	1	0	0	0	0	1	1	1	1	1	1	1	1	1	1	0	1	0	0	1	0	1	1	1
Halomonas_zhanjiangensis_JSM_078169_T	ARIT00000000	0	0	0	0	0	0	0	0	0	0	0	0	0	0	0	0	0	1	0	0	0	0	0	0	0	0	0	0	0	0	0	0	0	0	0	0	0	0	0	0	0	0	0	1	0	1	0	1
Halomonas_zhaodongensis_FS-N4	JHQL01000003	0	0	0	0	0	0	0	0	1	1	1	1	0	0	0	0	0	1	0	0	0	0	0	0	0	0	0	0	0	0	1	0	0	0	0	0	0	1	1	0	0	0	0	1	0	1	1	1
Halomonas_sp._GT	CP020562	0	0	0	0	0	0	0	0	1	1	1	1	0	0	0	0	0	1	0	0	0	0	0	0	0	0	0	0	0	0	0	0	0	0	0	0	0	1	1	0	0	0	0	1	0	1	1	1
Halomonas_sp._TD01	AFQW01000000	0	0	0	0	0	0	0	0	1	1	1	1	0	0	0	0	0	1	0	0	0	0	0	0	0	0	0	0	0	0	1	0	0	0	0	0	0	1	1	0	0	0	0	1	0	1	1	1
Halomonas_zhuhanensis_ZH2S_T	WTKP01000000	0	0	0	0	0	0	0	0	1	1	1	1	0	0	1	1	1	2	1	1	1	1	1	1	0	1	1	1	1	1	2	1	1	1	1	1	1	1	1	0	1	0	0	1	0	1	1	2
Halomonas_zincidurans_B6_T	JNCK00000000	0	0	0	0	0	0	0	0	1	1	1	1	0	0	0	0	0	1	0	0	0	0	0	0	0	0	0	0	0	0	1	0	0	0	0	0	0	1	1	0	0	1	0	0	0	1	0	0
[truncated: 66 more columns]
