# Supplementary material for: Aerobic Denitrification and Heterotrophic Sulfur Oxidation in the Genus Halomonas Revealed by Six Novel Species Characterizations and Genome-Based Analysis
Source: Front Microbiol. 2021 Mar 18;12:652766. doi: 10.3389/fmicb.2021.652766 (PMC8014003; doi:10.3389/fmicb.2021.652766)
Supplement: Supplementary file 8 [file Table_7.xlsx]

## Sheet: Table S7 
Table S7. Functional genes sequences which involved in denitrification and sulfur oxidation used for phylogenetic analysis in this study.
Accession number	Organism Name	16S rRNA	narG	napA	nirK	nirS1	nirS2	qNor	norB	nosZ	fccA	sqr	sqr	PDO	TsdA
JABFTQ000000000	MCCC_1A05748	TCGAGCGGCAGCACGGGAAGCTTGCTTCCTGGTGGCGAGCGGCGGACGGGTGAGTAATGCATAGGAATCTGCCCGGTAGTGGGGGATAACCTGGGGAAACCCAGGCTAATACCGCATACGTCCTACGGGAGAAAGCAGGGGCTCTTCGGACCTTGCGCTATCGGATGAGCCTATGTCGGATTAGCTGGTTGGTGAGGTAATGGCTCACCAAGGCGACGATCCGTAGCTGGTCTGAGAGGATGATCAGCCACATCGGGACTGAGACACGGCCCGAACTCCTACGGGAGGCAGCAGTGGGGAATATTGGACAATGGGCGCAAGCCTGATCCAGCCATGCCGCGTGTGTGAAGAAGGCCCTCGGGTTGTAAAGCACTTTCAGTGGGGAAGAAAGCCTTCCGG…	MSHFLDRLNFFRKAREPFANDHGETREESRGWEDGYRQRWQHDKVVRSTHGVNCTGSCSWKIYVKNGLVTWETQQTDYPRTRPDLPNHEPRGCPRGASYSWYMYSANRLKYPLIRKPLLKLWREAKQQHGDPVDAWASIVSDPAKTKQYKRARGMGGFVRANWDELNELIAASNVYTAKQYGPDRIIGFSPIPAMSMVSYAAGSRYLSLIGGVCMSFYDWYCDLPPASPQTWGEQTDVPESADWYNSGYIIAWGSNVPQTRTPDAHFFTEVRYKGTKTVSITPDYAEVSKLTDEWLSVKQGTDAALGMAMGHVILKEFHLDKPSAYFTEYVRKYSDMPFLVELEAREDGSFVPGKQLRASDFVDNMGQENNPEWKTVAWDETRDQLVVPNGSIGFRWGE…	MKMTRREFAKANAVAVAAATAGMAIPAGATNLITNADLTRLNWNKAPCRFCGVGCSVMVATQGNRIVATHGDIHSEVNRGLNCVKGYFLSKILYGQDRLQQPLLRKRNGVYDKRGDFEPVSWDEALDLMADKFKSAIREHGPESVAMFGSGQWTIWEGYAASKLFKAGLRSNNIDPNARHCMASAVFAFMRAFGSDEPMGVYDDIEHANAFVLWGSNMAEMHPILWTRVTDRRLSYPETQVAVLSTFQHRSFDLADIPMVMKPNADVVILNYIANHIIQTDRVDRAFVENHTNFVRAVDDIGYGLRDEHPLQQAAANADNPNRWTEMSFDEFADHVADFTLERAARESGVSESRLERLAELYADPDIKVMSFWTMGVNQHTRGVWVNNLIYNLHLLTGK…		MHMRALTKGIFALSFPLAAMMGTAQAAAPEMTAEEMERASAIYFQRCAGCHGTLRKGATGPNLLPENTQEMGQRRLESIIALGTEGGMNNFDGILDEEEITMISKYIQQTPEEPPEMSLADIRETWRILVPQEEWPTEPQHDRNWENFMVTILRDRGAMGIIDGDTKELITEAETGYAVHVAKSSSDGRFWYVQGRDGRLTKIDLWMDPPQATAEVFIGIDARDVAVSHYGEWADKYVIGGGYWPPHFVIADAETMEPLKVVSTRGYDTEGNYVHEARVAALYDTPHAPSFLVNVKETGQVWQVDYSDIDNLRIDHIASAEYLHDGFFDSTGRYFMIAANFSHKMAFVDTVERKLVGLLNTGQIPHPGPGANWIDPECGPVAGTTHLGEGLVTFWGTDP…			MKYETQKVALPFFMLAMALFALQIVFGLAAAAAYVWPHFMSEAMPFNITRTSHTNLLIVWLLIGFMGSTYYLMPEEAENEIYSPKLAYFQLLLFAIAGAGALISYQFGIHEGRHYLEQPLWSKLMITVSFLMFLFNTSMTMLKGRKTAINMVLMLGLWLAAVFWLFAFYNPDNLALDKLWWWWIVHIWVEGVWELIMASLLGYLLIKMTGVDREIIEKWLYVIVGLALFSGLLGTGHHYYWIGTPGYWQPIGSIFSTLEVIPFFAMVVFAFYMFWKGSRNHPNKAAMLWTLGCAAVAFFGAGVWGFMHTLSWINYYTHGTQITAAHGHLAFYGAYVMLVMGIITYAMPQLRRVQPYNQVLNMWAFWIMTSAMWFMTFTLTFAGVVQTHLQRVLGMNFMQ…	MSDKNDHIKDLSRRNFLRNSAVTGVAGASLAGGFGAGALVRSRPAEAATNNEHHVEPGELDEYYGFWSGGHSGEVRILGVPSMRELLRIPVFNVDSATGWGITNESKRVLGENAPLNGDTHHPKVSYTDARYDGRYCFINDKLNTRVARIRLDIMRADKILTIPNVQSIHGLTLQRVPSTERVFAAGEMIVPLNNNGEYLDDPSEYWTMMTCIDAETMEFKWQAIVDGNLDNCDTDYSGRFVAASCYNSARGMTLPEMMGPERDWTVIFDVPAIEAAVAAGNYTTIGDSPVPVVDAREQAHQGRNAFALYVPTPRSPHGVNTAPPEGKYCVVSGKLSPTCTVIEWSHVAEWFDGGLSDPRDVVVAEPEVGLGPLHTTYDNRGNAYTSLFLDSQVVKWNI…	MTQHSQRSGINRRQLIKGLGAASLLPLVGGVTPFAIGGQHAGKVVVVGGGFGGATAAKYLKRANPAIEVILVEPAETFYTCPFSNLHLGGLRSMDEIAHGYDELQDRYGVRVIHARAEDVDAAAHKVTLSTGSELDYDRLVLSPGIDIRWNALEGYDEAAAEKAPHAWKAGSQTEKLRAQLEAMEDGGTFVMVAPENPFRCPPGPYERASLVANYLAQYKPKSKVLILDAKDNFSKQGLFMEGWEQLYGDRIEWVGLSNDGRVTRVDAERLEVETEFGTVHKADVLNVIPPQKAGWIAERAGVTDDSGWVPVKPETFESRQVEDIYVIGDATVAAPMPKSGFCANAQAKVVAAAIAASLESRPAPEAYWTNTCYSLVGPEYGISVAGVYRVVDGAIAEV…	MSRHDSDPSCLDRRQFLKYGAGAGAAGLLYSSGLQARPLSTQARIVILGGGAGGMAMANRLSRRLDGARISLVEPREVHHYQPGWTLVASGVWNPDKTMRPNARFVPNGVDWVRQPAAGIDAANRRVELGDGSWLDYDYLIVATGLQLNYQLIDGMTPELVGSHGIGSVYASIEGAARTRDAIDAWIAQGSGKGIFTAAPTPVKCAGAPLKMTFTTLSRLEASGRRDAFQVEFMAPGAALFTQPYINDFVKQRFDDQGVTRRHHYRLSAIDPQAREAEFTFVGPESEFTSHHELREEEFSREGERKVVASYDFIHVVPPMSAPDFVKASDLIAQDGPFRGEWLEVDIHTLQHKRYPEVFGIGDVIGAPINKTAASVKAQAPVVEANLIAQMQGQALSRR…		MTDAMKTFALSRGKRPGQPDVAGFFDPRTFSIQYVVSDPATRHCAIIDPVLDFDEKSGATATHQADELLAYVEREGLEIAWILDTHPHADHFSAAHYLHEKTGAPTAIGRPVTQVQALWKAIYNWPDLKDDGSQWDRLFDDGDTFTLGEIGCRVMHSPGHTLASITYVIGDAAFVHDTLFQPDFGTARADFPGGSAHQLWHSIQAILALPDETRLFTGHDYMPDGREPQWESTVREQREHNKHRLGESSEAEYVELRNRRDSELPMPKLILHALQVNILGGRLPEPESNGKRYLKIPLNALEGAAWD
JABFTR000000000	MCCC_1A05775	TGCAAGTCGAGCGGCAGCACGGGAAGCTTGCTTCCTGGTGGCGAGCGGCGGACGGGTGAGTAATGCATAGGAATCTGCCCGGTAGTGGGGGATAACCTGGGGAAACCCAGGCTAATACCGCATACGTCCTACGGGAGAAAGCAGGGGCTCTTCGGACCTTGCGCTATCGGATGAGCCTATGTCGGATTAGCTGGTTGGTGAGGTAATGGCTCACCAAGGCGACGATCCGTAGCTGGTCTGAGAGGATGATCAGCCACATCGGGACTGAGACACGGCCCGAACTCCTACGGGAGGCAGCAGTGGGGAATATTGGACAATGGGCGCAAGCCTGATCCAGCCATGCCGCGTGTGTGAAGAAGGCCCTCGGGTTGTAAAGCACTTTCAGTGGGGAAGAAAGCC…	MSHFLDRLNFFRKAREPFANDHGETREESRGWEDGYRQRWQHDKVVRSTHGVNCTGSCSWKIYVKNGLVTWETQQTDYPRTRPDLPNHEPRGCPRGASYSWYMYSANRLKYPLIRKPLLKLWREAKQQHGDPVDAWASIVSDPAKTKQYKRARGMGGFVRANWDELNELIAASNVYTAKQYGPDRIIGFSPIPAMSMVSYAAGSRYLSLIGGVCMSFYDWYCDLPPASPQTWGEQTDVPESADWYNSGYIIAWGSNVPQTRTPDAHFFTEVRYKGTKTVSITPDYAEVSKLTDEWLSVKQGTDAALGMAMGHVILKEFHLDKPSAYFTEYVRKYSDMPFLVELEAREDGSFVPGKQLRASDFVDNMGQENNPEWKTVAWDETRDQLVVPNGSIGFRWGE…	MKMTRREFAKANAVAVAAATAGMAIPAGATNLITNADLTRLNWNKAPCRFCGVGCSVMVATQGNRIVATHGDIHSEVNRGLNCVKGYFLSKILYGQDRLQQPLLRKRNGVYDKRGDFEPVSWDEALDLMADKFKSAIREHGPESVAMFGSGQWTIWEGYAASKLFKAGLRSNNIDPNARHCMASAVFAFMRAFGSDEPMGVYDDIEHANAFVLWGSNMAEMHPILWTRVTDRRLSYPETQVAVLSTFQHRSFDLADIPMVMKPNADVVILNYIANHIIQTDRVDRAFVENHTNFVRAVDDIGYGLRDEHPLQQAAANADNPNRWTEMSFDEFADHVADFTLERAARESGVSESRLERLAELYADPDIKVMSFWTMGVNQHTRGVWVNNLIYNLHLLTGK…		MHMRALTKGIFALSFPLAAMMGTAQAAAPEMTAEEMERASAIYFQRCAGCHGTLRKGATGPNLLPENTQEMGQRRLESIIALGTEGGMNNFDGILDEEEITMISKYIQQTPEEPPEMSLADIRETWRILVPQEEWPTEPQHDRNWENFMVTILRDRGAMGIIDGDTKELITEAETGYAVHVAKSSSDGRFWYVQGRDGRLTKIDLWMDPPQATAEVFIGIDARDVAVSHYGEWADKYVIGGGYWPPHFVIADAETMEPLKVVSTRGYDTEGNYVHEARVAALYDTPHAPSFLVNVKETGQVWQVDYSDIDNLRIDHIASAEYLHDGFFDSTGRYFMIAANFSHKMAFVDTVERKLVGLLNTGQIPHPGPGANWIDPECGPVAGTTHLGEGLVTFWGTDP…			MKYETQKVALPFFMLAMALFALQIVFGLAAAAAYVWPHFMSEAMPFNITRTSHTNLLIVWLLIGFMGSTYYLMPEEAENEIYSPKLAYFQLLLFAIAGAGALISYQFGIHEGRHYLEQPLWSKLMITVSFLMFLFNTSMTMLKGRKTAINMVLMLGLWLAAVFWLFAFYNPDNLALDKLWWWWIVHIWVEGVWELIMASLLGYLLIKMTGVDREIIEKWLYVIVGLALFSGLLGTGHHYYWIGTPGYWQPIGSIFSTLEVIPFFAMVVFAFYMFWKGSRNHPNKAAMLWTLGCAAVAFFGAGVWGFMHTLSWINYYTHGTQITAAHGHLAFYGAYVMLVMGIITYAMPQLRRVQPYNQVLNMWAFWIMTSAMWFMTFTLTFAGVVQTHLQRVLGMNFMQ…	MSDKNDHIKDLSRRNFLRNSAVTGVAGASLAGGFGAGALVRSRPAEAATNNEHHVEPGELDEYYGFWSGGHSGEVRILGVPSMRELLRIPVFNVDSATGWGITNESKRVLGENAPLNGDTHHPKVSYTDARYDGRYCFINDKLNTRVARIRLDIMRADKILTIPNVQSIHGLTLQRVPSTERVFAAGEMIVPLNNNGEYLDDPSEYWTMMTCIDAETMEFKWQAIVDGNLDNCDTDYSGRFVAASCYNSARGMTLPEMMGPERDWTVIFDVPAIEAAVAAGNYTTIGDSPVPVVDAREQAHQGRNAFALYVPTPRSPHGVNTAPPEGKYCVVSGKLSPTCTVIEWSHVAEWFDGGLSDPRDVVVAEPEVGLGPLHTTYDNRGNAYTSLFLDSQVVKWNI…	MTQHSQRSGINRRQLIKGLGAASLLPLVGGVTPFAIGGQHAGKVVVVGGGFGGATAAKYLKRANPAIEVILVEPAETFYTCPFSNLHLGGLRSMDEIAHGYDELQDRYGVRVIHARAEDVDAAAHKVTLSTGSELDYDRLVLSPGIDIRWNALEGYDEAAAEKAPHAWKAGSQTEKLRAQLEAMEDGGTFVMVAPENPFRCPPGPYERASLVANYLAQYKPKSKVLILDAKDNFSKQGLFMEGWEQLYGDRIEWVGLSNDGRVTRVDAERLEVETEFGTVHKADVLNVIPPQKAGWIAERAGVTDDSGWVPVKPETFESRQVEDIYVIGDATVAAPMPKSGFCANAQAKVVAAAIAASLESRPAPEAYWTNTCYSLVGPEYGISVAGVYRVVDGAIAEV…	MSRHDSDPSCLDRRQFLKYGAGAGAAGLLYSSGLQARPLSTQARIVILGGGAGGMAMANRLSRRLDGARISLVEPREVHHYQPGWTLVASGVWNPDKTMRPNARFVPNGVDWVRQPAAGIDAANRRVELGDGSWLDYDYLIVATGLQLNYQLIDGMTPELVGSHGIGSVYASIEGAARTRDAIDAWIAQGSGKGIFTAAPTPVKCAGAPLKMTFTTLSRLEASGRRDAFQVEFMAPGAALFTQPYINDFVKQRFDDQGVTRRHHYRLSAIDPQAREAEFTFVGPESEFTSHHELREEEFSREGERKVVASYDFIHVVPPMSAPDFVKASDLIAQDGPFRGEWLEVDIHTLQHKRYPEVFGIGDVIGAPINKTAASVKAQAPVVEANLIAQMQGQALSRR…		MTDAMKTFALSRGKRSGQPDVAGFFDPRTFSIQYVVSDPATRHCAIIDPVLDFDEKSGATATHQADELLAYVEREGLEIDWILDTHPHADHFSAAHYLHEKTGAPTAIGRPVTQVQALWKAIYNWPDLKDDGSQWDRLFDNGDTFTLGEIDCRVMHSPGHTLASITYVIGDAAFVHDTLFQPDFGTARADFPGGSAHQLWHSIQAILALPDETRLFTGHDYMPDGREPQWESTVREQREHNKHRLGESSEAEYVELRNRRDSELPMPKLILHALQVNILGGRLPEPESNGKRYLKIPLNALEGAAWD
JABFTS000000000	MCCC_1A05776	GGCCAGGCCGCAGCTACACATGCAGTCGAGCGGCAGCACGGGAAGCTTGCTTCCTGGTGGCGAGCGGCGGACGGGTGAGTAATGCATAGGAATCTGCCCGGTAGTGGGGGATAACCTGGGGAAACCCAGGCTAATACCGCATACGTCCTACGGGAGAAAGCAGGGGCTCTTCGGACCTTGCGCTATCGGATGAGCCTATGTCGGATTAGCTGGTTGGTGAGGTAATGGCTCACCAAGGCGACGATCCGTAGCTGGTCTGAGAGGATGATCAGCCACATCGGGACTGAGACACGGCCCGAACTCCTACGGGAGGCAGCAGTGGGGAATATTGGACAATGGGCGCAAGCCTGATCCAGCCATGCCGCGTGTGTGAAGAAGGCCCTCGGGTTGTAAAGCACT…	MSHFLDRLNFFRKAREPFANDHGETREESRGWEDGYRQRWQHDKVVRSTHGVNCTGSCSWKIYVKNGLVTWETQQTDYPRTRPDLPNHEPRGCPRGASYSWYMYSANRLKYPLIRKPLLKLWREAKQQHGDPVDAWASIVSDPAKTKQYKRARGMGGFVRANWDELNELIAASNVYTAKQFGPDRIIGFSPIPAMSMVSYAAGSRYLSLIGGVCMSFYDWYCDLPPASPQTWGEQTDVPESADWYNSGYIIAWGSNVPQTRTPDAHFFTEVRYKGTKTVSITPDYAEVSKLTDEWLSVKQGTDAALGMAMGHVILKEFHLDKPSAYFTEYVRKYSDMPFLVELEAREDGSFVPGKQLRASDFEGAMGQENNPEWKTVAWDELSDRLVVPNGSIGFRWGE…	MKMTRREFAKANAVAVAAATAGMAIPAGATNLITNADLTRLNWNKAPCRFCGVGCSVMVATQGNRIVATHGDIHSEVNRGLNCVKGYFLSKILYGQDRLQQPLLRKRNGVYDKRGDFEPVSWDEALDLMADKFKSAIREHGPESVAMFGSGQWTIWEGYAASKLFKAGLRSNNIDPNARHCMASAVFAFMRAFGSDEPMGVYDDIEHANAFVLWGSNMAEMHPILWTRVTDRRLSYPDTQVAVLSTFQHRSFDLADIPMVMKPNADVVILNYIANHIIQTDRVDRAFVENHTNFVRAVDDIGYGLRDEHPLQQAAANADEPNRWTEMSFDEFADHVADFTLERAARESGVSESRLERLAELYADPDIKVMSFWTMGVNQHTRGVWVNNLIYNLHLLTGK…		MHKRALTKGIFALSFPLAAMMGTAQAAAPEMTAEEMERASAIYFQRCAGCHGTLRKGATGPNLLPQNTQEMGQRRLESIIALGTEGGMNNFDGILDEEEITLISKYIQQTPEEPPEMSLADIRETWRILVPQEEWPDSPQHDRNWENFMVTILRDRGAMGIIDGDTKELITEAETGYAVHVAKSSSDGRFWYVQGRDGRLTKIDLWMDPPQATAEVFIGIDARDVAVSHYGEWADKYVIGGGYWPPHFVIADADTMEPLKVVSTRGYDTEGNYVHEARVAALYDTPHAPSFLVNVKETGQIWQVDYSDIDNLRIDHIASAEYLHDGFFDSTGRYFMIAANFSHKMAFVDTVERKLVGLLNTGQIPHPGPGANWIDPECGPVAGTTHLGEGLVTFWGTDP…			MKYETQKVALPFFMLAMALFALQIVFGLAAAAAYVWPHFMSEAMPFNITRTSHTNLLIVWLLIGFMGSTYYLMPEEAENEIYSPKLAYFQLLLFAIAGAGALISYQFGIHEGRHYLEQPLWSKLMITVSFLMFLFNTSMTMLKGRKTAINMVLMLGLWLAAVFWLFAFYNPDNLALDKLWWWWIVHIWVEGVWELIMASLLGYLLIKMTGVDREIIEKWLYVIVGLALFSGLLGTGHHYYWIGTPGYWQPIGSIFSTLEVIPFFAMVVFAFYMFWKGSRNHPNKAAMLWTLGCAAVAFFGAGVWGFMHTLSWINYYTHGTQITAAHGHLAFYGAYVMLVMGIITYAMPQLRRVQPYNQVLNMWAFWIMTSAMWFMTFTLTFAGVVQTHLQRVLGMNFMQ…	MSDKNDHIKDLSRRHFLRNSAVTGVAGASLAGGFGAGALVRSRPAEAATNNEHHVEPGELDEYYGFWSGGHSGEVRILGVPSMRELLRIPVFNVDSATGWGITNESKRVLGENAPLNGDTHHPKVSYTDARYDGRWCFINDKLNTRVARIRLDIMRADKILTIPNVQSIHGLTLQRVPSTERVFAAGEMIVPLNNNGEYLDDPSEYWTMMTCIDAETMEFKWQAIVDGNLDNCDTDYTGRFVAASCYNSARGMTLPEMMGPERDWTVIFDVPAIEAAVAAGNYTTIGDSPVPVVDAREQAHEGRNAFALYVPTPRSPHGVNTAPPEGKYCVVSGKLSPTCTVIEWSRVAEWFDGGLSDPRDVVVAEPEVGLGPLHTTYDDRGNAYTSLFLDSQVVKWNI…	MTQHSQRSGINRRQLIKGLGAASLLPLVGGVTPFAIGGQHAGKVVVVGGGFGGATAAKYLKRANPAIEVILVEPAETFYTCPFSNLHLGGLRSMDEIAHGYDELQDRYGVRVIHARAEDVDAAAHKVTLSTGSELDYDRLVLSPGIDIRWNALEGYDEAAAEKAPHAWKAGSQTEKLRAQLEAMEDGGTFVMVAPENPFRCPPGPYERASLVANYLAQYKPKSKVLILDAKDNFSKQGLFMEGWEQLYGDRIEWVGLSNDGRVTRVDAERLEVETEFGTVHKADVLNVIPPQKAGWIAERAGVTDDSGWVPVKPETFESQQVEDIYVIGDATVAAPMPKSGFCANAQAKVVAAAIAASLESRPAPEAYWTNTCYSLVGPEYGISVAGVYRVVDGAIAEV…			MPTQYPDVESFFDKDSNTFTHLVRDPQSRQCAIIDPVLDFDYPAGRTSTQSADALLAHIAAESLEVAWILETHVHADHLSAAAYLKDKLNCQLAIGARIREVQDIFADIFAAEAGFARDGRQFDRLLEEGDSLAIGGLECRVLHTPGHTPACVSYVIGDAVFVGDTLFMPDYGTARCDFPGGDARTLYRSIHKVLSLPDSTRIFLCHDYSSEGREGFCCRTSVGEQREHNIHVHDGIDEQAFVDMRSKRDAGLGMPRLMLPAVQVNMRAGQMPPVEGNGRAYLKIPLNLPFHEV
JABFTT000000000	MCCC_1A11036	AGCTTGCTCTCTGCTGACGAGCGGCGGACGGGTGAGTAATGCATAGGAATCTGCCCGGTAGTGGGGGATAACCTGGGGAAACCCAGGCTAATACCGCATACGTCCTACGGGAGAAAGCAGGGGACCTTCGGGCCTTGCGCTATCGGATGAGCCTATGTCGGATTAGCTGGTTGGTGAGGTAATGGCTCACCAAGGCAACGATCCGTAGCTGGTCTGAGAGGATGATCAGCCACATCGGGACTGAGACACGGCCCGAACTCCTACGGGAGGCAGCAGTGGGGAATATTGGACAATGGGCGCAAGCCTGATCCAGCCATGCCGCGTGTGTGAAGAAGGCCCTCGGGTTGTAAAGCACTTTCAGTGGGGAAGAAAGCCTTCCGGCTAATACCCGGGAGGGAG…	MSHFLDRLNFFRKAREPFANDHGETREESRGWEDGYRQRWQHDKIVRSTHGVNCTGSCSWKIYVKNGLVTWETQQTDYPRTRPDLPNHEPRGCPRGASYSWYMYSANRLKYPLIRKPLLKLWREAKQQHGDPVDAWASIVEDPAKAKQYKRARGMGGFVRANWDELNELIAASNVYTAKQYGPDRIIGFSPIPAMSMVSYAAGSRYLSLIGGVCMSFYDWYCDLPPASPQTWGEQTDVPESADWYNSGYIIAWGSNVPQTRTPDAHFFTEVRYKGTKTVSITPDYAEVSKLTDEWLSVKQGTDAALGMAMGHVILKEFHLDKPSAYFTEYVRKYSDMPFLVELEAREDGSFVPGKQLRASDFEGAMGQDNNPEWKTVAWDELSDRLVVPNGSIGFRWGE…	MTLTRRDFIKSSAVATATTAAGMTTTAQAQNIVTDAQHTQLKWAKAPCRFCGVGCGVNVAVRDNRVVATHGDMQSPVNRGINCIKGYFLSKIMYGEDRLTQPLLRKRNGEYHKEGEFTPVSWDEAFDVMAEKYKAALRDKGPSAIGMFGSGQWTIWEGYTANKLMKAGFRSNNLDPNARHCMASAVFGFMRTFGIDEPMGCYEDIEAADAFVLWGANMAEMHPILWTRITDRRLSNPHVRVSVLSTFEHRSFELADQPIIFTPQADLAILNYVARYIIENDRVNWDFVNDHVRFMEGNVDIGYGLRPEHRLELAAANARDSAGARDIDFERYREFLQQYDAETVTRLSGVPKQQLDRLAELYADPDIKVMSFWTMGFNQHTRGVWANNMIYNIHLLTGK…		MYKRALTKGVFALSFPLAAMMGSAQAAAPELSAEELERANDIYFQRCAGCHGTLRGGATGPDLLPQNTQELGQRRLESIITLGTEGGMNNFNGILSEADITLISKYIQNEPVDPPEMSLADMKERWQVFVAPEDLPTEPQHDRNWENFMVTILRDRGAMGIIDADTKELVTEVETGYAVHVAKESSDGRFWYVQGRDGRLSKIDLWMDPPQVTAEVFIGYDARDVAVSHYGEWKDKYVIGGSYWPPHFVIADAETMEPLKVVSTRSYDTEGNFRNEARVAALYNTPHAPSFLVNVKESGQIWQVDYSDIDNLRVEMMETAEYLHDGFFDPTGRYFQIAANNSNLMVFVDTETRKKISMLETGAIPHPGPGANWIDPECGPVAGTTHLGEGRMTFWGNDP…	MDNRLIRTVLAVAVTAAALATGQAGAQDEHPNGARGTDHGADTALETGSANRVTAPGAPDMTEAEFQRATELYFQRCAGCHGVLRKGATGKPLTPEITQQRGEAYLSTFITYGSPAGMPNWGTSGELTEDEIDIMTRYIMHEPPQPPEYGKAAMEASRVVHIPPEARPTEPQNDLNLDNLFSVTLRDAGQIALIDGDSKEIVKLLDTGYAVHISRISASGRYLLVIGRDGAINMIDLWMEEPETVAEIKIGMEARSVEVSRYRGYEDEYVIAGAYWPPHYVIMDGQTLEPLKIVSTRGMTVDELEYHPEPRVAAIVASQKHPEFIVNVKETGKVLLVNYANLNALETVEIDAAPYLHDGGFDRSLRYFMTAANESNKVAVIDTEERKLEALVDVGRTPH…		MKYETQKVALPFFMLAMALFALQIVFGLAAAAAYVWPHFMSEAMPFNITRTSHTNLLIVWLLIGFMGSTYYLMPEEAENEIHSPKLAYFQLLLFAIAGAGALISYQFGIHEGRHYLEQPLWSKLLITISFLMFLFNTSMTMLKGRKTAINMVLMLGLWLAAVFWLFAFYNPDNLALDKLWWWWIVHIWVEGVWELIMASLLGYLLIKMTGVDREIIEKWLYVIVGLALFSGLLGTGHHYYWIGTPGYWQPIGSIFSTLEVIPFFAMVVFAFYMFWKGSRNHPNKAAMLWTLGCAAVAFFGAGVWGFMHTLSWINYYTHGTQITAAHGHLAFYGAYVMLLLGIITYAMPQIRRVQPYNQVLNMWAFWIMTSAMWFMTFTLTFAGVVQTHLQRVLGMNFMQ…	MSDKKDHIKDLSRRHFLRNSAVTGVAGASLAGGFGTGALVRSGSAKAAAGSEHEVPPGELDEYYGFWSGGHSGEIRILGIPSMRELLRIPVFNVDSATGWGITNESKRVLGPNAPLNGDTHHPKVSYTDARYDGRYCFINDKANTRVARIRLDIMRTDKIVTIPNVQSIHGLTLQRVPSTERVFAAGEMVVPLNNNGEYLDDPSEYWTMMTCIDAETMEFKWQAIVDGNLDNCDTDYTGRFVAASCYNSARGMTLPEMMGPERDWTVIFDIPAIERAVAEGNYITIGDSPVPVVDAREQAHAGRNTFALYVPTPRSPHGVNTMPPEGKYCVVSGKLSPTCTVIEWARVAEWFDGGLSDPRDTVVAEPEVGLGPLHTTYDNRGNAYTSLFLDSQVVKWNV…	MTQHSSRPGLNRRQLIKGLGAASLLPLVGGITPFAIGGQHAGQVVVIGGGFGGATAAKYLKRTNPAIEVILVEPAEAFYTCPFSNLHLGGLRSMHDIAHGYDELQDRYGVRVIHAMAEDIDAATRTVRLSTGSELEYDRLVLSPGIDIRWNALEGYDEKAAEKAPHAWKAGPQTELLRSQLEAMEDGGTFVMVAPANPFRCPPGPYERASLVANYLAQYKPKSKVLILDAKDNFSKQGLFMEGWERLYGDRIEWVGLSGDGRVTRVDADRLEVETEFGTVHQADVLNVIPPQKAGWIAERAGVTDDSGWVPVKPDTFESQQAEHIYVIGDASVAAPMPKSGFCANAQAKVVAAAIAASLESRPAPEAYWTNTCYSLVGPKYGISVAGVYRVRDGVIAEV…
JABFTU000000000	MCCC_1A11057	AGCTTGCTCCCTGGTGGCGAGCGGCGGACGGGTGAGTAATGCATAGGAATCTGCCCGGTAGTGGGGGATAACCTGGGGAAACCCAGGCTAATACCGCATACGTCCTACGGGAGAAAGCAGGGGACCTTCGGGCCTTGCGCTATCGGATGAGCCTATGTCGGATTAGCTGGTTGGTGAGGTAATGGCTCACCAAGGCGACGATCCGTAGCTGGTCTGAGAGGATGATCAGCCACATCGGGACTGAGACACGGCCCGAACTCCTACGGGAGGCAGCAGTGGGGAATATTGGACAATGGGCGCAAGCCTGATCCAGCCATGCCGCGTGTGTGAAGAAGGCCCTCGGGTTGTAAAGCACTTTCAGTGGGGAAGAAAGCCTTCCGGTTAATACCCGGGAGGAGG…	MSHFLDRLNFFRKAREPFANDHGETREESRGWEDGYRQRWQHDKIVRSTHGVNCTGSCSWKIYVKNGLVTWETQQTDYPRTRPDLPNHEPRGCPRGASYSWYMYSANRLKYPLIRKPLLKLWREAKQQHGDPVDAWASIVSDPAKTKQYKRARGMGGFVRANWDELNELIAASNVYTAKQYGPDRIIGFSPIPAMSMVSYAAGSRYLSLIGGVCMSFYDWYCDLPPASPQTWGEQTDVPESADWYNSGYIIAWGSNVPQTRTPDAHFFTEVRYKGTKTVSITPDYAEVSKLTDEWLSVKQGTDAALGMAMGHVILKEFHLDKPSAYFTEYVRKYSDMPFLVELEAREDGSFVPGKQLRASDFEGAMGQDNNPEWKTVAWDELSDRLVVPNGSIGFRWGE…	MKLTRRDFIRNSAVATATTAAGMTTATQAQNIVTDAQHTQLKWAKAPCRFCGVGCGVNVAVRDNRVVATHGDMQSPVNRGINCIKGYFLSKIMYGEDRLTQPLLRKRNGEYHKEGEFTPVSWDEAFDVMAEKYKAALRDKGPSAIGMFGSGQWTIWEGYTANKLMKAGFRSNHLDPNARHCMASAVFGFMRTFGIDEPMGCYEDIEAADAFVLWGANMAEMHPILWTRITDRRLSNPHVRVSVLSTFEHRSFELADQPIIFTPQADLAILNYVARYIIENDRVNWDFVNENVRFMEGNVDIGYGLRPEHRLELAAANAADTGGARDIDFERYREFLQQYDAETVTRLSGVPKRQLDALAELYADPDTKVMSFWTMGFNQHTRGVWANNMIYNIHLLTGK…		MHTRALSKGIFALSFPLAAMIGTAQAAAPELSAEEMERANTIYFQRCAGCHGTTRNGATGPNLLPKTTQELGQRRLESIITLGTEGGMNNFDGILSADDITLISQYIQHDPVEPPEMSLADMKERWQVFVAPEDLPTEPQHDLNWENFMVTILRDRGAMGIIDADTKELVTEVETGYAVHVAKESSDGRFWYVQGRDGRLSKIDLWMDPPQVTAEVFIGYDARDVAVSHYGEWKDKYVIGGSYWPPHFVIADAETMEPLKVVSTRSYDTQGNFRNEARVAALYNTPHAPTFLVNVKESGQVWQVDYSDIDNLRIDQMETAEYLHDGFFDPTGRYFQIAANMSDKMVFIDTETRKLISMLETGVKPHPGPGANWIDPECGPVAGTTHLGEGLLTFWGNDP…			MKYETQKVALPFFMLAMALFALQIVFGLVAAAAYVWPHFLSEAMPFNISRTSHTNLLIVWLLIGFMGSTYYLMPEEAENEIYSPKLAYFQLLLFAIAGAGALISYQFGIHEGRHYLEQPLWSKLLITISFLMFLFNTSMTMLKGRKTAINMVLMLGLWLAAVFWLFAFYNPDNLALDKLWWWWIVHIWVEGVWELIMASLLGYLLIKMTGVDREIIEKWLYVIVGLALFSGLLGTGHHYYWIGTPGYWQPIGSIFSTLEVIPFFAMVVFAFYMFWKGSRNHPNKAAMLWTLGCAAVAFFGAGVWGFMHTLSWINYYTHGTQVTAAHGHLAFYGAYVMLVLGIITYAMPQIRRVQPYNQVLNMWAFWIMTSAMWFMTFTLTFAGVVQTHLQRVLGMNFMQ…	MSDKKDHIKDLSRRHFLRNSAVTGVAGASLAGGFGAGALVRSGSAKAAAGNEHEVPPGELDEYYGFWSGGHSGEVRILGVPSMRELLRIPVFNVDSATGWGITNESKRVLGPNAPLNGDTHHPKVSYTDARYDGRYCFINDKANTRVARIRLDIMRADKIVTIPNVQAIHGLTLQRVPKTEDVFAVGEMIIPLNNDGQNMDDTSDYWTMMTCLDADTMEIKWQAIVDGNLDNCDTDYTGRFVAASCYNSARGMTLPEMMGPERDWTVFFDVPAIEKAVAEGNYTTLGDSQVPVVDAREQAHEGRNPFALYVPTPRSPHGVNTMPPEGKYCVVSGKLSPTCTVVEWSRVAEWFDGGLSDPRDTVVAEPEVGLGPLHTTYDNRGNAYTSLFLDSQVVKWNV…	MTQHSSRPGLNRRQLIKGLGAASLLPLVGGVTPFAIGGQHAGQVVVIGGGFGGATAAKYLKRTNPAIEVILVEPAETFYTCPFSNLHLGGLRSMHDIAHGYDELQDRYGVRVIHAMAEDIDAAARTVRLSTGRELEYDRLVLSPGIDIRWNALEGYDEPAAEKAPHAWKAGTQTELLRAQLEAMEDGGTFVMVAPANPFRCPPGPYERASLVANYLAQYKPKSKVLILDAKDNFSKQGLFMEGWERLYGDRIEWVGLSGDGRVTRVDADRLEVETEFGTVHQADVLNVIPPQKAGWIAERAGVTDDSGWVPVKPDTFESQQAEHIYVIGDASVAAPMPKSGFCANAQAKVVAAAIAASLESRPAPEAYWTNTCYSLVGPEYGISVAGVYRVRDGVIAEV…			MTTPTLQPHVESFFDEDSNTFTHLVRDPHSRRCAIIDPVLDFDYPAARTTTQSADALLAHIADESLEVEWILETHVHADHLSAAAYLKDKLDCQLAIGARIREVQDIFADIFAAEAGFARDGRQFDRLLEEGDSLAIGGLECRVLHTPGHTPACVSYVIGDAVFVGDTLFMPDYGTARCDFPGGDARTLYRSIHKVLALPDSTRLYLCHDYSAEGREGFCCETTVGEQRQHNIHVHTGIDEEAFVAMRSKRDAGLGMPRLMLPAVQVNMRAGQMPPQDANDQAYLKIPLNRF
JABFTV000000000	MCCC_1A11058	AGCTTGCTTCCTGGTGGCGAGCGGCGGACGGGTGAGTAATGCATAGGAATCTGCCCGGTAGTGGGGGATAACCTGGGGAAACCCAGGCTAATACCGCATACGCCCTACGGGGGAAAGCAGGGGCTCTTCGGACCTTGCGCTATCGGATGAGCCTATGTCGGATTAGCTGGTTGGTGAGGTAATGGCTCACCAAGGCGACGATCCGTAGCTGGTCTGAGAGGATGATCAGCCACATCGGGACTGAGACACGGCCCGAACTCCTACGGGAGGCAGCAGTGGGGAATATTGGACAATGGGCGCAAGCCTGATCCAGCCATGCCGCGTGTGTGAAGAAGGCCCTCGGGTTGTAAAGCACTTTCAGTGGGGAAGAAAGCCTGGTGGTTAATACCCGTCAGGAAG…	MSHFLDRLNFFRKAREPFANEHGETREESRGWEDGYRQRWQHDKVVRSTHGVNCTGSCSWKIYVKNGLVTWETQQTDYPRTRPDLPNHEPRGCPRGASYSWYMYSANRLKYPLIRKPLLKLWREAKQQHGDPVDAWASIVSDPAKTKQYKRARGMGGFVRANWDELNELIAASNVYTAKQFGPDRIIGFSPIPAMSMVSYAAGSRYLSLIGGVCMSFYDWYCDLPPASPQTWGEQTDVPESADWYNSGYIIAWGSNVPQTRTPDAHFFTEVRYKGTKTVSITPDYAEVSKLTDEWLSVKQGTDAALGMAMGHVILKEFHLDKPSAYFTEYVRKYSDMPFLVELEAREDGSFVPGKQLRTSDFDGNMGQDNNPEWKTVAWDELSDSLVVPNGSIGFRWGE…	MKMTRREFAKANAVAVAAATAGMAIPAGATNLITNADLTRLNWNKAPCRFCGVGCSVMVATQGNRIVATHGDMHSEVNRGLNCVKGYFLSKILYGQDRLQQPLLRKRNGVYDKRGDFEPVSWDEALDLMADKFKSAIREHGPESVAMFGSGQWTIWEGYAASKLFKAGLRSNNIDPNARHCMASAVFAFMRAFGSDEPMGVYDDIEHANAFVLWGSNMAEMHPILWTRVTDRRLSYPETQVAVLSTFQHRSFDLADIPMVMKPNADVVILNYIANHIIQTDRVDRDFVENHTNFVRAVDDIGYGLRDEHPLQQAAANADEPNRWTEMSFDEFADHVADFTLERAARESGVSESRLERLAELYADPDIKVMSFWTMGVNQHTRGVWVNNLIYNLHLLTGK…		MHKRALTKGIFALSFPLAAMMGMGTAQAAAPEMTAEEMERASAIYFQRCAGCHGTLRKGATGPNLLPENTQEMGQRRLESIIALGTEGGMNNFDGILDEEEITLISKYIQQTPEEPPEMSLADIRETWRILVPQEEWPDSPQHDRNWENFMVTILRDRGAMGIIDGDTKELITEAETGYAVHVAKSSSDGRFWYVQGRDGRLTKIDLWMDPPQATAEVFIGIDARDVAVSHYGEWADKYVIGGGYWPPHFVIADAETMEPLKVVSTRGYDTEGNYVHEARVAALYDTPHAPSFLVNVKETGQVWQVDYSDIDNLRIDHIASAEYLHDGFFDSTGRYFMIAANFSHKMAFVDTVERKLVGLLNTGQIPHPGPGANWIDPECGPVAGTTHLGEGLVTFWGT…			MKYETQKVALPFFMLAMALFALQIVFGLAAAAAYVWPHFMSEAMPFNITRTSHTNLLIVWLLIGFMGSTYYLMPEEAENEIYSPKLAYFQLLLFAIAGAGALISYQFGIHEGRHYLEQPLWAKLMITVSFLMFLFNTSLTMLKGRKTAINMVLMLGLWLAAVFWLFAFYNPDNLALDKLWWWWIVHIWVEGVWELIMASLLGYLLIKMTGVDREIIEKWLYVIVGLALFSGLLGTGHHYYWIGTPGYWQPIGSIFSTLEVIPFFAMVVFAFYMFWKGSRNHPNKAAMLWTLGCAAVAFFGAGVWGFMHTLSWINYYTHGTQITAAHGHLAFYGAYVMLIMGIITYAMPQLRRVQPYNQVLNMWAFWIMTSAMWFMTFTLTFAGVVQTHLQRVLGMNFMQ…	MSDNNDHIKDLSRRNFLRNSAVTGVAGASLAGGFGAGALVRSRPAEAATNNEHHVEPGELDEYYGFWSGGHSGEVRILGVPSMRELLRIPVFNVDSATGWGITNESKRVLGPNAPLNGDTHHPKVSYTDARYDGRYCFINDKLNTRVARIRLDIMRADKILTIPNVQSIHGLTLQRVPSTERVFAAGEMIVPLNNNGEYLDDPSEYWTMMTCIDAETMEFKWQAIVDGNLDNCDTDYSGRFVAASCYNSARGMTLPEMMGPERDWTVIFDVPAIERAVAAGEYTTIGDSPVPVVDAREQAHQGRNAFALYVPTPRSPHGVNTAPPEGKYCVVSGKLSPTCTVIEWSRVAEWFDGGLSDPRDVVVAEPEVGLGPLHTTYDNRGNAYTSLFLDSQVVKWNI…	MTQHSQRSGINRRQLIKGLGAASLLPLVGGVTPFAIGGQHAGKVVVVGGGFGGATAAKYLKRANPAIEVILVEPAETFYTCPFSNLHLGGLRSMDKIAHGYDELQDRYGVRVIHAMVEDVDAAAHKVTLSTGSELDYDRLVLSPGIDIRWNALEGYDEAAAEKAPHAWKAGSQTEKLRAQLEAMEDGGTFVMVAPENPFRCPPGPYERASLVANYLAQYKPKSKVLILDAKDNFSKQGLFMEGWEQLYGDRIEWVGLSNDGRVTRVDAERLEVETEFGTVHKADVLNVIPPQKAGWIAERAGVTDDSGWVPVKPETFESRQVEDIYVIGDATVAAPMPKSGFCANAQAKVVAAAIAASLESRPAPEAYWTNTCYSLVGPEYGISVAGVYRVVDGAIAEV…			MAPSTLHPDVTSFFDKDSNTFTHLVCDPQSRRCAIIDPVLDFDYPAGKTKTDSADALLAHIAAQSLEVEWILETHVHADHLSAAAYLKDTLGCQLAIGARIREVQDIFADIFAAESGFARDGRQFDRLLEEGDSLAIGALECRILHTPGHTPACVSYVIGDAVFVGDTLFMPDYGTARCDFPGGDARTLYRSIHKVLALPADTRLFLCHDYSADGREGFCCETTVGEQRQHNVHVHEGIDEEAFVSMRSTRDAGLGMPRLMLPAVQVNMRAGQMPPVEANGQVYLKIPLNHF
CP053381	MCCC_1A11059	AGCTTGCTCCCTGGTGGCGAGCGGCGGACGGGTGAGTAATGCATAGGAATCTGCCCGGTAGTGGGGGATAACCTGGGGAAACCCAGGCTAATACCGCATACGTCCTACGGGAGAAAGCAGGGGACCTTCGGGCCTTGCGCTATCGGATGAGCCTATGTCGGATTAGCTGGTTGGTGAGGTAACGGCTCACCAAGGCGACGATCCGTAGCTGGTCTGAGAGGATGATCAGCCACATCGGGACTGAGACACGGCCCGAACTCCTACGGGAGGCAGCAGTGGGGAATATTGGACAATGGGCGCAAGCCTGATCCAGCCATGCCGCGTGTGTGAAGAAGGCCCTCGGGTTGTAAAGCACTTTCAGTGGGGAAGAACGCCTTCCGGCTAATACCCGGAAGGAAA…	MSHFLDRLNFFRKAREPFANGHGETREESRGWEDGYRQRWQHDKIVRSTHGVNCTGSCSWKIYVKNGLVTWETQQTDYPRTRPDLPNHEPRGCPRGASYSWYMYSANRLKYPLIRKPLLKLWREAKQQHGDPVDAWASIVEDPAKAKQYKRARGMGGFVRADWDELNELIASSNVYTAKQYGPDRVIGFSPIPAMSMVSYASGARYLSLIGGVCLSFYDWYCDLPPASPQTWGEQTDVPESADWYNSGYIIAWGSNVPQTRTPDAHFFTEVRYKGTKTVSITPDYAEVSKLTDEWLSVKQGTDAALAMAMGHVILKEFHLDKPSAYFTEYVRKYSDMPFLVELEAREDGSFVPGKQLRASDFDANLGQDNNPEWKTVAWDETRDQLVVPRGSIGFRWGE…	MWPEELLEANPDYRGKSMFEVLFRNGQVDAYGLDELDEEYANDEAHHFGFYVQKGLFEEYAKFTRGKAHDLAPFERYHQERGLRWPVVDGEETRWRYNGEYDPYVEEGRDFQFYGHKDGRAVIYALPYEPPAESPDEEYPMWLVTGRVLEHWHSGSMTRRVPELHRAFPQAVVYLHPEDARQLGVRRGSEVRIVSPRGEMNSRVETRGRNRMPRGLVFVPWFDASQLINKVTLDATDPISKQTDFKKCACRIEPV	MKFTRSVLARSVALLATSAALANPAFAAHGEVLSPADVTPDVTYTLRTAVADGKLVFVGDKGDIKDVINPDLHAPVGAVVQINLINGDGAMHDIALPEFGVDSDDISGQGAATAVAFRVDEEGNFEYLCSIPGHKAAGMVGNLIVGDPVPGEAREAAPDLSMDPHAVGEPVGDRGPQEVTLNLETTEREGHLADGSSYRYWTFNDTVPGPFVRVRVGDTVHVNMSNAEDSAHIHSVDFHAVTGPGGGAAVTQAAPGQTKSFSFQALNPGLYVYHCATPMVAQHISNGMYGMILVEPEGGLSPVDREFYIMQGELYTAQRHGSQGLQEFSLDKLLDERPEHLMFNGNMDALTQTHKMEADVGDNVRIFFGVGGPNATSSFHVIGEIFDKVYDQASLTSPP…	MQMRALSKGIFALSFPLTAMVGMAQAAAPELTAEEQERANTIYFQRCAGCHGTTRNGATGPNLLPGTTQELGQRRLESIITLGTEGGMNNFDGILSADDITLISKYIQHDPVDPPEMSLADMKERWQVFVAPEDLPTEPQHDLNWENFMVTILRDRGAMGIIDADTKELVTEVETGYAVHVAKESSDGRFWYVQGRDGRLSKIDLWMDPPQVTAEVFIGYDARDVAVSHYGEWKDKYVIGGSYWPPHFVIADAETMEPLKVVSTRSYDTQGNFRNEARVAALYNTPHAPTFLVNVKESGQVWQVDYSDIDNLRIDQMETAEFLHDGFFDPTGRYFQIAANMSDKMVFIDTETRKLVSMLETGTKPHPGPGANWVDPECGPVAGTTHLGEGLLTFWGNDP…			MKYETQKVALPFFAVAMALFALQIVFGLLAATVYVSPHFLAELMPFNIMRVSHTNLLIVWLLIGFMGCTYYLMPEEAEQEIHSPGLAYLQLAIFAFAGAAALVGYQFGIHEGREFLEQPFWIKVLITISYLIFLFNTSMTLLKGRKTAINLVLMLGLWLAAVFWLFAFYNPSNLAVDKLYWWWVVHLWVEGVWELIMASLLGYLLIKMSGVDREVIEKWLYVIVGLSLFSGLLGTGHHYYWIGAPSYWQPIGSIFSTLEVIPFFAMVVFAFYMFWKGSRNHPNKAAMLWALGCPTIAFFGAGVWGFMHTLSFINYYTHGTQLTAAHGHLAFYGAYVMLILGVITYAMPQIRRSQPYNQVLNMWGFWIMTSAMCFMTFTLTFAGVVQTHLQRVLGMNYMQ…	MSDKKQIENLGRRHFLRNSAVTGVAGAGLASGFGAGALMSSRQAQAAGAAAGSVAPGELDEYYGFWSGGHSGEVRVLGVPSMRELMRIPVFNADSATGWGISNESRRILGDSARFLNGDSHHPHVSMTDGRYDGKYLFINDKANTRVARIRLDIMKTDKITTIPNVQAIHGLRLQKVPHTKYVFCNAEMPIPQVNDGRDMENPENYWTMFNAVDAESMDVAWQVIVDGNLDNTDADYTGRFVAATCYNSEKGMTLSETMSAERDWVVVFDVEAIEAAVAAGQYETLGDSPVPVLDGRKGSALTRYIPVPKNPHGLNTSPDGKYFMANGKLSPTVTIIAIDRLPELFNDAIEPRDTVVGEPELGLGPLHTTFDGRGYAYTTLFIDSQVAKWHIEDAIRHY…	MTKDCLRPDLDRRRWLKRLGAASLLPLVGGVTPFAIGNRHAGQVVVVGGGFGGTTAAKYLKRANPAIEVILVTPEEVFHTGPFSNLHLGGLRSMDALAHGYDELQDRYGVRVIHATVESADTNAHRVRLSTGRELEYDRLILSPGIDMRWDALEGYTEEAAEKAPHAWRAGPQTELLRTQLLAMEDGGTFVMVVPSAPFRCPSAPYERASLVASYLTRYKPKSKILILDAKDGFSKQALFMEGWERLYGDRIEWVGRSAGGRVTRIDAERREVETELGSVQRAEVLNVIPPQKAGGIAERAGVTDASGWVPVKPETFESQRAEDVFVIGDAAAADPMPKSAFCANAQAKVVAAAVVASLASRPAPEAYWTSACYSLVGPEYGISEVGVYRVRDGAIAEV…	MSEQDHEPSRLNRRQFLKYGAGAGAAGLLYSSGLQARALATKSRIVILGGGAGGMAMANRLSRRLDGARISLVEPREVHHYQPGWTLVASGVWNPEKTMRPNSRFVPNGINWIRQLAAGIDAANRKVELEDGSQLDYDYLIVATGLQLNYQLIDGMSPDLVGSHGIGSVYASIEGATRTRDAIDAWIAQGSGKGIFTAAPTPVKCAGAPLKMTFTTLSRLEASGRREAFQVEYMAPGDALFTQPYINDFVKQRFDDQGVTRRHHYRLSAIDPQARKAEFTFVGPDSEFTSHHELREAEFSREGERKVVTGYDFIHVVPPMSAPDYLKSSDLIAQDGPFRGEWLDVDMHTLQHNRYPEVFGIGDVIGAPINKTAASVKAQAPVVEANLIAQLQGQTLPRR…		MATSTQRPQVESFFDEDSNTFTYLVRDPQSRQCAIIDPVLDFDYPAGHTSTRSADALLAHIEAESLEVAWILETHVHADHLSAAAYLKGKLDCQLAIGARIREVQDIFADIFAAEAGFARDGRQFDRLLEEGDSLAIGGLECRVLHTPGHTPACVSYVIGDAVFVGDTLFMPDYGTARCDFPGGDARTLYRSIHKVLSLPDSTRIFLCHDYSAEGREGFCCQTSVGEQREHNIHVHDGIDEQAFVDMRTKRDAGLGMPRLMLPAVQVNMRAGQMPPAEDNGRAYLKIPLNLPFDQL	MNRRSIGLALTGVVLAGGVNAGVWAEYETLVEMGYPAPKEGELVHVPPTMEDLEEADLHPELKKVIRRGHDLFTNTQQLRGVNVFNDMNCSSCHLGEGRQPFSGPVWPAAVTLPDFRGKNQHVNNLEERIAGCFAYSMNGSPPIYGSDDMVALSAYHQWLATGVPMYPQQPIYGRGFPRLDEPEQAPDYARGEQIYQEQCAICHSEDGSGLYENGEYVFPAPWGDGSNNWGAGIARTFTMAGFVKHNMPLGQPMSLTDQEAWDVALYLTSQERPQDPRYTGDVRETRERFEATFHKNTLYGTEREHDGVLLGDHSNTGEKGEVRPWNVGMPRFENLKD
JABFTW000000000	MCCC_1A11062	AGCTTGCTTCCTGGTGGCGAGCGGCGGACGGGTGAGTAATGCATAGGAATCTGCCCGATAGTGGGGGATAACCTGGGGAAACCCAGGCTAATACCGCATACGTCCTACGGGAGAAAGCAGGGGCTCTTCGGACCTTGCGCTATCGGATGAGCCTATGTCGGATTAGCTGGTTGGTGAGGTAATGGCTCACCAAGGCGACGATCCGTAGCTGGTCTGAGAGGATGATCAGCCACATCGGGACTGAGACACGGCCCGAACTCCTACGGGAGGCAGCAGTGGGGAATATTGGACAATGGGCGCAAGCCTGATCCAGCCATGCCGCGTGTGTGAAGAAGGCCCTCGGGTTGTAAAGCACTTTCAGTGGGGAAGAAAGCCTGGTGGTTAATACCCGTCAGGAAG…	MSHFLDRLNFFRKAREPFANEHGETREESRGWEDGYRQRWQHDKVVRSTHGVNCTGSCSWKIYVKNGLVTWETQQTDYPRTRPDLPNHEPRGCPRGASYSWYMYSANRLKYPLIRKPLLKLWREAKQQHGDPVDAWASIVSDPAKTKQYKRARGMGGFVRANWDELNELIAASNVYTAKQFGPDRIIGFSPIPAMSMVSYAAGSRYLSLIGGVCMSFYDWYCDLPPASPQTWGEQTDVPESADWYNSGYIIAWGSNVPQTRTPDAHFFTEVRYKGTKTVSITPDYAEVSKLTDEWLSVKQGTDAALGMAMGHVILKEFHLDKPSAYFTEYVRKYSDMPFLVELEAREDGSFVPGKQLRTSDFDGNMGQDNNPEWKTVAWDELSDSLVVPNGSIGFRWGE…	MKMTRREFAKANAVVVAAATAGMAIPAGATNLITNADLTRLNWNKAPCRFCGVGCSVMVATQGNRIVATHGDMHSEVNRGLNCVKGYFLSKILYGQDRLQQPLLRKRNGVYDKRGDFEPVSWDEALDLMADKFKSAIREHGPESVAMFGSGQWTIWEGYAASKLFKAGLRSNNIDPNARHCMASAVFAFMRAFGSDEPMGVYDDIEHANAFVLWGSNMAEMHPILWTRVTDRRLSYPETQVAVLSTFQHRSFDLADIPMVMKPNADVVILNYIANHIIQTDRVDRDFVENHTNFVRAVDDIGYGLRDEHPLQQAAANADEPNRWTEMSFDEFADHVADFTLERAARESGVSESRLERLAELYADPDIKVMSFWTMGVNQHTRGVWVNNLIYNLHLLTGK…		MHKRALTKGIFALSFPLAAMMGMGTAQAAAPEMTAEEMERASAIYFQRCAGCHGTLRKGATGPNLLPENTQEMGQRRLESIIALGTEGGMNNFDGILDEEEITLISKYIQQTPEEPPEMSLADIRETWRILVPQEEWPDSPQHDRNWENFMVTILRDRGAMGIIDGDTKELITEAETGYAVHVAKSSSDGRFWYVQGRDGRLTKIDLWMDPPQATAEVFIGIDARDVAVSHYGEWADKYVIGGGYWPPHFVIADAETMEPLKVVSTRGYDTEGNYVHEARVAALYDTPHAPSFLVNVKETGQVWQVDYSDIDNLRIDHIASAEYLHDGFFDSTGRYFMIAANFSHKMAFVDTVERKLVGLLNTGQIPHPGPGANWIDPECGPVAGTTHLGEGLVTFWGT…			MKYETQKVALPFFMLAMALFALQIIFGLAAAAAYVWPHFMSEAMPFNITRTSHTNLLIVWLLIGFMGSTYYLMPEEAENEIYSPKLAYFQLLLFAIAGAGALISYQFGIHEGRHYLEQPLWAKLMITVSFLMFLFNTSLTMLKGRKTAINMVLMLGLWLAAVFWLFAFYNPDNLALDKLWWWWIVHIWVEGVWELIMASLLGYLLIKMTGVDREIIEKWLYVIVGLALFSGLLGTGHHYYWIGTPGYWQPIGSIFSTLEVIPFFAMVVFAFYMFWKGSRNHPNKAAMLWTLGCAAVAFFGAGVWGFMHTLSWINYYTHGTQITAAHGHLAFYGAYVMLIMGIITYAMPQLRRVQPYNQVLNMWAFWIMTSAMWFMTFTLTFAGVVQTHLQRVLGMNFMQ…	MSDNNDHIKDLSRRNFLRNSAVTGVAGASLAGGFGAGALVRSRPAEAATNNEHHVEPGELDEYYGFWSGGHSGEVRILGVPSMRELLRIPVFNVDSATGWGITNESKRVLGPNAPLNGDTHHPKVSYTDARYDGRYCFINDKLNTRVARIRLDIMRADKILTIPNVQSIHGLTLQRVPSTERVFAAGEMIVPLNNNGEYLDDPSEYWTMMTCIDAETMEFKWQAIVDGNLDNCDTDYSGRFVAASCYNSARGMTLPEMMGPERDWTVIFDVPAIERAVAAGEYTTIGDSPVPVVDAREQAHQGRNAFALYVPTPRSPHGVNTAPPEGKYCVVSGKLSPTCTVIEWSRVAEWFDGGLSDPRDVVVAEPEVGLGPLHTTYDNRGNAYTSLFLDSQVVKWNI…	MTQHSQRSGINRRQLIKGLGAASLLPLVGGVTPFAIGGQHAGKVVVVGGGFGGATAAKYLKRANPAIEVILVEPAETFYTCPFSNLHLGGLRSMDEIAHGYDELQDRYGVRVIHAMVEDVDAAAHKVTLSTGSELDYDRLVLSPGIDIRWNALEGYDEAAAEKAPHAWKAGSQTEKLRAQLEAMEDGGTFVMVAPENPFRCPPGPYERASLVANYLAQYKPKSKVLILDAKDNFSKQGLFMEGWEQLYGDRIEWVGLSNDGRVTRVDAERLEVETEFGTVHKADVLNVIPPQKAGWIAERAGVTDDSGWVPVKPETFESRQVEDIYVIGDATVAAPMPKSGFCANAQAKVVAAAIAASLESRPAPEAYWTNTCYSLVGPEYGISVAGVYRVVDGAIAEV…	MSRHDSASSCLDRRQFLKYGAGVGTAGLLYATGLQARPLSTNVRIVILGGGAGGLAMANRLSRRLDGARISLVEPREIHHYQPGWTLVASGVWRPEKTMRPNARFVPNGVDWVRQPAAGIDAANRRVELGDGAWLDYDYLIVATGLQLNYQLIDGMSPELVGSHGIGSVYASIEGAVRTRDAIDTWIAQGSGKGIFTAAPTPVKCAGAPLKMTFTTLSRLEASGRRNAFQVEFMAPGAALFTQPYINDFVKQRFDDQGVTRRHHYRLSAIDPQAREAEFTFVGPDSEFTSHHELREAEFSREGERKVVTDYDFIHVVPPMSAPDFVKASDLIAQDGPFRGEWLDVDINTLQHNRYPEVFGIGDVIGAPINKTAASVKAQAPVVEANLLAQLQGQALPRR…		MPQSSLPRPIVTHFFDEPTNTFSYVVQDPDSKACAILDSVLDFDYAAGRTDVRSADEIIAFVREHGLEVEWILETHVHADHLSAAPYLHEKLGGKTGIGANITVVQDVFGKAFNAGTEFARDGSQFDRLFEEGDTLTIGHLEGRVLHTPGHTPACLTYVIGDAAFVGDTLFMPDYGTARCDFPGGDARTLYRSIQKVLALPVETRLFLCHDYKAPEREEYQHETSVAEQRAHNVHVHEGVSEDEFVKMRTERDATLDMPRLILPSVQVNMRAGHMPPAEDNGQVYLKVPINKF
JABFTX000000000	MCCC_1A11081	AGCTTGCTTCCTGGTGGCGAGCGGCGGACGGGTGAGTAATGCATAGGAATCTGCCCGGTAGTGGGGGATAACCTGGGGAAACCCAGGCTAATACCGCATACGTCCTACGGGAGAAAGCAGGGGCTCTTCGGACCTTGCGCTATCGGATGAGCCTATGTCGGATTAGCTGGTTGGTGAGGTAATGGCTCACCAAGGCGACGATCCGTAGCTGGTCTGAGAGGATGATCAGCCACATCGGGACTGAGACACGGCCCGAACTCCTACGGGAGGCAGCAGTGGGGAATATTGGACAATGGGCGCAAGCCTGATCCAGCCATGCCGCGTGTGTGAAGAAGGCCCTCGGGTTGTAAAGCACTTTCAGTGGGGAAGAAAGCCTGGTGGTTAATACCCGTCAGGAAG…	MSHFLDRLNFFRKAREPFANDHGETREESRGWEDGYRQRWQHDKVVRSTHGVNCTGSCSWKIYVKNGLVTWETQQTDYPRTRPDLPNHEPRGCPRGASYSWYMYSANRLKYPLIRKPLLKLWREAKQQHGDPVDAWASIVSDPAKTKQYKRARGMGGFVRANWDELNELIAASNVYTAKQYGPDRIIGFSPIPAMSMVSYAAGSRYLSLIGGVCMSFYDWYCDLPPASPQTWGEQTDVPESADWYNSGYIIAWGSNVPQTRTPDAHFFTEVRYKGTKTVSITPDYAEVSKLTDEWLSVKQGTDAALGMAMGHVILKEFHLDKPSAYFTEYVRKYSDMPFLVELEAREDGSFVPGKQLRASDFVDNMGQENNPEWKTVAWDETRDQLVVPNGSIGFRWGE…	MKMTRREFAKANAVAVAAATAGMAIPAGATNLITNADLTRLNWNKAPCRFCGVGCSVMVATQGNRIVATHGDIHSEVNRGLNCVKGYFLSKILYGQDRLQQPLLRKRNGVYDKRGDFEPVSWDEALDLMADKFKSAIREHGPESVAMFGSGQWTIWEGYAASKLFKAGLRSNNIDPNARHCMASAVFAFMRAFGSDEPMGVYDDIEHANAFVLWGSNMAEMHPILWTRVTDRRLSYPETQVAVLSTFQHRSFDLADIPMVMKPNADVVILNYIANHIIQTDRVDRDFVENHTNFVRAVDDIGYGLRDEHPLQQAAANADNPNRWTEMSFDEFADHVADFTLERAARESGVSESRLERLAELYADPDIKVMSFWTMGVNQHTRGVWVNNLIYNLHLLTGK…		MHMRALTKGIFALSFPLAAMMGTAQAAAPEMTAEEMERASAIYFQRCAGCHGTLRKGATGPNLLPENTQEMGQRRLESIIALGTEGGMNNFDGILDEEEITMISKYIQQTPEEPPEMSLADIRETWRILVPQEEWPTEPQHDRNWENFMVTILRDRGAMGIIDGDTKELITEAETGYAVHVAKSSSDGRFWYVQGRDGRLTKIDLWMDPPQATAEVFIGIDARDVAVSHYGEWADKYVIGGGYWPPHFVIADAETMEPLKVVSTRGYDTEGNYVHEARVAALYDTPHAPSFLVNVKETGQVWQVDYSDIDNLRIDHIASAEYLHDGFFDSTGRYFMIAANFSHKMAFVDTVERKLVGLLNTGQIPHPGPGANWIDPECGPVAGTTHLGEGLVTFWGTDP…			MKYETQKVALPFFMLAMALFALQIIFGLAAAAAYVWPHFMSEAMPFNITRTSHTNLLIVWLLIGFMGSTYYLMPEEAENEIYSPKLAYFQLLLFAIAGAGALISYQFGIHEGRHYLEQPLWSKLMITVSFLMFLFNTSLTMLNGRKTAINMVLMLGLWLAAVFWLFAFYNPDNLALDKLWWWWIVHIWVEGVWELIMASLLGYLLIKMTGVDREIIEKWLYVIVGLALFSGLLGTGHHYYWIGTPGYWQPIGSIFSTLEVIPFFAMVVFAFYMFWKGSRNHPNKAAMLWTLGCAAVAFFGAGVWGFMHTLSWINYYTHGTQITAAHGHLAFYGAYVMLVMGIITYAMPQLRRVQPYNQVLNMWAFWIMTSAMWFMTFTLTFAGVVQTHLQRVLGMNFMQ…	MSDKNDHIKDLSRRNFLRNSAVTGVAGASLAGGFGAGALVRSRPAEAATNNEHHVEPGELDEYYGFWSGGHSGEVRILGVPSMRELLRIPVFNVDSATGWGITNESKRVLGENAPLNGDTHHPKVSYTDARYDGRYCFINDKLNTRVARIRLDIMRADKILTIPNVQSIHGLTLQRVPSTERVFAAGEMIVPLNNNGEYLDDPSEYWTMMTCIDAETMEFKWQAIVDGNLDNCDTDYSGRFVAASCYNSARGMTLPEMMGPERDWTVIFDVPAIEAAVAAGNYTTIGDSPVPVVDAREQAHQGRNAFALYVPTPRSPHGVNTAPPEGKYCVVSGKLSPTCTVIEWSRVAEWFDGGLSDPRDVVVAEPEVGLGPLHTTYDNRGNAYTSLFLDSQVVKWNI…	MTQHSQRSGINRRQLIKGLGAASLLPLVGGVTPFAIGGQHAGRVVVVGGGFGGATAAKYLKRANPAIEVILVEPAETFYTCPFSNLHLGGLRSMDEIAHGYDELQDRYGVRVIHAMAEDVDAAAHKVHLSTGSELDYDRLVLSPGIDIRWNALEGYDEAAAEKAPHAWKAGRQTETLRAQLEAMEDGGTFVMVAPENPFRCPPGPYERASLVANYLAQYKPKSKVLILDAKDNFSKQGLFMEGWEQLYGDRIEWVGLSNDGRVTRVDAERLEVETEFGTVHKADVLNVIPPQKAGWIAERAGVTDDSGWVPVKPDTFESRQVEDIYVIGDATVAAPMPKSGFCANAQAKVVAAAIAASLESRPAPEAYWTNTCYSLVGPEYGISVAGVYRVVDGAIAEV…			MSKTNTPLPIVTHFFDESTNTFSYVVQDPSSKSCAILDSVLDFDYAAGRTDVRSADEIIAFVRDNALEVEWVLETHVHADHLSAAPYLHEQLGGLTGIGANITVVQEVFGKAFNAGTEFARDGSQFDCLFEEGDTFAIGNLEGRVLHTPGHTPACLTYVIGDAAFVGDTLFMPDYGTARCDFPGGDARMLYRSIQKVLALPDETRLFLCHDYKAPEREEFQHETSVAEQRAHNVHVHEGIGEEAFVKMRTERDATLDMPKLIIPSVQVNMRAGEMPPAEDNGQVYLKVPINTF
CP053383	MCCC_1A13718	TCGAGCGGCAGCACGGGGAGCTTGCTCCCTGGTGGCGAGCGGCGGACGGGTGAGTAATGCATAGGAATCTGCCCGGTAGTGGGGGATAACCTGGGGAAACCCAGGCTAATACCGCATACGTCCTACGGGAGAAAGCAGGGGCTCTTCGGACCTTGCGCTATCGGATGAGCCTATGTCGGATTAGCTGGTTGGTGAGGTAATGGCTCACCAAGGCGACGATCCGTAGCTGGTCTGAGAGGATGATCAGCCACATCGGGACTGAGACACGGCCCGAACTCCTACGGGAGGCAGCAGTGGGGAATATTGGACAATGGGGGCAACCCTGATCCAGCCATGCCGCGTGTGTGAAGAAGGCCCTCGGGTTGTAAAGCACTTTCAGTGGGGAAGAACGCCTGACGG…	MSHFLDRLNFFRKAREPFANGHGETREESRGWEDGYRQRWQHDKIVRSTHGVNCTGSCSWKIYVKNGLVTWETQQTDYPRTRPDLPNHEPRGCPRGASYSWYMYSANRLKYPLIRKPLLKLWREAKQQHGDPVDAWASIVEDPAKAKQYKRARGMGGFVRADWDELNELIASSNVYTAKQYGPDRVIGFSPIPAMSMVSYASGARYLSLIGGVCLSFYDWYCDLPPASPQTWGEQTDVPESADWYNSGYIIAWGSNVPQTRTPDAHFFTEVRYKGTKTVSITPDYAEVSKLTDEWLSVKQGTDAALAMAMGHVILKEFHLDKPSAYFTEYVRKYSDMPFLVELEAREDGSFVPGKQLRASDFDANLGQDNNPEWKTVAWDETRDQLVVPRGSIGFRWGE…	MTLTRRDFIKATAATTATAAAGISTTGQAQNVVTDASQSQLKWSKAPCRFCGVGCGVNVATRDNQVVATHADINAPVNRGVNCIKGYFLSKIMYGEDRLTQPLLRKRNGVYDKEGEFTPVSWDEAFDVMADKYKAVLREKGPQGIGMFGSGQWTVWEGYAANKLMKAGFRSNHIDPNARHCMASAVAGFIRTFGMDEPMGCYDDIEAADAFVLWGSNMAEMHPILWTRVTDRRLSAPHVRVAVLSTFEHRSFELADMPMVFTPQADLAILNYIQRYIIENDRVNWDFVNKHVRFKEGNTLIGYGLRPEHRLELMADNAADPGGAKDIDFERYREFLQQYDADTVTEISGVPKRRLDELAELYADPGTRVMSFWTMGFNQHTRGVWANNMIYNIHLLTGK…		MHKRALTKGIFALSFPLAAMSTVQAAAPELTAEEMDRANTIYFQRCAGCHGTTRNGATGPNLLPETTQELGQRRLESIITLGTEGGMNNFDGILSGDDITLISKYIQHDPVDPPEMSLADMKERWQVFVAPEDLPTEPQHDLNWENFMVTILRDRGAMGIIDADTKELVTEVETGYAVHVAKESSDGRFWYVQGRDGRLSKIDLWMDPPQVTAEVFIGYDARDVAVSHYGEWKDKYVIGGSYWPPHFVIADAETMEPLKVVSTRSYDTEGNFRNEARVAALYNTPHAPTFLVNVKESGQVWQVDYSDIDNLRIDQMETAEFLHDGFFDPTGRYFQIAANMSDKMVFIDTETRKLVSMLETGTKPHPGPGANWVDPECGPVAGTTHLGEGLLTFWGNDPE…			MKYETQKVALPFFAVAMALFALQIVFGLLAATVYVSPHFLAELMPFNIMRVSHTNLLIVWLLIGFMGCTYYLMPEEAEQEIHSPGLAYLQLAIFAFAGAAALVGYQFGIHEGREFLEQPFWIKVLITISYLIFLFNTSMTLLKGRKTAINLVLMLGLWLAAVFWLFAFYNPSNLAVDKLYWWWVVHLWVEGVWELIMASLLGYLLIKMSGVDREVIEKWLYVIVGLSLFSGLLGTGHHYYWIGAPSYWQPIGSIFSTLEVIPFFAMVVFAFYMFWKGSRNHPNKAAMLWALGCPTIAFFGAGVWGFMHTLSFINYYTHGTQLTAAHGHLAFYGAYVMLILGVMTYAMPQIRRSQPYNQVLNMWGFWIMTSAMCFMTFTLTFAGVVQTHLQRVLGMNYMQ…	MSDKKQIENLGRRHFLRNSAVTGVAGAGLASGFGAGALMSSRQAQAAGVAEGSVAPGELDEYYGFWSGGHSGEVRVLGVPSMRELMRIPVFNTDSATGWGISNESKRILGESARFLNGDSHHPHVSMTDGRYDGKYLFINDKANTRVARIRLDIMKTDKITTIPNVQAIHGLRLQKVPHTKYVFCNAEMPIPQINDGRDLENPENYWTMFNAVDAESMDVAWQVIVDGNLDNTDADYTGRFVASTCYNSEKGVTLSETMSAERDWVVVFDVEAIEAAVAAGEYETLGDSPVPVLDGRKGSQLTRYIPVPKNPHGLNTSPDGKYFMANGKLSPTVTIIAIDKLPELFDDAIEPRDTVVGEPELGLGPLHTTFDGRGYAYTTLFIDSQVAKWNIEDAIRHY…	MTQHSPRSGLDRRQLIKGLGAVSLLPLISSVPPFTIGNQHAGQVVVAGGGFGGATAAKYLKRANPAIEVILVEPAEVFHTCPASNLYLGGIRSMESLAQVYDELKDRHGVRVIHASVDDVDPTAHTARLSTGRELEYDRLILSPGIDFRWNALEGYDEAAAQQAPHAWKAGAQTELLRSQLLAMEEGGTFVMVVPANPYRCPPAPYERASLVASFLARYKPKAKVLILDAKDSFSKQALFQQGWEELYGDRIEWVGHSGGGRAIRVDAARREVETESGTVHRADVLNVIPPQKAGTIAERAGTTDDSGWAPVKPETFESQHVEDVFVIGDAAIADPMPKSAFCASAQAKVVAAAVAASLEARPAPEAYWTHACYSLIGPEYAVSEAGVYRVQDGVIAEV…	MPGSEHETSHLDRRQFLKYSAGAGAAGLLYASGLQARALATDARIVILGGGAGGMAMANRLSRRFDGARITLVEPREVHHYQPGWTLVASGVWNPDKTMRPNSRFVPVGVEWVRQPADGVDAANRKVALEDGSQLDYDYLIVATGLQLNYHLIDGMSPELVGSHGIGSVYASIEGATRTRDAIDAWIAQGGGKGIFTAAPTPVKCAGAPLKMTFTTLSRLEASGRRDAFQVEFMAPGDSLFTQPYVNDFVKQRFDDQGVKRRHHYRISAIDPQAREAEFTFVGPDSEFTSHHELREAEFSREGERKVVTGYDFIHVVPPMSAPDFIKSSELIAKDGPFRGEWLDVDIHTLQHNRYPEVFGIGDVIGAPINKTAASVKAQAPVVEANLLAQMQGQALPRR…		MQRPIVTHFFDEPTNTFSYVVQDPDSRACAIIDSVLDFDYAAGRTDVRSADNIIAFIREHDLDVVWILETHVHADHLSAAPYLHEQLGGKTGIGANIVKVQEIFGKAFNAGSEFARDGSQFDALFEEGDTFTVGQLQGRVLHTPGHTPACLTYVVGDAAFVGDTLFMPDYGTARCDFPGGDARTLYHSIQKVLALPEQTRLFLCHDYKAPGRDTFQHETSVAEQRSENVHVHEGISEDEFVKMRTERDATLGMPRLIIPSVQVNMRAGELPPAEENGTVYLKVPINFF	MNNRSIGLALTGVILAGGMSAGVWAEYETLVEMGYPAPKEGELVHVPPTMEDLEEADLHPELKQVIRRGYDLFTNTQQLRGVNVFNDMNCSSCHLGEGRQPFSGPVWPAAVTLPDFRGKNQHVNNLEERIAGCFAYSMNGTPPIYGSDDMVALSAYHQWLATGVPMYPGQPIYGRGFPRLDEPEQAPDYARGEQIYQEQCAVCHSEDGSGLYQAGEYVFPAPWGDGSNNWGAGISRTFTMAGFVKHNMPLGQPMSLSDQEAWDVALYITSQERPQDPRYTGDVRETRERFADTFHKHTQYGTEREHDGALLGNHGNTGEKGEIRPWNVGLPRFEYLED
CP035042	MCCC_1A14433	AGCTTGCTCCCTGGTGGCGAGCGGCGGACGGGTGAGTAATGCATAGGAATCTGCCCGGTAGTGGGGGATAACCTGGGGAAACCCAGGCTAATACCGCATACGTCCTACGGGAGAAAGCAGGGGACCTTCGGGCCTTGCGCTATCGGATGAGCCTATGTCGGATTAGCTGGTTGGTGAGGTAATGGCTCACCAAGGCGACGATCCGTAGCTGGTCTGAGAGGATGATCAGCCACATCGGGACTGAGACACGGCCCGAACTCCTACGGGAGGCAGCAGTGGGGAATATTGGACAATGGGCGCAAGCCTGATCCAGCCATGCCGCGTGTGTGAAGAAGGCCCTCGGGTTGTAAAGCACTTTCAGTGGGGAAGAAAGCCTTCCGGTTAATACCCGGGAGGAGG…	MSHFLDRLNFFRKAREPFANDHGETREESRGWEDGYRQRWQHDKIVRSTHGVNCTGSCSWKIYVKNGLVTWETQQTDYPRTRPDLPNHEPRGCPRGASYSWYMYSANRLKYPLIRKPLLKLWREAKQQHGDPVDAWASIVSDPAKTKQYKRARGMGGFVRANWDELNELIAASNVYTAKQYGPDRIIGFSPIPAMSMVSYAAGSRYLSLIGGVCMSFYDWYCDLPPASPQTWGEQTDVPESADWYNSGYIIAWGSNVPQTRTPDAHFFTEVRYKGTKTVSITPDYAEVSKLTDEWLSVKQGTDAALGMAMGHVILKEFHLDKPSAYFTEYVRKYSDMPFLVELEAREDGSFVPGKQLRASDFEGAMGQDNNPEWKTVAWDELSDRLVVPNGSIGFRWGE…	MKLTRRDFIRNSAVATATTAAGMTTATQAQNIVTDAQHTQLKWAKAPCRFCGVGCGVNVAVRDNRVVATHGDMQSPVNRGINCIKGYFLSKIMYGEDRLTQPLLRKRNGEYHKEGEFTPVSWDEAFDVMAEKYKAALRDKGPSAIGMFGSGQWTIWEGYTANKLMKAGFRSNHLDPNARHCMASAVFGFMRTFGIDEPMGCYEDIEAADAFVLWGANMAEMHPILWTRITDRRLSNPHVRVSVLSTFEHRSFELADQPIIFTPQADLAILNYVARYIIENDRVNWDFVNENVRFMEGNVDIGYGLRPEHRLELAAANAADTGGARDIDFERYREFLQQYDAETVTRLSGVPKRQLDALAELYADPDTKVMSFWTMGFNQHTRGVWANNMIYNIHLLTGK…		MHTRALSKGIFALSFPLAAMIGTAQAAAPELSAEEMERANTIYFQRCAGCHGTTRNGATGPNLLPKTTQELGQRRLESIITLGTEGGMNNFDGILSADDITLISQYIQHDPVEPPEMSLADMKERWQVFVAPEDLPTEPQHDLNWENFMVTILRDRGAMGIIDADTKELVTEVETGYAVHVAKESSDGRFWYVQGRDGRLSKIDLWMDPPQVTAEVFIGYDARDVAVSHYGEWKDKYVIGGSYWPPHFVIADAETMEPLKVVSTRSYDTQGNFRNEARVAALYNTPHAPTFLVNVKESGQVWQVDYSDIDNLRIDQMETAEYLHDGFFDPTGRYFQIAANMSDKMVFIDTETRKLISMLETGVKPHPGPGANWIDPECGPVAGTTHLGEGLLTFWGNDP…			MKYETQKVALPFFMLAMALFALQIVFGLVAAAAYVWPHFLSEAMPFNISRTSHTNLLIVWLLIGFMGSTYYLMPEEAENEIYSPKLAYFQLLLFAIAGAGALISYQFGIHEGRHYLEQPLWSKLLITISFLMFLFNTSMTMLKGRKTAINMVLMLGLWLAAVFWLFAFYNPDNLALDKLWWWWIVHIWVEGVWELIMASLLGYLLIKMTGVDREIIEKWLYVIVGLALFSGLLGTGHHYYWIGTPGYWQPIGSIFSTLEVIPFFAMVVFAFYMFWKGSRNHPNKAAMLWTLGCAAVAFFGAGVWGFMHTLSWINYYTHGTQVTAAHGHLAFYGAYVMLVLGIITYAMPQIRRVQPYNQVLNMWAFWIMTSAMWFMTFTLTFAGVVQTHLQRVLGMNFMQ…	MSDKKDHIKDLSRRHFLRNSAVTGVAGASLAGGFGAGALVRSGSAKAAAGNEHEVPPGELDEYYGFWSGGHSGEVRILGVPSMRELLRIPVFNVDSATGWGITNESKRVLGPNAPLNGDTHHPKVSYTDARYDGRYCFINDKANTRVARIRLDIMRADKIVTIPNVQAIHGLTLQRVPKTEDVFAVGEMIIPLNNDGQNMDDTSDYWTMMTCLDADTMEIKWQAIVDGNLDNCDTDYTGRFVAASCYNSARGMTLPEMMGPERDWTVFFDVPAIEKAVAEGNYTTLGDSQVPVVDAREQAHEGRNPFALYVPTPRSPHGVNTMPPEGKYCVVSGKLSPTCTVVEWSRVAEWFDGGLSDPRDTVVAEPEVGLGPLHTTYDNRGNAYTSLFLDSQVVKWNV…	MTQHSSRPGLNRRQLIKGLGAASLLPLVGGVTPFAIGGQHAGQVVVIGGGFGGATAAKYLKRTNPAIEVILVEPAETFYTCPFSNLHLGGLRSMHDIAHGYDELQDRYGVRVIHAMAEDIDAAARTVRLSTGRELEYDRLVLSPGIDIRWNALEGYDEPAAEKAPHAWKAGTQTELLRAQLEAMEDGGTFVMVAPANPFRCPPGPYERASLVANYLAQYKPKSKVLILDAKDNFSKQGLFMEGWERLYGDRIEWVGLSGDGRVTRVDADRLEVETEFGTVHQADVLNVIPPQKAGWIAERAGVTDDSGWVPVKPDTFESQQAEHIYVIGDASVAAPMPKSGFCANAQAKVVAAAIAASLESRPAPEAYWTNTCYSLVGPEYGISVAGVYRVRDGVIAEV…			MSRPIVTHFFDEPTNTFSYVVQDPSSRACAILDSVLDFDYAAGRTDTRSADEIIAFVREHGLEVEWILETHVHADHLSAAPYLHEALGGKTGIGAKITVVQDVFGKAFNAGTEFARDGSQFDRLFEEGDTFTIGQLEGRVLHTPGHTPACLTYVIGDAAFVGDTLFMPDYGTARCDFPGGDARTLYRSIQKVLALPGETRIFLCHDYKAPDREAYQHETSVAEQRAHNVHVHEGISEEEFVKMRTERDATLDMPKLILPSVQVNMRAGHMPPAEDNGQVYLKVPINKF
JABFTY000000000	MCCC_1A17486	CCAAAGGCGGCAGGCTACACATGCAGTCGAGCGGCAGCACGGGAAGCTTGCTTCCTGGTGGCGAGCGGCGGACGGGTGAGTAATGCATAGGAATCTGCCCGGTAGTGGGGGATAACCTGGGGAAACCCAGGCTAATACCGCATACGTCCTACGGGAGAAAGCAGGGGCTCTTCGGACCTTGCGCTATCGGATGAGCCTATGTCGGATTAGCTGGTTGGTGAGGTAATGGCTCACCAAGGCGACGATCCGTAGCTGGTCTGAGAGGATGATCAGCCACATCGGGACTGAGACACGGCCCGAACTCCTACGGGAGGCAGCAGTGGGGAATATTGGACAATGGGCGCAAGCCTGATCCAGCCATGCCGCGTGTGTGAAGAAGGCCCTCGGGTTGTAAAGCAC…	MSHFLDRLNFFRKAREPFANDHGETREESRGWEDGYRQRWQHDKVVRSTHGVNCTGSCSWKIYVKNGLVTWETQQTDYPRTRPDLPNHEPRGCPRGASYSWYMYSANRLKYPLIRKPLLKLWREAKQQHGDPVDAWASIVSDPAKTKQYKRARGMGGFVRANWDELNELIAASNVYTAKQYGPDRIIGFSPIPAMSMVSYAAGSRYLSLIGGVCMSFYDWYCDLPPASPQTWGEQTDVPESADWYNSGYIIAWGSNVPQTRTPDAHFFTEVRYKGTKTVSITPDYAEVSKLTDEWLSVKQGTDAALGMAMGHVILKEFHLDKPSAYFTEYVRKYSDMPFLVELEAREDGSFVPGKQLRASDFVDNMGQENNPEWKTVAWDETRDQLVVPNGSIGFRWGE…	MKMTRREFAKANAVAVAAATAGMAIPAGATNLITNADLTRLNWNKAPCRFCGVGCSVMVATQGNRIVATHGDIHSEVNRGLNCVKGYFLSKILYGQDRLQQPLLRKRNGVYDKRGDFEPVSWDEALDLMADKFKSAIREHGPESVAMFGSGQWTIWEGYAASKLFKAGLRSNNIDPNARHCMASAVFAFMRAFGSDEPMGVYDDIEHANAFVLWGSNMAEMHPILWTRVTDRRLSYPETQVAVLSTFQHRSFDLADIPMVMKPNADVVILNYIANHIIQTDRVDRAFVENHTNFVRAVDDIGYGLRDEHPLQQAAANADNPNRWTEMSFDEFADHVADFTLERAARESGVSESRLERLAELYADPDIKVMSFWTMGVNQHTRGVWVNNLIYNLHLLTGK…		MHKRALTKGIFALSFPLAAMMGTAQAAAPEMTAEEMERASAIYFQRCAGCHGTLRKGATGPNLLPQTTQEMGQRRLESIIALGTEGGMNNFDGILDEEEITLISKYIQQTPEEPPEMSLADIRETWRILVPQEEWPDSPQHDRNWENFMVTILRDRGAMGIIDGDTKELITEAETGYAVHVAKSSSDGRFWYVQGRDGRLTKIDLWMDPPQATAEVFIGIDARDVAVSHYGEWADKYVIGGGYWPPHFVIADADTMEPLKVVSTRGYDTEGNYVHEARVAALYDTPHAPSFLVNVKETGQIWQVDYSDIDNLRIDHIASAEYLHDGFFDSTGRYFMIAANFSHKMAFVDTVERKLVGLLNTGQIPHPGPGANWIDPECGPVAGTTHLGEGLVTFWGTDP…			MKYETQKVALPFFMLAMALFALQIVFGLAAAAAYVWPHFMSEAMPFNITRTSHTNLLIVWLLIGFMGSTYYLMPEEAENEIYSPKLAYFQLLLFAIAGAGALISYQFGIHEGRHYLEQPLWSKLMITVSFLMFLFNTSMTMLKGRKTAINMVLMLGLWLAAVFWLFAFYNPDNLALDKLWWWWIVHIWVEGVWELIMASLLGYLLIKMTGVDREIIEKWLYVIVGLALFSGLLGTGHHYYWIGTPGYWQPIGSIFSTLEVIPFFAMVVFAFYMFWKGSRNHPNKAAMLWTLGCAAVAFFGAGVWGFMHTLSWINYYTHGTQITAAHGHLAFYGAYVMLVMGIITYAMPQLRRVQPYNQVLNMWAFWIMTSAMWFMTFTLTFAGVVQTHLQRVLGMNFMQ…	MSDKNDHIKDLSRRHFLRNSAVTGVAGASLAGGFGAGALVRSRPAEAATNNEHHVEPGELDEYYGFWSGGHSGEVRILGVPSMRELLRIPVFNVDSATGWGITNESKRVLGPNAPLNGDTHHPKVSYTDARYDGRWCFINDKLNTRVARIRLDIMRADKILTIPNVQSIHGLTLQRVPSTERVFAAGEMIVPLNNNGEYLDDPSEYWTMMTCIDAETMEFKWQAIVDGNLDNCDTDYTGRFVAASCYNSARGMTLPEMMGPERDWTVIFDVPAIEAAVAAGNYTTIGDSPVPVVDAREQAHEGRNAFALYVPTPRSPHGVNTAPPEGKYCVVSGKLSPTCTVIEWSRVAEWFDGGLSDPRDVVVAEPEVGLGPLHTTYDDRGNAYTSLFLDSQVVKWNI…	MTQHSQRSGINRRQLIKGLGAASLLPLVGGVTPFAIGGQHAGKVVVVGGGFGGATAAKYLKRANPAIEVILVEPAETFYTCPFSNLHLGGLRSMDEIAHGYDELQDRYGVRVIHARAEDVDAAAHKVTLSTGSELDYDRLVLSPGIDIRWNALEGYDEAAAEKAPHAWKAGSQTEKLRAQLEAMEDGGTFVMVAPENPFRCPPGPYERASLVANYLAQYKPKSKVLILDAKDNFSKQGLFMEGWEQLYGDRIEWVGLSNDGRVTRVDAERLEVETEFGTVHKADVLNVIPPQKAGWIAERAGVTDDSGWVPVKPETFESQQVEDIYVIGDATVAAPMPKSGFCANAQAKVVAAAIAASLESRPAPEAYWTNTCYSLVGPEYGISVAGVYRVVDGAIAEV…	MSRHDSDPSCLDRRQFLKYGAGAGAAGLLYSSGLQARPLSTQARIVILGGGAGGMAMANRLSRRLDGARISLVEPREVHHYQPGWTLVASGVWNPDKTMRPNARFVPNGVDWVRQPAAGIDAANRRVELGDGSWLDYDYLIVATGLQLNYQLIDGMTPELVGSHGIGSVYASIEGAARTRDAIDAWIAQGSGKGIFTAAPTPVKCAGAPLKMTFTTLSRLEASGRRDAFQVEFMAPGAALFTQPYINDFVKQRFDDQGVTRRHHYRLSAIDPQAREAEFTFVGPESEFTSHHELREEEFSREGERKVVASYDFIHVVPPMSAPDFVKASDLIAQDGPFRGEWLEVDIHTLQHKRYPEVFGIGDVIGAPINKTAASVKAQALVVEANLIAQMQGQALSRR…		MQHPIVTHFFDEPTNTFSYVVQDPDSNACAILDSVLDFDYAAGHTDVRSADEIIEFIRDNRLEVTWILETHVHADHLSAAPYLHQMLGGKTGIGAHIVDVQEIFGKAFNAGTEFARDGSQFDALFNEGDTFTIGSLQARVLHTPGHTPACLTYVIGDAAFVGDTLFMPDYGTARCDFPGGDARTLYRSIQKVLALPTQTRLFLCHDYKAPGRDVYQHETSVAEQRDANVHVHEGISEDEFVKMRTERDATLGMPKLIIPSVQVNMRAGEMPPADDNGVVYLKVPINRF
JABFTZ000000000	MCCC_1A17488	gtcgagcggcagcacggggagcttgctccctggtggcgagcggcggacgggtgagtaatgcataggaatctgcccggtagtgggggataacctggggaaacccaggctaataccgcatacgtcctacgggagaaagcaggggaccttcgggccttgcgctatcggatgagcctatgtcggattagctggttggtgaggtaacggctcaccaaggcgacgatccgtagctggtctgagaggatgatcagccacatcgggactgagacacggcccgaactcctacgggaggcagcagtggggaatattggacaatgggcgcaagcctgatccagccatgccgcgtgtgtgaagaaggccctcgggttgtaaagcactttcagtggggaagaacgccttccg…	MSHFLDRLNFFRKAREPFANGHGETREESRGWEDGYRQRWQHDKIVRSTHGVNCTGSCSWKIYVKNGLVTWETQQTDYPRTRPDLPNHEPRGCPRGASYSWYMYSANRLKYPLIRKPLLKLWREAKQQHGDPVDAWASIVEDPAKAKQYKRARGMGGFVRADWDELNELIASSNVYTAKQYGPDRVIGFSPIPAMSMVSYASGARYLSLIGGVCLSFYDWYCDLPPASPQTWGEQTDVPESADWYNSGYIIAWGSNVPQTRTPDAHFFTEVRYKGTKTVSITPDYAEVSKLTDEWLSVKQGTDAALAMAMGHVILKEFHLDKPSAYFTEYVRKYSDMPFLVELEAREDGSFVPGKQLRASDFDANLGQDNNPEWKTVAWDETRDQLVVPRGSIGFRWGE…	MTLTRRDFIKATAATTATAAAGISTTGQAQNVVTDASQSQLKWSKAPCRFCGVGCGVNVATRDNQVVATHADINAPVNRGVNCIKGYFLSKIMYGEDRLTQPLLRKTNGQYDKNGEFTPVSWDEAFDVMAEKYKAVLREKGPQGIGMFGSGQWTVWEGYAANKLMKAGFRSNHIDPNARHCMASAVFGFMRTFGMDEPMGCYDDIEAADAFVLWGSNMAEMHPILWTRVTDRRLSAPHVKVAVLSTFEHRSFELADQPIIFTPQADLAILNYIQRYIIENDRVNWDFVNEHVRFMEGNVDIGYGLRPEHRLELAAANAAESGGARDIDFERYREFLQQYDAETVSELSGVPQRQLDALAELYADPDTKVMSFWTMGFNQHTRGVWANNMIYNIHLLTGK…	MKFTRSVLARSVALLATSAALANPAFAAHGEVLSPADVTPDVTYTLRTAVADGKLVFVGDKGDIKDVINPDLHAPVGAVVQINLINGDGAMHDIALPEFGVDSDDISGQGAATAVAFRVDEEGNFEYLCSIPGHKAAGMVGNLIVGDPVPGEAREAAPDLSMDPHAVGEPVGDRGPQEVTLNLETTEREGHLADGSSYRYWTFNDTVPGPFVRVRVGDTVHVNMSNAEDSAHIHSVDFHAVTGPGGGAAVTQAAPGQTKSFSFQALNPGLYVYHCATPMVAQHISNGMYGMILVEPEGGLSPVDREFYIMQGELYTAQRHGSQGLQEFSLDKLLDERPEHLMFNGNMDALTQTHKMEADVGDNVRIFFGVGGPNATSSFHVIGEIFDKVYDQASLTSPP…	MQMRALSKGIFALSFPLTAMVGMAQAAAPELTAEEQERANTIYFQRCAGCHGTTRNGATGPNLLPGTTQELGQRRLESIITLGTEGGMNNFDGILSADDITLISKYIQHDPVDPPEMSLADMKERWQVFVAPEDLPTEPQHDLNWENFMVTILRDRGAMGIIDADTKELVTEVETGYAVHVAKESSDGRFWYVQGRDGRLSKIDLWMDPPQVTAEVFIGYDARDVAVSHYGEWKDKYVIGGSYWPPHFVIADAETMEPLKVVSTRSYDTQGNFRNEARVAALYNTPHAPTFLVNVKESGQVWQVDYSDIDNLRIDQMETAEFLHDGFFDPTGRYFQIAANMSDKMVFIDTETRKLVSMLETGTKPHPGPGANWVDPECGPVAGTTHLGEGLLTFWGNDP…			MKYETQKVALPFFAVAMALFALQIVFGLLAATVYVSPHFLAELMPFNIMRVSHTNLLIVWLLIGFMGCTYYLMPEEAEQEIHSPGLAYLQLAIFAFAGAAALVGYQFGIHEGREFLEQPFWIKVLITISYLIFLFNTSMTLLKGRKTAINLVLMLGLWLAAVFWLFAFYNPSNLAVDKLYWWWVVHLWVEGVWELIMASLLGYLLIKMSGVDREVIEKWLYVIVGLSLFSGLLGTGHHYYWIGAPSYWQPIGSIFSTLEVIPFFAMVVFAFYMFWKGSRNHPNKAAMLWALGCPTIAFFGAGVWGFMHTLSFINYYTHGTQLTAAHGHLAFYGAYVMLILGVITYAMPQIRRSQPYNQVLNMWGFWIMTSAMCFMTFTLTFAGVVQTHLQRVLGMNYMQ…	MSDKKQIENLGRRHFLRNSAVTGVAGAGLASGFGAGALMSSRQAQAAGAAAGSVAPGELDEYYGFWSGGHSGEVRVLGVPSMRELMRIPVFNADSATGWGISNESRRILGDSARFLNGDSHHPHVSMTDGRYDGKYLFINDKANTRVARIRLDIMKTDKITTIPNVQAIHGLRLQKVPHTKYVFCNAEMPIPQVNDGRDMENPENYWTMFNAVDAESMDVAWQVIVDGNLDNTDADYTGRFVAATCYNSEKGMTLSETMSAERDWVVVFDVEAIEAAVAAGQYETLGDSPVPVLDGRKGSALTRYIPVPKNPHGLNTSPDGKYFMANGKLSPTVTIIAIDRLPELFNDAIEPRDTVVGEPELGLGPLHTTFDGRGYAYTTLFIDSQVAKWHIEDAIRHY…	MTKDCLRPDLDRRRWLKRLGAASLLPLVGGVTPFAIGNRHAGQVVVVGGGFGGTTAAKYLKRANPAIEVILVTPEEVFHTGPFSNLHLGGLRSMDALAHGYDELQDRYGVRVIHATVESADTNAHRVRLSTGRELEYDRLILSPGIDMRWDALEGYTEEAAEKAPHAWRAGPQTELLRTQLLAMEDGGTFVMVVPSAPFRCPSAPYERASLVASYLTRYKPKSKILILDAKDGFSKQALFMEGWERLYGDRIEWVGRSAGGRVTRIDAERREVETELGSVQRAEVLNVIPPQKAGGIAERAGVTDASGWVPVKPETFESQRAEDVFVIGDAAAADPMPKSAFCANAQAKVVAAAVVASLASRPAPEAYWTSACYSLVGPEYGISEVGVYRVRDGAIAEV…	MSEQDHEPSRLNRRQFLKYGAGAGAAGLLYSSGLQARALATKSRIVILGGGAGGMAMANRLSRRLDGARISLVEPREVHHYQPGWTLVASGVWNPEKTMRPNSRFVPNGINWIRQLAAGIDAANRKVELEDGSQLDYDYLIVATGLQLNYQLIDGMSPDLVGSHGIGSVYASIEGATRTRDAIDAWIAQGSGKGIFTAAPTPVKCAGAPLKMTFTTLSRLEASGRREAFQVEYMAPGDALFTQPYINDFVKQRFDDQGVTRRHHYRLSAIDPQARKAEFTFVGPDSEFTSHHELREAEFSREGERKVVTGYDFIHVVPPMSAPDYLKSSDLIAQDGPFRGEWLDVDMHTLQHNRYPEVFGIGDVIGAPINKTAASVKAQAPVVEANLIAQLQGQTLPRR…		MQHPIVTHFFDEPTNTFSYVVQDPESNACAILDSVLDFDYAAGHTDVRSADEIIEFIRENRLEVTWILETHVHADHLSAAPYLHQTLGGKTGIGAHIVDVQEIFGKAFNAGTEFARDGSQFDALFNEGDTFTIGSLQARVLHTPGHTPACLTYVIGDAAFVGDTLFMPDYGTARCDFPGGDARTLYRSIQKVLALPPQTRLFLCHDYKAPGRDVYQHETNVAEQRDANVHVHEGITEDEFVKMRTERDATLGMPKLIIPSVQVNMRAGEMPPADDNGVVYLKVPINRF	MNRRSIGLALTGVVLAGGVNAGVWAEYETLVEMGYPAPKEGELVHVPPTMEDLEEADLHPELKKVIRRGHDLFTNTQQLRGVNVFNDMNCSSCHLGEGRQPFSGPVWPAAVTLPDFRGKNQHVNNLEERIAGCFAYSMNGSPPIYGSDDMVALSAYHQWLATGVPMYPQQPIYGRGFPRLDEPEQAPDYARGEQIYQEQCAICHSEDGSGLYENGEYVFPAPWGDGSNNWGAGIARTFTMAGFVKHNMPLGQPMSLTDQEAWDVALYLTSQERPQDPRYTGDVRETRERFEATFHKNTLYGTEREHDGVLLGDHSNTGEKGEVRPWNVGMPRFENLED
JABFUA000000000	MCCC_1A17499	GGGATGGCGGCGGCCTACACATGCAGTCGAGCGGCAGCACGGGAAGCTTGCTTCCTGGTGGCGAGCGGCGGACGGGTGAGTAATGCATAGGAATCTGCCCGGTAGTGGGGGATAACCTGGGGAAACCCAGGCTAATACCGCATACGTCCTACGGGAGAAAGCAGGGGCTCTTCGGACCTTGCGCTATCGGATGAGCCTATGTCGGATTAGCTGGTTGGTGAGGTAATGGCTCACCAAGGCGACGATCCGTAGCTGGTCTGAGAGGATGATCAGCCACATCGGGACTGAGACACGGCCCGAACTCCTACGGGAGGCAGCAGTGGGGAATATTGGACAATGGGCGCAAGCCTGATCCAGCCATGCCGCGTGTGTGAAGAAGGCCCTCGGGTTGTAAAGCAC…	MSHFLDRLNFFRKAREPFANDHGETREESRGWEDGYRQRWQHDKVVRSTHGVNCTGSCSWKIYVKNGLVTWETQQTDYPRTRPDLPNHEPRGCPRGASYSWYMYSANRLKYPLIRKPLLKLWREAKQQHGDPVDAWASIVSDPAKTKQYKRARGMGGFVRANWDELNELIAASNVYTAKQYGPDRIIGFSPIPAMSMVSYAAGSRYLSLIGGVCMSFYDWYCDLPPASPQTWGEQTDVPESADWYNSGYIIAWGSNVPQTRTPDAHFFTEVRYKGTKTVSITPDYAEVSKLTDEWLSVKQGTDAALGMAMGHVILKEFHLDKPSAYFTEYVRKYSDMPFLVELEAREDGSFVPGKQLRASDFEGAMGQENNPEWKTVAWDELSDRLVVPNGSIGFRWGE…	MKMTRREFAKANAVAVAAATAGMAIPAGATNLITNADLTRLNWNKAPCRFCGVGCSVMVATQGNRIVATHGDIHSEVNRGLNCVKGYFLSKILYGQDRLQQPLLRKRNGVYDKRGDFEPVSWDEALDLMADKFKSAIREHGPESVAMFGSGQWTIWEGYAASKLFKAGLRSNNIDPNARHCMASAVFAFMRAFGSDEPMGVYDDIEHANAFVLWGSNMAEMHPILWTRVTDRRLSYPETQVAVLSTFQHRSFDLADIPMVMKPNADVVILNYIANHIIQTDRVDRAFVENHTNFVRAVDDIGYGLRDEHPLQQAAANADEPNRWTEMSFDEFADHVADFTLERAARESGVSESRLERLAELYADPDIKVMSFWTMGVNQHTRGVWVNNLIYNLHLLTGK…		MHKRALTKGIFALSFPLAAMMGTAQAAAPEMTAEEMERASAIYFQRCAGCHGTLRKGATGPNLLPQNTQEMGQRRLESIIALGTEGGMNNFDGILDEEEITLISKYIQQTPEEPPEMSLADIRETWRILVPQEEWPTEPQHDRNWENFMVTILRDRGAMGIIDGDTKELITEAETGYAVHVAKSSSDGRFWYVQGRDGRLTKIDLWMDPPQATAEVFIGIDARDVAVSHYGEWADKYVIGGGYWPPHFVIADADTMEPLKVVSTRGYDTEGNYVHEARVAALYDTPHAPSFLVNVKETGQVWQVDYSDIDNLRIDHIASAEYLHDGFFDSTGRYFMIAANFSHKMAFVDTVERKLVGLLNTGQIPHPGPGANWIDPECGPVAGTTHLGEGLVTFWGTDP…			MKYETQKVALPFFMLAMALFALQIVFGLAAAAAYVWPHFMSEAMPFNITRTSHTNLLIVWLLIGFMGSTYYLMPEEAENEIYSPKLAYFQLLLFAIAGAGALISYQFGIHEGRHYLEQPLWSKLMITVSFLMFLFNTSMTMLKGRKTAINMVLMLGLWLAAVFWLFAFYNPDNLALDKLWWWWIVHIWVEGVWELIMASLLGYLLIKMTGVDREIIEKWLYVIVGLALFSGLLGTGHHYYWIGTPGYWQPIGSIFSTLEVIPFFAMVVFAFYMFWKGSRNHPNKAAMLWTLGCAAVAFFGAGVWGFMHTLSWINYYTHGTQITAAHGHLAFYGAYVMLVMGIITYAMPQLRRVQPYNQVLNMWAFWIMTSAMWFMTFTLTFAGVVQTHLQRVLGMNFMQ…	MSDKNDHIKDLSRRHFLRNSAVTGVAGASLAGGFGAGALVRSRPAEAATNNEHHVEPGELDEYYGFWSGGHSGEVRILGVPSMRELLRIPVFNVDSATGWGITNESKRVLGPNAPLNGDTHHPKVSYTDARYDGRWCFINDKLNTRVARIRLDIMRADKILTIPNVQSIHGLTLQRVPSTERVFAAGEMIVPLNNNGEYLDDPSEYWTMMTCIDAETMEFKWQAIVDGNLDNCDTDYTGRFVAASCYNSARGMTLPEMMGPERDWTVIFDVPAIEAAVAAGNYTTIGDSPVPVVDAREQAHEGRNAFALYVPTPRSPHGVNTAPPEGKYCVVSGKLSPTCTVIEWSRVAEWFDGGLSDPRDVVVAEPEVGLGPLHTTYDDRGNAYTSLFLDSQVVKWNI…	MTQHSQRSGINRRQLIKGLGAASLLPLVGGVTPFAIGGQHAGKVVVVGGGFGGATAAKYLKRANPAIEVILVEPAETFYTCPFSNLHLGGLRSMDEIAHGYDELQDRYGVRVIHARAEDVDAAAHKVTLSTGSELDYDRLVLSPGIDIRWNALEGYDEAAAEKAPHAWKAGSQTEKLRAQLEAMEDGGTFVMVAPENPFRCPPGPYERASLVANYLAQYKPKSKVLILDAKDNFSKQGLFMEGWEQLYGDRIEWVGLSNDGRVTRVDAERLEVETEFGTVHKANVLNVIPPQKAGWIAERAGVTDDSGWVPVKPETFESQQVEDIYVIGDATVAAPMPKSGFCANAQAKVVAAAIAASLESRPAPEAYWTNTCYSLVGPEYGISVAGVYRVVDGAIAEV…	MSRHDSDPSCLDRRQFLKYGAGAGAAGLLYSSGLQARPLSTQARIVILGGGAGGMAMANRLSRRLDGARISLVEPREVHHYQPGWTLVASGVWNPDKTMRPNARFVPNGVDWVRQPAAGIDAANRRVELGDGSWLDYDYLIVATGLQLNYQLIDGMTPELVGSHGIGSVYASIEGAARTRDAIDAWIAQGSGKGIFTAAPTPVKCAGAPLKMTFTTLSRLEASGRRDAFQVEFMAPGAALFTQPYINDFVKQRFDDQGVTRRHHYRLSAIDPQAREAEFTFVGPESEFTSHHELREEEFSREGERKVVASYDFIHVVPPMSAPDFVKASDLIAQDGPFRGEWLEVDIHTLQHKRYPEVFGIGDVIGAPINKTAASVKAQALVVEANLIAQMQGQALSRR…		MQHPIVTHFFDEPTNTFSYVVQDPESNACAILDSVLDFDYAAGHTDVRSADEIIEFIRGNRLEVTWILETHVHADHLSAAPYLHQTLGGKTGIGAHIVDVQEIFGKAFNAGTEFARDGSQFDALFNEGDTFTIGSLQARVLHTPGHTPACLTYVIGDAAFVGDTLFMPDYGTARCDFPGGDARTLYRSIQKVLALPTQTRLFLCHDYKAPGRDVYQHETSVAEQRDANVHVHEGISEDEFVKMRTERDATLGMPKLIIPSVQVNMRAGEMPPADDNGVVYLKVPINRF
CP018139	Halomonas_aestuarii_Hb3_T	AGAGTTTGATCATGGCTCAGATTGAACGCTGGCGGCAGGCCTAACACATGCAAGTCGAGCGGAAACGATCCTAGCTTGCTAGGAGGCGTCGAGCGGCGGACGGGTGAGTAATGCATAGGAATCTGCCCGATAGTGGGGGATAACCTGGGGAAACTCAGGCTAATACCGCATACGTCCTACGGGAGAAAGCAGGGGATCTTCGGACCTTGCGCTATCGGATGAGCCTATGTCGGATTAGCTTGTTGGTGAGGTAATGGCTCACCAAGGCGACGATCCGTAGCTGGTCTGAGAGGATGATCAGCCACATCGGGACTGAGACACGGCCCGAACTCCTACGGGAGGCAGCAGTGGGGAATATTGGACAATGGGCGAAAGCCTGATCCAGCCATGCCGCGTGTG…	MSHFIDRLNFFRKAREPFANEHGEVRQESRGWENGYRQRWQHDKVVRSTHGVNCTGSCSWKIYVKNGLVTWETQQTDYPRTRPDLPNHEPRGCPRGASYSWYLYSANRLKHPLIRKPLLALWREALAEKGDPVDAWASIVEDPARTKQYKRARGMGGFVRADWDELNELIAASNVYTAKQFGPDRIIGFSPIPAMSMVSYAAGSRYLSLIGGVCMSFYDWYCDLPPASPMTWGEQTDVPESADWYNSGYIIAWGSNVPQTRTPDAHFFTEVRYKGTKTVSVTPDYAEVSKLTDEWLSAKQGTDAALAMAMGHVILKEFHLDRPSGYFTDYVRRYSDMPFLVELEAREDGSYAPGRQMRASDFEASLGQGNNPEWKTVAWDETRDQLVVPRGSIGFRWGE…				MMKKHWYLKPLAVAVTTVALGISAAQAQDGHKDVDKSKAAYQGAESAVDPGSAKVVRTPGAPDLTEAEFEKAKQIYFQRCAGCHGVLRKGATGKPLTTDITQERGLEYLKAFITYGSAAGMPNWGTSGDLTAQEVELMAKYVMHEPPVPPEFGMPQMQEAWEVKVAPEDRPTEQMNDLDLENLFSVTLRDAGQVALIDGGTKEIVKVLDTGYAVHISRLSASGRYLFVIGRDAKVDMVDLWMEEPGIVATIKVGMEARSVETSKYEGYEDKYAIAGAYWPPQYVIMDGETLEPLKIVSTRGMTVDTQEYHPEPRVAAIVASHQHPEFIVNVKETGKVQLVNYEDLDALSTVEIDTSRFLHDGGWDASGRYFMTAANESNQIVVIDAQERELEAIVDVGK…		MKYETQKVALPFFMVAMALFALQIVFGLLAATVYAWPNFMAELMPFNIMRVSHTNLLIVWLLIGFMGCTYYLMPEEAEQEIHSPTIAYLQLALFAFAGAAALVGYQFGIHEGREFLEQPFWIKVLITISFLMFLFNTSMTLAKGRKTAINLVLMLGLWLAAVFWLFAFYNPSNLAVDKLYWWWVVHLWVEGVWELIMASLLGYLLIKMTGVDREVIEKWLYVIVGLSLFSGLLGTGHHYYWIGAPGYWQPIGSIFSTLEVIPFFAMVVFAFYMFWKGSRNHPNKAAMLWALGCPTVAFFGAGVWGFMHTLSWINYYSHGTQVTAAHGHLAFYGAYVMLILGVISFAMPQLRRVQPYNQVLNMWGFWIMTGAMCFMTFTLTFAGVVQTHLQRVLGMNYME…	MSDDKKRELKDIGRRHFLRNSAVTGVAGAGLAGGFGSAAALLQSQKARAASENGEVAIAPGELDEYYGFWSGGHSGEVRILGVPSMRELMRIPVFNIDSATGWGITNESRQVLGESAKFLNGDAHHPHISMTDGRYDGKYLFINDKANTRVARIRLDIMKTDKITTIPNVQAIHGLRLQKVPKTKYVFANAEYFIPHPNDGQNMEDTANHYTMFSAIDAESMDVAWQVIVDGNLDNTDADYTGRFVASTCYNSEKATQLAGTMREERDWAVVFDVEAIEAAVAAGDYQTLGESQVPVVDGRHGSKLTRYIPVPKNPHGLNTSPDGKYFIANGKLSPTCSIIAIDKLPDLFDDKIEPRDAVVGEPELGLGPLHTTFDGRGNAYTTLFIDSQVAKWNIEDA…		MHPTPPENASRHHDVVVIGGGAAGIAVTASLLKRRGDLDIAIVEPAEMHSYQPGWTLVGG GVFSAAITRRPMADVIPDKASWYAVDADRVDPEAGEVMLGDGRRLGYTRLVVAPGLVIDW GAIEGLEQTLGHHGVTSNYRFDLAPYTWLLVQSLEKGRALFTQPPMPIKCAGAPQKAMYL SCDHWRRQGRLGDIEVSFCNAGQVLFGVPDYVPALERYIESYGIEKAFGHRLVAVDGPSR TARFAVSGEDGEGEEERPFDMLHVVPPQKAPAFIATSRLANETGWLDLDPETLQHVRYPA VFGLGDASGTSNAKTAAAVRKQAPVVAENLLASLDEAPLRAAYLGYGSCPLTVERGRIVL AEFGYGGALQPTFPRWVNEGTQATRWAWWLKAK…		MPQSSLPRPIVTHFFDEPTNTFSYVVQDPDSKACAILDSVLDFDYAAGRTDVRSADEIIAFVREHGLEVEWILETHVHADHLSAAPYLHEKLGGKTGIGANITVVQDVFGKAFNAGTEFARDGSQFDRLFEEGDTLTIGHLEGRVLHTPGHTPACLTYVIGDAAFVGDTLFMPDYGTARCDFPGGDARTLYRSIQKVLALPVETRLFLCHDYKAPEREEYQHETSVAEQRAHNVHVHEGVSEDEFVKMRTERDATLDMPRLILPSVQVNMRAGHMPPAEDNGQVYLKVPINKF	MSLRTSHLLMAGTLASALGLSLAAHAQENATERDYQLPLPEAPEGKVTFQPPHERDLPDNQYGEMVRKGRDLFVNTQALRGEYVFNDQNCSNCHLDAGRLANSAPMWASFGVYPAYRGKNDKVNTMAERIQGCFTYSMNGKPPEYGSEPLVAMQTYLHWMSTGAPINESLPGRGYPKLEATEQGADRARGAEVYAAQCAVCHGEQGQGQKVGERQVFPPLWGDGAYNWGAGMHRVNTAANFIKANMPLGKPYSLSDQQAWDVAAFINSHDRPQDPRRRTMESLDATDETFHNHQGFYGDEIDGHRLGDHDNFGDNPRPLDG
WUTT00000000	Halomonas_alimentaria_DSM_15356_T	AAACTGAAGAGTTTGATCATGGCTCAGATTGAACGCTGGCGGCAGGCCTAACACATGCAAGTCGAGCGGAAACGATGGAAGCTTGCTTCCAGGCGTCGAGCGGCGGACGGGTGAGTAATGCATAGGAATCTGCCCGATAGTGGGGGATAACCTGGGGAAACCCAGGCTAATACCGCATACGTCCTACGGGAGAAAGCAGGGGATCTTCGGACCTTGCGCTATCGGATGAGCCTATGTCGGATTAGCTAGTTGGTGAGGTAATGGCTCACCAAGGCTGCGATCCGTAGCTGGTCTGAGAGGATGATCAGCCACATCGGGACTGAGACACGGCCCGAACTCCTACGGGAGGCAGCAGTGGGGAATATTGGACAATGGGCGAAAGCCTGATCCAGCCATGCC…	MSHFIDRLNFFRKAREPFANDHGELRDESRGWENGYRQRWQHDKIVRSTHGVNCTGSCSWKIYVKNGLVTWETQQTDYPRTRPDLPNHEPRGCPRGASYSWYMYSANRLKYPLIRKPLLKLWRQALNEKRDPVEAWASIVEDPAKAKQYKRARGMGGFVRADWNELNQLIGASNVYTTKQYGPDRIIGFSPIPAMSMVSYASGARYLSLIGGVCLSFYDWYCDLPPASPQTWGEQTDVPESADWYNSGYIIAWGSNVPQTRTPDAHFFTEVRYKGTKTVSITPDYAEVSKLTDEWLSAKQGTDAALAMAMGHVILKEFHLEKSSSYFTDYVRRYTDMPFLVELEAREDGSYAPGRQMRASDFEASLGQGNNPEWKTVAWDETRDQLVVPRGSIGFRWGE…				MMKKDWYLKPLAVAVTTVALGITAAYAQDDKKELDETQAAYQGTESAVDPGSARVVRTPGAPDLTDAEFEQAKEIYFQRCAGCHGVLRKGATGKPLTTEITQERGLEYLKAFIHYGSPAGMPNWGTSGDLTESEVELMAKYIMHEPPQPPEFGMADMKETWEVLVAPEDRPTEQMNDLDIENLFSVTLRDAGQIALIDGESKEIVKVLDTGYAVHISRMSASGRYLFVIGRDAKIDMIDLWMEDPSIVATIKIGMEARSVETSKFEGYEDDLAIAGAYWPPQYVIMDGETLEPKKIVATRGMTVGEQEYHPEPRVAAIVASHQHPEFIVNIKETGKVRLVNYENLDALSTVEIDTSRFLHDGGWDASGRYFLTAANESNQIVVIDAQERELEAIVDVGK…	MKYETQKVALPFFMVAMALFALQIVFGLLAAAVYVWPNFMAEAMPFNIMRVSHTNLLIVWLLLGFMGSTYYLMPEEAEREIHSPTIAYIQLAIFAFAGAAALVGYQFGIHEGREFLEQPFWVKVLITISFLMFLFNTSMTLAKGRRTAINMVLMLGLWLAAVFWLFAFYNPSNLAVDKLYWWWVVHLWVEGVWELIMASLLGYLLIKMTGVDREVIEKWLYVIVGLALFSGLLGTGHHYYWIGAPSYWQPIGSIFSTLEVLPFFAMVVFAFTMFWKGSRNHPNKAAMLWALGCPTMAFFGAGVWGFMHTLHWVNYYSHGTQVTAAHGHLAFYGAYVMLLLGIISFAMPQLRRVQPYNQVINMWGFWIMTGAMAFMTFTLTFAGVVQTHLQRVLGMNFME…	MKYETQKVALPFFMVAMALFALQIVFGLLAAAVYVWPNFMAEAMPFNIMRVSHTNLLIVWLLLGFMGSTYYLMPEEAEREIHSPTIAYIQLAIFAFAGAAALVGYQFGIHEGREFLEQPFWVKVLITISFLMFLFNTSMTLAKGRRTAINMVLMLGLWLAAVFWLFAFYNPSNLAVDKLYWWWVVHLWVEGVWELIMASLLGYLLIKMTGVDREVIEKWLYVIVGLALFSGLLGTGHHYYWIGAPSYWQPIGSIFSTLEVLPFFAMVVFAFTMFWKGSRNHPNKAAMLWALGCPTMAFFGAGVWGFMHTLHWVNYYSHGTQVTAAHGHLAFYGAYVMLLLGIISFAMPQLRRVQPYNQVINMWGFWIMTGAMAFMTFTLTFAGVVQTHLQRVLGMNFME…	MSDKKKEIENLGRRHFLRNSAVTGVAGAGLAGGFGAGTLLGGSRQARAAESSIEVAPGELDDYYGFWSGGHSGEVRVLGVPSMRELMRIPVFNIDSATGWGITNESRRVMGDSAHFLNGDCHHPHISMTDGSYDGKYLFINDKANTRVARIRLDIMKTDKITTIPNVQAIHGLRLQKVPHTKYVFANAEFPIPHHDDGIVNDGRGMENPEGYYTMFNGIDAESMEVAWQVIVDGNLDNTDADYTGRFVASTCYNSEKGMTLADTMRAERDWVVVFDVEAIEAAVEAGDFKTLGDSEVPVLDGRKGSKLTRYIPVPKNPHGLNTSPDGKYFIANGKLSPTCSIIAIDKLPELFDDAIEPRDAVVGEPELGLGPLHTTFDGRGNAYTTLFIDSQVAKWNIE…				MSKTNTPLPIVTHFFDESTNTFSYVVQDPSSKSCAILDSVLDFDYAAGRTDVRSADEIIAFVRDNALEVEWVLETHVHADHLSAAPYLHEQLGGLTGIGANITVVQEVFGKAFNAGTEFARDGSQFDCLFEEGDTFAIGNLEGRVLHTPGHTPACLTYVIGDAAFVGDTLFMPDYGTARCDFPGGDARMLYRSIQKVLALPDETRLFLCHDYKAPEREEFQHETSVAEQRAHNVHVHEGIGEEAFVKMRTERDATLDMPKLIIPSVQVNMRAGEMPPAEDNGQVYLKVPINTF	MSQRRFHLLMAGTLVSALGLPLAALAQDDEVQRDYQIPLPEAPAGEVTFQPPLERDIPDNQYGDMVRKGRDLFVNTQALRGEYVFNEQNCANCHLDAGRLANSAPMWASFGVYPAYRGKNDKVNTLAERIQGCFTYSMNGKPPENDSEPLVAMQTYLHWMATGAPINESLPGRGYPKLEETEQGADRERGAEVYAQQCAVCHGDEGQGQKVGERQVFPPLWGDGAYNWGAGMHRVNTAANFIKANMPLGKPYSLTDQEAWDVAAFINSHERPQDPRRRTLDTLDETAEIFHDHHGFYGQKVDGKRLGDHDNFGENPVPLDG
SOCZ00000000	Halomonas_alkaliantarctica_CRSS_T	TGCCCGGTAGTGGGGGATAACCTGGGGAAACCCAGGCTAATACCGCATACGTCCTACGGGAGAAAGGGGGCTCCGGCTCCCGCTATTGGATGAGCCTATGTCGGATTAGCTAGTTGGTGAGGTAATGGCTCACCAAGGCAACGATCCGTAGCTGGTCTGAGAGGATGATCAGCCACATCGGGACTGAGACACGGCCCGAACTCCTACGGGAGGCAGCAGTGGGGAATATTGGACAATGGGGGCAACCCTGATCCAGCCATGCCGCGTGTGTGAAGAAGGCCCTCGGGTTGTAAAGCACTTTCAGCGAGGAAGAACGCCTAGTGGTTAATACCCATTAGGAAAGACATCACTCGCAGAAGAAGCACCGGCTAACTCCGTGCCAGCAGCCGCGGTAATACG…	MSHFIDRLNFFRESREPFANEHGELRSESRQWEDSYRARWQHDKVVRSTHGVNCTGSCSWKIYVKNGLVTWETQQTDYPRTRPDLPNHEPRGCPRGASYSWYLYSANRLKYPLVRKPLLALWREALKANPDPVDAWASIVEDPAKTKQYKRARGMGGFVRGNWDELNELVAASNVYTAKQYGPDRILGFSPIPAMSMVSYAAGSRYLSLIGGVCMSFYDWYCDLPPASPMTWGEQTDVPESADWYNSGYIIAWGSNVPQTRTPDAHFFTEVRYKGTKTVSITPDYAEVSKLTDEWLSAKQGTDAALAMAMGHVILKEFHLDNPSAYFTDYVRRYTDMPFLVELEVREDGSFAPGRQLRASDFDAALGQENNPEWKTVAWDETRDQLVVPRGSIGFRWGE…						MALFTLQIVFGLLAAAVYAWPNFMAEVMPFHIMRVSHTNLLIVWLLIGFMGCTYYLMPEEAEQEIHSPNLAYIQLAIFAFAGAAALVGYQFGIHEGREFLEQPFWVKILITISFLMFLFNTSMTLLKGRKTAINLVLMLGLWLAAVFWLFAFYNPTNLAVDKLYWWWVVHLWVEGVWELIMASLLGYLLIKMTGVDREVIEKWLYIIVGLALFSGLLGTGHHYYWIGAPGYWQPIGSIFSTLEVAPFFAMVVFAFTMFWKGSRNHPNKAAMLWALGCPTIAFFGAGVWGFMHTLSFVNYYSHGTQVTAAHGHLAFYGAYVMLILGVITYAMPQIRRVQPYNQILNMWGFWIVTSAMCFMTFTLTFAGVVQTHLQRVLGMNYMEVQDQLGLFYIMRLGAG…	MSDKKDHIQDIGRRHFLRNTAVTGVAGAGLASGFGAGALLNSRQVQAAGANGIDVAPGELDDYYGFWSGGHSGEVRVLGVPSMRELMRIPVFNVDSASGWGISNESKRILGESSHFLNGDCHHPHISMTDGSYDGKYLFINDKANTRVARIRLDIMKTDKVTTIPNVQAIHGLRLQKVPYTKYVFANAELPIPQINDGRDLENPDNYFTMFNALDAESMDVAWQVIVDGNLDNTDADYTGRFVASTCYNSEKGMTLTETMRNERDWVVVFDVEAIEAAVAAGNYKTLGESSVPVLDGRKGSQLTRYIPIPKNPHGVNTSPDGKYFIANGKLSPTCSIIAIDKLPELFDDSIEPRDTIVGEPELGLGPLHTTYDGRGNAYTTLFIDSQVAKWNIEDAIRH…				MQRPIVTHFFDEPTNTFSYVVQDPDSRACAIIDSVLDFDYAAGRTDVRSADNIIAFIREHDLDVVWILETHVHADHLSAAPYLHEQLGGKTGIGANIVKVQEIFGKAFNAGSEFARDGSQFDALFEEGDTFTVGQLQGRVLHTPGHTPACLTYVVGDAAFVGDTLFMPDYGTARCDFPGGDARTLYHSIQKVLALPEQTRLFLCHDYKAPGRDTFQHETSVAEQVNENVHVHKGISEDEFVKMRTERDATLGMPRLIIPSVQVNMRAGELPPAEENGTVYLKVPINFF	MMTMHKRTLVLAIATTSLVAGLAMTAYAANGESESEALPYQNLTELGYPAPQEGELVHVPPTMEDLEAADIHPELKKVIRYGYELFTDTQQLRDKYVYNDMNCSSCHLGEGRQPFSAPVWTAAVTLPDFRGKNQHVNSLEERIAGCFAYSMNGVPPEYGSDEMLALSAYHQWLATGAPMYPDKPIYGRGFPAPDEPEQAPDYARGEAAYQENCAICHQEDGSGHYENDEYVFPAPWGDGSNNWGAGIARLDTAAGFIQNNMPLGQPHSLSDQQAWDIAYYVSSQERPQDPRYTGDVAETAERFHGRSLYGKAREHDDHVLGDHDNFGDKGDARPWNVGMPRFENLSED
PAYD00000000	Halomonas_sp._SAT111									MSDKKDHIQDIGRRHFLRNTAVTGVAGAGLASGFGAGALLNSRQVQAAGANGIDVAPGELDDYYGFWSGGHSGEVRVLGVPSMRELMRIPVFNVDSASGWGISNESKRILGESSHFLNGDCHHPHISMTDGSYDGKYLFINDKANTRVARIRLDIMKTDKVTTIPNVQAIHGLRLQKVPYTKYVFANAELPIPQINDGRDLENPDNYFTMFNALDAESMDVAWQVIVDGNLDNTDADYTGRFVASTCYNSEKGMTLTETMRNERDWVVVFDVEAIEAAVAAGNYKTLGESSVPVLDGRKGSQLTRYIPIPKNPHGVNTSPDGKYFIANGKLSPTCSIIAIDKLPELFDDSIEPRDTIVGEPELGLGPLHTTYDGRGNAYTTLFIDSQVAKWNIEDAIRH…	MKINRRFFIGTAAAASATLSAPMVLADGHTKPRVVVVGGGAGGATAARYIAKDSKGAVDVVLVEPTRTYFTCFFSNLYLGGIKQADDLGHTYGGLAAAGVNVVHDWVVDVDRDAKTVSLAGGATLRYDKLILSPGIDFVDGAVPGWDLTSQNAMPHAYKGGSQTELLKAQLMAMPEGGTFAMVAPPNPYRCPPGPYERVSMVAHYLKANNPTAKIIVADPKPKFSKMALFQEGWADQYGGMIDWIGEDFGGGNVSVDPSAMTVSIDGEETKVDVCNVIPAMKAGRITEIAGVADGKWAPVNAVDMSTKADADVYVLGDASQQGDMPKSGFSANSQAKVCANAVRGALTDSKVFPAKFSNTCWSLIDANNGVKVGATYEATDEKIAKVDGFISATGESAE…	MTKPSVLILGGNFAGLGAAQKIRDYAGDAVDITVIDRKAYLDYIPNIPLEVFEGRDPAVTMHMGLVDTLARDDIRFRQAEVLGLDIDARQVRVRPNERLGAPEYRIAYDYLVIALGSILAYDDIEGFAEHGHTVSDSYHANRLIEYLKNDYKGGPIAVGSDRFEQGTKGKPDWLPTALAACEGPQVEVSLSLAHWLEEHGKGGAKNITIFTPAELIAEDAGEEVVKQLLEAASSMGFGYMNKVEGITRLTDQGIEFRDGRKLDAEISIVFPNWKPHDFLKGLPISDEVGFIITDMKMRNPDHPEIFACGDAAAITVPKLGAIGHQECEIVGKQIAKEVGKMSADKADEPWQPEVICIGDMGGGKAFYIHSNSWFNFGGDTQILEMGRMPYAQKVLYKEM…		MQRPIVTHFFDEPTNTFSYVVQDPDSRACAIIDSVLDFDYAAGRTDVRSADNIIAFIRQHDLDVVWILETHVHADHLSAAPYLHEQLGGKTGIGANIVKVQEIFGKAFNAGSEFARDGSQFDALFEEGDTFTVGQLQGRVLHTPGHTPACLTYVVGDAAFVGDTLFMPDYGTARCDFPGGDARTLYHSIQKVLALPEQTRLFLCHDYKAPGRDTFQHETSVAEQRSENVHVHEGISEDEFVKMRTERDATLGMPRLIIPSVQVNMRAGELPPAEENGTVYLKVPINFF	MIICRRSLVITLTGCSLAFGTVYTATVFAQPEERPDAALNMLVHEPPTMEDLENSELHPELKKVIRYGHDLFTNTQQLRGENVFNDMNCSSCHLGEGRVPFSAPVWAAAITLPDFRGKNQHVNNLEERIAGCFAYSMNGVPPEYGSDEMLALSAYHQWLATGAPMYPDKPIYGRGFPAPDEPAEEPDYARGEAAYQQNCSICHQNDGSGHYENGEYVFPAPWGDGSNNWGAGIARVETMAGFIYQNMPLGQPRSLSDQDAWDIAYYINSQERPQDPRYTGDVAETAERFGPTFHNRSLYGQTREHDGHVLGDHDNFGEKGDIKPWNVGMPRFENLSEE
QGTM00000000	Halomonas_sp._A11-A	CTAGAATGCGCGCCACTTGTTCTGCAGGGCTCGCTAAGGGCTCTATTCGCAACGCCTCGGCAAGATGAGGCGTGTTGTCAGCGGAGATCGGACGGGGTGCTAAGCACTGCTCACCACCGCTTGACACGCTGAAGCGAATCGGTAGAATACGCCTTCCTCGCAGGGCGCTGGCGACAGAGAGGTTTCTCTCATCGACAGCAAGCGAGACGCTCCGCTCGGATGCCGAGCCAGGAGCCGCTCTTTAACAATCGATCAGGTAATTCATGTGGGCGCTTGTCGATGTGTCGGTGACCAGTCACTGAACCATCAAGGCAAGCGGCTCGTCAAAGATCTTCGGATCTTTTTGAGAACGTTTGAACCTTGAGCCAAGTTTGGTCCGCTTCCTTTATTGAAGGGTAA…		MKMTRREFAKANAVAVAAATAGMAIPAGATNLITNADLTRLNWNKAPCRFCGVGCSVMVATQSNRIVATHGDIHSEVNRGLNCVKGYFLSKILYGQDRLQQPLLRKRNGVYDKRGDFEPVSWDEALDLMADKFKSAIREHGPESVAMFGSGQWTIWEGYAASKLFKAGLRSNNIDPNARHCMASAVFAFMRAFGSDEPMGVYDDIEHANAFVLWGSNMAEMHPILWTRVTDRRLSYPDTQVAVLSTFQHRSFDLADIPMVMKPNADVVILNYIANHIIQTDRVDRDFVENHTNFVRAVDDIGYGLRDEHPLQQAAANADNPNRWTEMSFDEFADHVADFTLERAARESGVSESRLERLAELYADPNIKVMSFWTMGVNQHTRGVWVNNLIYNLHLLTGK…		MHKKALSKGIFALSFPLAAMLAGGVQADAPEMTAEEMDRAGDIYFSRCAGCHGTLRKGATGPNLLPETTIGMGQRRLESIIAYGTEGGMNNFDGILDEEEIELIAKYIQQTPQEPPEMSLADIRDTWTIVVPQDQWPDAPQHDRNWQNFMVTILRDRGAMGIIDGDTKELITEAETGYAVHVAKSSSDGRFWYVQGRDGRLSKIDLWMDPPQVTAEVFIGIDARDVAVSKYGEWKDKYVIGGAYWPPHFVIADAETMEPLKVVSTRGYDTEGNYVHEARVAALYDTPHAPTFLVNVKETGQIWQVDYSDIDNLRIDHIQSAEYLHDGFFDSTGRYFMIAANFSNKMAFVDTVERKLVGLLNTGQIPHPGPGANWIDPECGPVAGTTHLGEGLVTFWGTD…			MKYETQKVALPFFMLAMALFALQIVFGLAAAAAYVWPHFMSEAMPFNITRTSHTNLLIVWLLIGFMGCTYYLMPEEAEHEIYSPNLAYLQLGIFAIAGAGALISYQFGIHEGRHYLEQPLWAKIFITISFLMFLFNTSLTMLKGRKTAINMVLMLGLWLAAVFWLFAFYNPDNLALDKLWWWWIVHIWVEGVWELIMASLLGYLLIKMTGVDREIIEKWLYVIVGLALFSGLLGTGHHYYWIGTPGYWQPIGSIFSTLEVIPFFAMVVFAFYMFWKGNRNHPNKAAMLWTMGSAAVAFFGAGVWGFMHTLSWINYYTHGTQVTAAHGHLAFYGAYVMLIMGIITYAMPQIRRVQPFNQVLNMWAFWIMTSAMWFMTFTLTFAGVVQTHLQRVLGMNFMQ…	MSDKNDHIKDLGRRHFLRNSAITGVAGASLAGGFGAGAMMGSRPAEAAANNEHHVGPGELDEYYGFWSGGHSGEVRILGIPSMRELLRIPVFNVDSATGWGITNESKRVLGENAPRNGDTHHPKVSYTDARYDGRYCFINDKLNTRVARIRLDIMRADKIVTIPNVQSIHGLTLQRVPRTERVYAAGEMIIPLGNNVQHMDDPSEYWTMMTCLDADTMEIKWQAIVDGNLDNCDTDYSEKYVAASCYNSSRGMTLPEMMGPERDWTVIFNVPAIEQAIANGESTTVGDSAVPVVDAREQAHSGRNPFALYVPTPRSPHGVNTMPPEGKYCVVSGKLSPTCTVIEWSRVDAWFDGSLDDPRDTVVAEPEVGLGPLHTTFDNRGNAYTSLFLDSQVVKWNV…	MSHDSQRQGVSRRRFLQGIGAASALPLLGGIAPFAIANGSAGRVVVIGGGFGGATAAKYLKRANPAIEVTLVEPAEVFYTCPFSNLFLGGLRDMRSIAHGYDELRDRYGVRVVHALAEDVDPDGHRVRLSNGETLAYDRLVLSPGIDFRWNALEGYDEAAAELAPHAWKAGAQSELLRRQLEEMDDGGTFVMVAPENPFRCPPGPYERASMVAHYFSQHKPNSKVLILDAKDNFSKQGLFTAGWERLYGDRIEWVGLSGDGRVTRVDAENLEVETEFGTRHRADVLNVIPPQKAGWIAERAGVTDESGWVPVKAETFESQRVRDIYVVGDATVAAPMPKSGFCANNQAKVVAAAIAADLSGRTAPEPYWTNTCYSLIGPEYGISVAGVYRVQEGVIAEV…			MSRPIVTHFFDEPTNTFSYVVQDPSSRACAILDSVLDFDYAAGRTDTRSADEIIAFVREHGLEVEWILETHVHADHLSAAPYLHEALGGKTGIGAKITVVQDVFGKAFNAGTEFARDGSQFDRLFEEGDTFTIGQLEGRVLHTPGHTPACLTYVIGDAAFVGDTLFMPDYGTARCDFPGGDARTLYRSIQKVLALPGETRIFLCHDYKAPDREAYQHETSVAEQRAHNVHVHEGISEEEFVKMRTERDATLDMPKLILPSVQVNMRAGHMPPAEDNGQVYLKVPINKF	MTHHRTILGRTSLAVAGATLAAGVSLAATADSLHPAIETLVELGYPAPQEGELVHVPPTMADLEASNLHPETKKVIRRGYDLFTDTQQLRGQNVYNDMNCSSCHLGEGRQPFSAPVWAAAVTLPNYRGKNDHVNNLEERIAGCFAYSMNGVPPEYGSDDMLALTAYHQWLAKGAPMYPDQPIYGRGFPHPDRPDELSYENGEALYQENCAICHSEDGSGYYQNGEYVFPPPWGDGSNNWGAGIVRVHTAAGFIKNNMPLGQPLSLSDQEAWDIAYYMSNQERPQDPRYTGDVAETLERYGPSFHRTSLYGQEGPDGNILADHANWGEKGEDVKPWNIGQPRFKDLED
QGTM00000000	Halomonas_sp._JS92-SW72	AAACTGAAGAGTTTGATCATGGCTCAGATTGAACGCTGGCGGCAGGCCTAACACATGCAAGTCGAGCGGCAGCACGGGAAGCTTGCTTCCTGGTGGCGAGCGGCGGACGGGTGAGTAATGCATAGAAATCTGCCCGGTAGTGGGGGATAACCTGGGGAAACCCAGGCTAATACCGCATACGTCCTACGGGAGAAAGCAGGGGCTCTTCGGACCTTGCGCTATCGGATGAGTCTATGTCGGATTAGCTTGTTGGTGAGGTAATGGCTCACCAAGGCGACGATCCGTAGCTGGTCTGAGAGGATGATCAGCCACATCGGGACTGAGACACGGCCCGAACTCCTACGGGAGGCAGCAGTGGGGAATATTGGACAATGGGCGAAAGCCTGATCCAGCCATGCC…	MSHFIDRLNFFRKTREPFANEHGETREESRGWEDSYRQRWQHDKVVRSTHGVNCTGSCSWKIYVKNGLVTWETQQTDYPRTRPDLPNHEPRGCPRGASYSWYLYSANRLKYPLIRKPLLKLWRDALKEKKDPVDAWASIVEDPAKTKQYKRARGMGGFVRANWDELNELVAASNVYTAKQYGPDRIIGFSPIPAMSMVSYAAGSRYLSLIGGVCMSFYDWYCDLPPASPQTWGEQTDVPESADWYNSGYIIAWGSNVPQTRTPDAHFFTEVRYKGTKTVSITPDYAEVSKLTDEWLSVKQGTDAAIAMAMGHVILKEFHLERPSAYFTEYVRQYSDMPFLVELEQREDGSYVPGKQMRASDFDGGMGQENNPEWKTVAWDETRDQLVVPRGSIGFRWGE…			MHKKALSKGIFALSFPLAAMMAGGAQAAAPEMTAEEMDRASDIYFQRCAGCHGTLRAGATGPGLLPESTIEMGQRRLESIITFGTEGGMNNFDGILDEEEITLISKYIQQTPEEPPEMSLADIRETWTIVVPEEEWPDSPQHDRNWENFMVTILRDRGAMGIIDGDTKELVTEAETGYAVHVAKSSSDGRFWYVQGRDGRLSKIDLWMDPPQVTAEVFIGIDARDVAVSHYGEWADKYVIGGGYWPPHFVIADAHTMEPLKVVSTRGYDTEGNYVHEARVAALYDTPHAPTFLVNVKETGQVWQVDYSDIDNLRIDHIASAEYLHDGFFDSTGRYFMIAANFSNKMAFIDTVERKLVSLLNTGQIPHPGPGANWIDPECGPVAGTTHLGQGLMTFWGTD…			MKYETQKVALPFFMVAMALFALQIVFGLAAAAAYVWPHFMSEAMPFNITRTSHTNLLIVWLLIGFMGCTYYLMPEEAENEIYSPNLAYLQLGLFAIAGAGALISYQFGIHEGRHYLEQPLWSKLLITVSFLMFLFNTSLTMLKGRKTAINMVLMLGLWLAAVFWLFAFYNPDNLALDKLWWWWIVHIWVEGVWELIMASLLGYLLIKMTGVDREIIEKWLYVIVGLALFSGLLGTGHHYYWIGTPGYWQPIGSIFSTLEVIPFFAMVVFAFYMFWKGNRNHPNKAAMLWTMGCAAVAFFGAGVWGFMHTLSWINYYTHGTQVTAAHGHLAFYGAYVMLIMGIITYAMPQLRRVQPYNQVLNMWAFWIMTSAMWFMTFTLTFAGVVQTHLQRVLGMNFMQ…	MSDKNDHIKDLSRRHFLRNSAITGVAGASLAGGFGAGAMMGSRPAEAAANNEHHVGPGELDEYYGFWSGGHSGEVRILGIPSMRELLRIPVFNVDSATGWGITNESKRVLGENAPLNGDTHHPKVSYTDARYDGRYCFINDKLNTRVARIRLDIMRADKIVTIPNVQSIHGLTLQRVPRTERVYAAGEMIIPLGNNVQHMDDPSEYWTMMTCLDADTMEIKWQAIVDGNLDNCDTDYSEKYVAASCYNSSRGMTLPEMMGPERDWTVIFNVPAIEQAIANGESTTVGDSAVPVVDAREQAHSGRNPFALYVPTPRSPHGVNTMPPEGKYCVVSGKLSPTCTVIEWSRVDAWFDGSLDDPRDTVVAEPEVGLGPLHTTFDNRGNAYTSLFLDSQVVKWNV…	MSHDSQRQGVSRRRFLQGLGAASTLPLLGGLSPFAIANGSAGRVVVIGGGFGGATAAKYLKRANPAIEVTLVEPAEVFYTCPFSNLFLGGLRDMRSIAHGYDELRDRYGVRVVHALAEDVDPDGHRVGLSNGETLSYDRLVLSPGIDFRWNALEGYDEAAAELAPHAWKAGAQSELLRRQLEEMDDGGTFVMVAPENPFRCPPGPYERASMVAHYFSQHKPNSKVLILDAKDNFSKQGLFTAGWERLYGDRIEWVGLSGDGRVTRVDAENLEVETEFGTRHRADVLNVIPPQKAGWIAERAGVTDESGWVPVKAETFESQRVRDIYVVGDATVAAPMPKSGFCANNQAKVVAAAIAADLSGRTAPEPYWTNTCYSLIGPEYGISVAGVYRVQEGVIAEV…	MTRPLAPLRLDRRQLLKLGLGAGAAGLLPLGSLQASTLSTRAHVVILGGGAAGMAMANRLSRRLEGARISLVEPREIHHYQPGWTLVASGVWNPDKTMRPNANFVPDGVTWVRQPAVGIDAEQRRISLADASVLEYDYLVVATGLQLNYHLIDGMSPDLVGSHGIGSVYASLEGATRTRDAIDAWIARGGGKGLFTAAPTPVKCAGAPLKMTFTTLSRLEATGRRDDFQVEFLAPGAALFSQPWINDFVKQRFDDQGVTRRHHYRLSAIDPGARQAEFTFVGPESEFTSHHELREAEFSREGERTVIADYDFIHVVPPMSAPDFVRESDLIAREGPFRGEWLDVDIHTLQHNRYPEVFGIGDVIGAPINKTAASVKAQAPVVEANLLAQMQEQPLTARH…		MSQTNAPRPIVTHFFDEPTNTFSYVVQDPSSRACAILDSVLDFDYAAGRTDTRSADEIIAFVREHGLEVEWILETHVHADHLSAAPYLHEALGGQTGIGAKITVVQDVFGKAFNAGTEFARDGSQFDRLFEEGDTFTIGNLEGRVLHTPGHTPACLTYVIGDAAFVGDTLFMPDYGTARCDFPGGDARTLYRSIQKVLALPGETRIFLCHDYKAPDREEYQHETSVVEQRRHNVHVHEGISEEEFVKMRTERDATLDMPKLILPSVQVNMRAGHMPPAEDNGQVYLKVPINKF	MNHFRTHLGRTTLAMASATLVAGVSLAASADTLHPAIETLVEMGYPAPQEGELVHIPPTMADLEASDLHPETKKVIRRGYDLFTNTQQLRGENVYNDMNCSSCHLGEGRQPFSAPVWAAAVTLPNYRGKNDHVNNLEERIAGCFAYSMNGVPPEYGSDDMLALTAYHQWLAKGAPVYPDQPIYGRGFPHPDRPDELSYANGEALYLENCAICHSEDGSGYYQNGEYVFPPPWGDGSNNWGAGIVRVHTAAGFIKNNMPLGQPLSLSDQEAWDIAYYMSSQERPQDPRYTGDVAETLERFGPSFHRHSLYGQEGPDGNILGDHANWGEKGDEVKPWNIGQPRFKDLED
CP007757	Halomonas_sp._LS21	AGAGTTTGATCATGGCTCAGATTGAACGCTGGCGGCAGGCCTAACACATGCAAGTCGAGCGGTAACAGGGGTAGCTTGCTACCCGCTGACGAGCGGCGGACGGGTGAGTAATGCATAGGAATCTGCCCGATAGTGGGGGATAACCTGGGGAAACCCAGGCTAATACCGCATACGTCCTACGGGAGAAAGGGGGCTCCGGCTCCCGCTATTGGATGAGCCTATGTCGGATTAGCTAGTTGGTGAGGTAATGGCTCACCAAGGCAACGATCCGTAGCTGGTCTGAGAGGATGATCAGCCACATCGGGACTGAGACACGGCCCGAACTCCTACGGGAGGCAGCAGTGGGGAATATTGGACAATGGGCGAAAGCCTGATCCAGCCATGCCGCGTGTGTGAAGA…	MSHFIDRLNFFRKSREPFANEHGELRSESRQWEDSYRARWQHDKVVRSTHGVNCTGSCSWKIYVKNGLVTWETQQTDYPRTRPDLPNHEPRGCPRGASYSWYLYSANRLKYPLIRKPLLALWREALKANPDPVDAWAFIVEDPAKTKQYKRARGMGGFVRGNWDELNELVAASNVYTAKQYGPDRILGFSPIPAMSMVSYAAGSRYLSLIGGVCMSFYDWYCDLPPASPMTWGEQTDVPESADWYNSGYIIAWGSNVPQTRTPDAHFFTEVRYKGTKTVSITPDYAEVSKLTDEWLSAKQGTDAALAMAMGHVILKEFHLDNPSAYFTDYVRRYTDMPFLVELEVREDGSFAPGRQLRASDFDAALGQENNPEWKTVAWDETRDQLVVPRGSIGFRWGE…									MQKPPLLTRRELLKVGSSLGVGSLLPFSSLSANTLQTQAHIVILGGGAAGMAMANRLTKRLKGGTITLVEPRETHHYQPGWTMVASGVWNAAKTMRPNAQFMPRGVNWVREHAADIDADNKRITLANGETLEYDFLIVATGIQLNYHLIEGMTPELVGQHGIGSVYASIEGASRTNQAIQTWLSSGQGKGIFTAAPTPVKCAGAPLKMTFTTLSRLEASGQRDAFTVDYMAPGAGLFSQPWVDEFVKQRFDDQSVNRRHYYRLSAIDPHAKQAEFAFVGPESEFTSHHELREAEFRRDNRPTVIADYDFIHVVPPMSAHDFVKQSALIAQDGPFRGEWLDVDIHTLQHNRYPEVFGIGDVIGAPINKTAASVKAQAPVVEENLLAVMQGNALPARHMGY…		MQHPIVTHFFDEPTNTFSYVVQDPDSNACAILDSVLDFDYAAGHTDVRSADEIIEFIRDNRLEVTWILETHVHADHLSAAPYLHQMLGGKTGIGAHIVDVQEIFGKAFNAGTEFARDGSQFDALFNEGDTFTIGSLQARVLHTPGHTPACLTYVIGDAAFVGDTLFMPDYGTARCDFPGGDARTLYRSIQKVLALPTQTRLFLCHDYKAPGRDVYQHETSVAEQRDANVHVHEGISEDEFVKMRTERDATLGMPKLIIPSVQVNMRAGEMPPADDNGVVYLKVPINRF	MIMHKKRLVLALTGCSLATGLAVSAFADNAADPSNEAPYQQLVELGFPAPQEGELVHVPPTMADLEDADIHPELKKVIRYGYDLFTSTQQLRGENVFNDMNCSSCHLGEGRQPFSAPVWAAAVTLPDFRGKNQHVNNLEERIAGCFAYSMNGTPPAYGSDEMLALSAYHQWLATGAPMYPSQPIYGRGFPAPDEPDESPDYARGEAAYQENCAICHQDNGAGHYENGEYVFPAPWGDGSNNWGAGIVRVDTAAGFIYNNMPLGQPRSLSDQDAWDIAYYMSSQERPQDPRYTGDVAETLERFGPTFHKRSLYGQVREHDGHVLGDHANFGEKGDIEPWNVGMPRFENLTDE
CP022286	Halomonas_sp._N3-2A	AGAGTTTGATCATGGCTCAGATTGAACGCTGGCGGCAGGCCTAACACATGCAAGTCGAGCGGTAACAGGGGTAGCTTGCTACCCGCTGACGAGCGGCGGACGGGTGAGTAATGCATAGGAATCTGCCCGATAGTGGGGGATAACCTGGGGAAACCCAGGCTAATACCGCATACGTCCTACGGGAGAAAGGGGGCTTCGGCTCTCGCTATTGGATGAGCCTATGTCGGATTAGCTAGTTGGTGAGGTAATGGCTCACCAAGGCAACGATCCGTAGCTGGTCTGAGAGGATGATCAGCCACATCGGGACTGAGACACGGCCCGAACTCCTACGGGAGGCAGCAGTGGGGAATATTGGACAATGGGCGAAAGCCTGATCCAGCCATGCCGCGTGTGTGAAGA…	MSHFIDRLNFFRKSREPFANEHGELRSESRQWEDSYRARWQHDKVVRSTHGVNCTGSCSWKIYVKNGLVTWETQQTDYPRTRPDLPNHEPRGCPRGASYSWYLYSANRLKYPLIRKPLLALWREALKANPDPVDAWASIVEDPAKTKQYKRARGMGGFVRGNWDELNELVAASNVYTAKQYGPDRILGFSPIPAMSMVSYAAGSRYLSLIGGVCMSFYDWYCDLPPASPMTWGEQTDVPESADWYNSGYIIAWGSNVPQTRTPDAHFFTEVRYKGTKTVSITPDYAEVSKLTDEWLSAKQGTDAALAMAMGHVILKEFHLDNPSAYFTDYVRRYTDMPFLVELEAREDGSFAPGRQLRASDFDAALGQENNPEWKTVAWDETRDQLVVPRGSIGFRWGE…											MQHPIVTHFFDEPTNTFSYVVQDPESNACAILDSVLDFDYAAGHTDVRSADEIIEFIRENRLEVTWILETHVHADHLSAAPYLHQTLGGKTGIGAHIVDVQEIFGKAFNAGTEFARDGSQFDALFNEGDTFTIGSLQARVLHTPGHTPACLTYVIGDAAFVGDTLFMPDYGTARCDFPGGDARTLYRSIQKVLALPPQTRLFLCHDYKAPGRDVYQHETNVAEQRDANVHVHEGITEDEFVKMRTERDATLGMPKLIIPSVQVNMRAGEMPPADDNGVVYLKVPINRF	MILHKKRLVLALTGCSLATGLAVSAFADNAADPSNEAPYQRLVELGFPAPQEGELVHVPPTMADLEDADIHPELKKVIRYGYDLFTNTQQLRGENVFNDMNCSSCHLGEGRQPFSAPVWAAAVTLPDFRGKNQHVNNLEERIAGCFAYSMNGTPPAYGSDEMLALSAYHQWLATGAPMYPSQPIYGRGFPAPDEPDESPDYARGEAAYQENCAICHQDNGAGHYENGEYVFPAPWGDGSNNWGAGIVRVDTAAGFIYNNMPLGQPRSLSDQDAWDIAYYMTSQERPQDPRYTGDVAETLERFGPTFHKRSLYGQAREHDGHVLGDHANFGEKGDIEPWNVGMPRFENLTDE
CP007757	Candidatus_Halomonas_sp._UBA10741	TTAAACTGAAGAGTTTGATCATGGCTCAGATTGAACGCTGGCGGCAGGCCTAACACATGCAAGTCGAGCGGTAACAGGGGTAGCTTGCTACCCGCTGACGAGCGGCGGACGGGTGAGTAATGCATAGGAATCTGCCCGATAGTGGGGGATAACCTGGGGAAACCCAGGCTAATACCGCATACGTCCTACGGGAGAAAGGGGGCTCCGGCTCTCGCTATTGGATGAGCCTATGTCGGATTAGCTAGTTGGTGAGGTAATGGCTCACCAAGGCAACGATCCGTAGCTGGTCTGAGAGGATGATCAGCCACACTGGAACTGAGACACGGTCCAGACTCCTACGGGAGGCAGCAGTGGGGAATATTGCACAATGGGCGCAAGCCTGATGCAGCCATGCCGCGT…	MGWLPSAPQLGVNPLTIKEQAAAAGLSPADYTARALKSGEIRFACEQPDNGKNHPRNLFIWRSNLLGSSGKGHEYMLKYLLGTDSGIQGDELGASDNVKPEEVEWQTAAIEGKLDLLVTLDFRMSSTCLFSDIVLPTATWYEKDDMNTSDMHPFIHPLSAAVDPAWESRSDWEIYKDIAKTFSEVCVGHLDKETDVVLVPLQHDSPAELSQPFEVLDWRKGECELTPGKTAPSIAVVERDYPATYERFTSLGPLLDKLGNGGKGITWNTQSEVDFLGKLNYVKLDGPAKGRPRIDSAIDASEVILALAPETNGQVAVKAWQALGEFTGREHTHLALNKEDEKIRFRDIQAQPRKIISSPTWSGLESEHVSYNAGYTNVHELIPWRTLSGRQQLYQDHPW…											MQHPIVTHFFDEPTNTFSYVVQDPESNACAILDSVLDFDYAAGHTDVRSADEIIEFIRGNRLEVTWILETHVHADHLSAAPYLHQTLGGKTGIGAHIVDVQEIFGKAFNAGTEFARDGSQFDALFNEGDTFTIGSLQARVLHTPGHTPACLTYVIGDAAFVGDTLFMPDYGTARCDFPGGDARTLYRSIQKVLALPTQTRLFLCHDYKAPGRDVYQHETSVAEQRDANVHVHEGISEDEFVKMRTERDATLGMPKLIIPSVQVNMRAGEMPPADDNGVVYLKVPINRF	MIMHKKRLVLALTGCSLATGLAVSAFADNAADPSNEAPYQQLVELGFPAPQEGELVHVPPTMADLEDADIHPELKKVIRYGYDLFTNTQQLRGENVFNDMNCSSCHLGEGRQPFSAPVWAAAVTLPDFRGKNQHVNNLEERIAGCFAYSMNGTPPAYGSDEMLALSAYHQWLATGAPMYPSQPIYGRGFPAPDEPDESPDYARGEAAYQENCAICHQDNGAGHYENGEYVFPAPWGDGSNNWGAGIVRVDTAAGFIYNNMPLGQPRSLSDQDAWDIAYYMSSQERPQDPRYTGDVAETLERFGPTFHKRSLYGQAREHDGHVLGDHANFGEKGDIQPWNVGMPRFENLTDE
CP007757	Candidatus_Halomonas_sp._UBA11284		MSHFIDRLNFFRKSREPFANEHGELRSESRQWEDSYRARWQHDKVVRSTHGVNCTGSCSWKIYVKNGLVTWETQQTDYPRTRPDLPNHEPRGCPRGASYSWYLYSANRLKYPLIRKPLLALWREALKANPDPVDAWASIVEDPAKTKQYKRARGMGGFVRGNWDELNELIAASNVYTAKQYGPDRILGFSPIPAMSMVSYAAGSRYLSLIGGVCMSFYDWYCDLPPASPMTWGEQTDVPESADWYNSGYIIAWGSNVPQTRTPDAHFFTEVRYKGTKTVSITPDYAEVSKLTDEWLSAKQGTDAALAMAMGHVILKEFHLDNPSAYFTDYVRRYTDMPFLVELEAREDGSFAPGRQLRASDFDAALGQENNPEWKTVAWDETRDQLVVPRGSIGFRWGE…											MQHPIVTHFFDEPTNTFSYVVQDPESNACAILDSVLDFDYAAGHTDVRSADEIIEFIRDNRLEVTWILETHVHADHLSAAPYLHQTLGGKTGIGAHIVDVQEIFGKAFNAGTEFARDGSQFDALFNEGDTFTIGSLQARVLHTPGHTPACLTYVIGDAAFVGDTLFMPDYGTARCDFPGGDARTLYRSIQKVLALPTQTRLFLCHDYKAPGRDVYQHETSVAEQRDANVHVHEGITEDEFVKMRTERDATLGMPKLIIPSVQVNMRAGEMPPADDNGVVYLKVPINRF	MIMHKKRLVLALTGCSLATGLAVSAFADNAADPSNEAPYQRLVELGFPAPQEGELVHVPPTMADLEDADIHPELKKVIRYGYDLFTNTQQLRGENVFNDMNCSSCHLGEGRQPFSAPVWAAAVTLPDFRGKNQHVNNLEERIAGCFAYSMNGTPPAYGSDEMLALSAYHQWLATGAPMYPSQPIYGRGFPAPDEPDESPDYARGEAAYQENCAICHQNDGAGHYENGEYVFPAPWGDGSNNWGAGIVRVDTAAGFIYNNMPLGQPRSLSDQDAWDIAYYMTSQERPQDPRYTGDVAETLERFGPTFHKRSLYGQVREHDGHVLGDHANFGEKGDIQPWNVGMPRFENLSDE
NSKA00000000	Halomonas_sp._WN018	CGGCTCCCGCTATTGGATGAGCCTATGTCGGATTAGCTAGTTGGTCAGGTAATGGCTCACGAAGGCAACGATCCGTAGCTCCTCTGAGAGGATGATCAGGGACATCGGGACTGAGACACGGCCCGAACTCCTACGGGAGGCAGCAGTGGGGAATATTGGACAATGGGCGAAAGCCTGATCCAGCCATGCCGCGTGTGTGAAGAAGGCCTTCGGGTTGTAAAGCACTTTCAGCGAGGAAGAACGCCTAACGGTTAATACCCATTAGGATTGACATCACTCGCAGAAGAAGCACCGGCTAACTCCGTGCCAGCAGCCGCGGTAATACGGAGGGTGCAAGCGTTAATCGGAATTACTGGGCGTAAAGCGCGCGTAGGTGGCTTGATAAGCCGGTTGTGAAAG…	MSHFIDRLNFFRKSREPFANEHGELRSESRQWEDSYRARWQHDKVVRSTHGVNCTGSCSWKIYVKNGLVTWETQQTDYPRTRPDLPNHEPRGCPRGASYSWYLYSANRLKYPLIRKPLLALWREALKANPDPVDAWASIVEDPAKTKQYKRARGMGGFVRGNWDELNELVAASNVYTAKQYGPDRILGFSPIPAMSMVSYAAGSRYLSLIGGVCMSFYDWYCDLPPASPMTWGEQTDVPESADWYNSGYIIAWGSNVPQTRTPDAHFFTEVRYKGTKTVSITPDYAEVSKLTDEWLSAKQGTDAALAMAMGHVILKEFHLDNPSAYFTDYVRRYTDMPFLVELEVREDGSFAPGRQLRASDFDAALGQENNPEWKTVAWDETRDQLVVPRGSIGFRWGE…									MQKPPLLTRRELLKVGSSLGVGSLLPFSSLSANTLQTQAHIVILGGGAAGMAMANRLTKRLKGGTITLVEPRETHHYQPGWTMVASGVWNAAKTMRPNAQFMPRGVNWVREHAADIDADNKRITLANGETLEYDFLIVATGIQLNYHLIEGMTPELVGQHGIGSVYASIEGASRTNQAIQTWLSSGQGKGIFTAAPTPVKCAGAPLKMTFTTLSRLEASGQRDAFTVDYMAPGAGLFSQPWVDEFVKQRFDDQSVNRRHYYRLSAIDPHAKQAEFAFVGPESEFTSHHELREAEFRRDNRPTVIADYDFIHVVPPMSAHDFVKQSALIAQDGPFRGEWLDVDIHTLQHNRYPEVFGIGDVIGAPINKTAASVKAQAPVVEENLLAVMQGNALPARHMGY…		MQHPIVTHFFDEPTNTFSYVVQDPDSNACAILDSVLDFDYAAGHTDVRSADEIIEFIRDNRLEVTWILETHVHADHLSAAPYLHQMLGGKTGIGAHIVDVQEIFGKAFNAGTEFARDGSQFDALFNEGDTFTIGSLQARVLHTPGHTPACLTYVIGDAAFVGDTLFMPDYGTARCDFPGGDARTLYRSIQKVLALPTQTRLFLCHDYKAPGRDVYQHETSVAEQRDANVHVHEGISEDEFVKMRTERDATLGMPKLIIPSVQVNMRAGEMPPSDDNGVVYLKVPINRF	MIMHKKRLVLALTGCSLATGLAVSAFADNAADPSNEAPYQQLVELGFPAPQEGELVHVPPTMADLEDADIHPELKKVIRYGYDLFTNTQQLRGENVFNDMNCSSCHLGEGRQPFSAPVWAAAVTLPDFRGKNQHVNNLEERIAGCFAYSMNGTPPAYGSDEMLALSAYHQWLATGAPMYPSQPIYGRGFPAPDEPDESPDYARGEAAYQENCAICHQDNGAGHYENGEYVFPAPWGDGSNNWGAGIVRVDTAAGFIYNNMPLGQPRSLSDQDAWDIAYYMSSQERPQDPRYTGDVAETLERFGPTFHKRSLYGQVREHDGHVLGDHANFGEKGDIEPWNVGMPRFENLTDE
CP024811	Halomonas_alkaliphila_X3	TTAAACTGAAGAGTTTGATCATGGCTCAGATTGAACGCTGGCGGCAGGCCTAACACATGCAAGTCGAGCGGTAACAGGGGTAGCTTGCTACCCGCTGACGAGCGGCGGACGGGTGAGTAATGCATAGGAATCTGCCCGATAGTGGGGGATAACCTGGGGAAACCCAGGCTAATACCGCATACGTCCTACGGGAGAAAGGGGGCTCCGGCTCCCGCTATTGGATGAGCCTATGTCGGATTAGCTAGTTGGTGAGGTAATGGCTCACCAAGGCAACGATCCGTAGCTGGTCTGAGAGGATGATCAGCCACATCGGGACTGAGACACGGCCCGAACTCCTACGGGAGGCAGCAGTGGGGAATATTGGACAATGGGCGAAAGCCTGATCCAGCCATGCCGCGT…	MSHFIDRLNFFRKSREPFANEHGELRSESRQWEDSYRARWQHDKVVRSTHGVNCTGSCSWKIYVKNGLVTWETQQTDYPRTRPDLPNHEPRGCPRGASYSWYLYSANRLKYPLIRKPLLALWREALKANPDPVDAWASIVEDPAKTKQYKRARGMGGFVRGNWDELNELVAASNVYTAKQYGPDRILGFSPIPAMSMVSYAAGSRYLSLIGGVCMSFYDWYCDLPPASPMTWGEQTDVPESADWYNSGYIIAWGSNVPQTRTPDAHFFTEVRYKGTKTVSITPDYAEVSKLTDEWLSAKQGTDAALAMAMGHVILKEFHLDNPSAYFTDYVRRYTDMPFLVELEVREDGSFAPGRQLRASDFDAALGQENNPEWKTVAWDETRDQLVVPRGSIGFRWGE…											MQHPIVTHFFDEPTNTFSYVVQDPDSNACAILDSVLDFDYAAGHTDVRSADEIIEFIRDNRLEVTWILETHVHADHLSAAPYLHQMLGGKTGIGAHIVDVQEIFGKAFNAGTEFARDGSQFDALFNEGDTFTIGSLQARVLHTPGHTPACLTYVIGDAAFVGDTLFMPDYGTARCDFPGGDARTLYRSIQKVLALPTQTRLFLCHDYKAPGRDVYQHETSVAEQRDANVHVHEGISEDEFVKMRTERDATLGMPKLIIPSVQVNMRAGEMPPADDNGVVYLKVPINRF	MIMHKKRLVLALTGCSLATGLAVSAFADNAADPSNEAPYQQLVELGFPAPQEGELVHVPPTMADLEDADIHPELKKVIRYGYDLFTNTQQLRGENVFNDMNCSSCHLGEGRQPFSAPVWAAAVTLPDFRGKNQHVNNLEERIAGCFAYSMNGTPPAYGSDEMLALSAYHQWLATGAPMYPSQPIYGRGFPAPDEPDESPDYARGEAAYQENCAICHQDNGAGHYENGEYVFPAPWGDGSNNWGAGIVRVDTAAGFIYNNMPLGQPRSLSDQDAWDIAYYMSSQERPQDPRYTGDVAETLERFGPTFHKRSLYGQVREHDGHVLGDHANFGEKGDIEPWNVGMPRFENLTDE
CP019326	Halomonas_alkalitolerans_1513_T	AGAGTTTGATCATGGCTCAGATTGAACGCTGGCGGCAGGCCTAACACATGCAAGTCGAGCGGTAACAGATCCAGCTTGCTGGATGCTGACGAGCGGCGGACGGGTGAGTAATGCATAGGAATCTGCCCGATAGTGGGGGATAACCTGGGGAAACCCAGGCTAATACCGCATACGTCCTACGGGAGAAAGCAGGGGCTCTTCGGACCTTGCGCTATCGGATGAGCCTATGTCGGATTAGCTTGTTGGTGAGGTAAAGGCTCACCAAGGCGACGATCCGTAGCTGGTCTGAGAGGATGATCAGCCACATCGGGACTGAGACACGGCCCGAACTCCTACGGGAGGCAGCAGTGGGGAATATTGGACAATGGGGGCAACCCTGATCCAGCCATGCCGCGTGTG…	MSHFIDRLNFFRKAREPFANEHGETREESRGWEHSYRQRWQHDKVVRSTHGVNCTGSCSWKIYVKNGLVTWETQQTDYPRTRPDLPNHEPRGCPRGASYSWYLYSANRLKYPLIRKPLLKLWRDALEEKKDPVDAWASIVEDPAKTKQYKRARGMGGFVRANWDELNELVAASNVYTAKQYGPDRIIGFSPIPAMSMVSYAAGSRYLSLIGGVCMSFYDWYCDLPPASPMTWGEQTDVPESADWYNSGYIIAWGSNVPQTRTPDAHFFTEVRYKGTKTVSITPDYAEVSKLTDEWLSAKQGTDAALAMAMGHVILKEFHLDKPSTYFTEYVRQYTDMPCLVELEAREDGSYAPGRQLRASDFDASLGQANNPEWKTVAWDETRDQLVVPRGSIGFRWGE…	MKLTRREFVKANAAAVAAASAGIAIPAGATNLITNAELTRLNWNKAPCRFCGVGCSVMVATQNDRIVATHGDIHSEVNRGLNCVKGYFLSKILYGEDRLTQPLLRKRNGAYAKDGDFEPVSWDEALDLMADKFKQAIREHGPESVAMFGSGQWTIWEGYAASKLFKAGFRSNNIDPNARHCMASAVFGFMRSFGSDEPMGVYDDIEHADAFVLWGSNMAEMHPVLWTRVTDRRLSYPDTQVAVLSTYEHRSFDLADIPMVMTPNADIVILNYIANHIIQSGNVDRDFVDSHVGFARGVDDIGYGLRDEHPLQQAAANADDANSWSEMSFDEFADYVADYTLERAARESGVSENRLEQLAELYADPDTKVMTFWTMGVNQHTRGVWVNNLIYNLHLLTGK…							MNVDNMPLKPRQGVSRRQVLKGLGAASSLPLIGGLAPAFASGSDGRVVVIGGGFGGATAAKYLKRANPNLSVTLVEPAQTFYTCPFSNLFLGGLREMSKIAHGYDELRDRYGVEVIHTLAEDIDPDGHSVSLANGDTLHYDKLVLSPGIDIRWNALEGYDEAAAELVPHAWKAGPQTELLKRQIEGMDDGGTFVLVAPENPFRCPPGPYERASMVAHYLSQHKPSSKVLILDAKDNFSKQGLFTSGWQQLYGDSIEWVGLSGDGRVTRVDAENREVETEFGTVHRADVLNVVPPQKAGWIAERAGVTDDSGWVPVKPETFESQRVADIFVVGDATVAAPMPKSGFCANAQAKVAAAAIVAALRGDSAPEPYWSNTCYSLIGPEYGISVAGVYRVMDGAI…			MSSTNAPRPLVTHFFDEPTNTFSYVVQDPASRACAILDSVLDFDYAAGRTDVRSADAIIAFVRDNSLTVEWILETHVHADHLSAAPYLHEKLGGKTGIGARITVVQDVFGKAFNAGSEFARDGSQFDRLFEEGDTFAIGQLEGRVLHTPGHTPACLTYVIGDAAFVGDTLFMPDYGTARCDFPGGDARTLYRSIHKVLALPDATRLFLCHDYKAPDREEYQHQTSVAEQRANNVHVHEGISEEAFVKMRTARDATLGMPKLIIPSVQVNMRAGEMPPAEDNGQVYLKVPINAF
RZHG00000000	Halomonas_andesensis_LC6_T	CGCTGGCGGCAGGCCTAACACATGCAAGTCGAGCGGTGACAGATCTAGCTTGCTAGATGCTGACGAGCGGCGGACGGGTGAGTAATGCATAGGAATCTGCCCGGTAGTGGGGGATAACCTGGGGAAACCCAGGCTAATACCGCATACGTCCTACGGGAGAAAGGGGGCTTCGGCTCCCGCTATTGGATGAGCCTATGTCGGATTAGCTAGTTGGTGAGGTAATGGCTCACCAAGGCGACGATCCGTAGCTGGTCTGAGAGGATGATCAGCCACATCGGGACTGAGACACGGCCCGAACTCCTACGGGAGGCAGCAGTGGGGAATATTGGACAATGGGCGAAAGCCTGATCCAGCCATGCCGCGTGTGTGAAGAAGGCCCTCGGGTTGTAAAGCACTTTC…										MQKPSLLTQKVTRRALLKVGSGLGVGSLLPLSGLSASTLRTQAHIVVLGGGAAGMAMVNRLAKRLQGGTITLVEPRETHHYQPGWTLVASGVWNADKTMRPNAQFLPRGVNWVREHAASIDADNKRITLAGGETLEYDFLIVATGIQLNYHLIEGMKPELVGQHGIGSVYAGIEEASRTNQAIQTWLQNGHGRGIFTAAPTPVKCAGAPLKMTFTTLSRLEASGRRDAFDVDYMAPGASLFSQPWVDEFVKQRFDDQGVNRRHHYRLSAIDPHAKQAEFAFVGPESEFTSHHQLRQAEFRRDDQPTVIADYDFIHVVPPMSAHDFVKQSALIAQDGPFRGEWLDVDIHTLQHNRYPEVFGIGDVIGAPINKTAASVKAQAPVVEENLLALMQGNALPAR…		MQRPIVTHFFDEPTNTFSYVVQDPDSNACAILDSVLDFDYAAGHTDVRSADEIIDFIRDNQLEVAWILETHVHADHLSAAPYLHEQLGGKTGIGAHIVDVQEIFGKAFNAGTEFARDGSQFDALFNEGDTFTIGNIQGNVLHTPGHTPACLTYVIGDAAFVGDTLFMPDYGTARCDFPGGDARTLYRSIQKVLALPTQTRLFLCHDYKAPGRDVYQHETSVAEQRDANVHVHEGITEDEFVKMRTERDATLGMPKLIIPSVQVNMRAGEMPPADDNGVVYLKVPINHF	MSLSRKHLVIALAGCSLATGIVVSAFAANDSGAPSEAPYQGLVELGFPAPQEGELVHVPPTMADLEDADIHPELKKVIRYGYDLFTNTQQLRGEYVNNDMNCSSCHLGEGRQPFSAPVWAAAVTLPDFRGKNQHVNNLEERIAGCFAYSMNGTPPQYGSDEMLALSAYHQWLATGAPMYPSQPIYGRGFPAPDEPAESPDYARGEAAYQENCAICHQDDGAGHYENGEYVFPALWGDGSNNWGAGIVRVDTAAGFIYNNMPLGQPRSLSDQDAWDIAYYMSSQERPQDPRYTGDVAETLERFGPTFHKRSLYGQTREHDGHVLGDHANFGEKGNVEPWNVGVPRFESLSSE
AUAB01000000	Halomonas_anticariensis_FP35_T	AGAGTTTGATCATGGCTCAGATTGAACGCTGGCGGCAGGCCTAACACATGCAAGTCGAGCGGCAGCACGGGGAGCTTGCTCCCTGGTGGCGAGCGGCGGACGGGTGAGTAATGCATAGGAATCTGCCCGATAGTGGGGGATAACCTGGGGAAACCCAGGCTAATACCGCATACGTCCTACGGGAGAAAGCAGGGGACCTTCGGGCCTTGCGCTATCGGATGAGCCTATGTCGGATTAGCTAGTTGGTGGGGTAATGGCCCACCAAGGCGACGATCCGTAGCTGGTCTGAGAGGATGATCAGCCACACTGGGACTGAGACACGGCCCAGACTCCTACGGGAGGCAGCAGTGGGGAATATTGGACAATGGGGGCAACCCTGATCCAGCCATGCCGCGTGTG…	MSHFIDRLNFFRKTREPFANDHGEVRDESRAWEDGYRARWQHDKVVRSTHGVNCTGSCSWKIYVKNGLVTWETQQTDYPRTRPDLPNHEPRGCPRGASYSWYLYSANRLKHPMIRKPLLALWREAKREKSDPVEAWASIVEDPAKTKQYKRARGMGGFVRADWDELNELIAASNVYTAKQYGPDRIIGFSPIPAMSMVSYAAGSRYLSLIGGVCMSFYDWYCDLPPASPMTWGEQTDVPESADWYNSGYIIAWGSNVPQTRTPDAHFFTEVRYKGTKTVAITPDYAEVSKLADEWLSAKQGTDAALAMAMGHVILKQFHLDKPSAYFTDYVRRYTDMPFLVELEKRDDGSFVPGKQLRASDFTANFGQDNNPEWKTVAWDETRDQLVVPRGSIGFRWGE…											MNIPTVTHFFDEPTNTFSYVVRDPMSRACAILDSVLDFDYAAGRTDVRSADAVIDFIQKGGLEVAWILETHVHADHLSAAPYLNEKLGGKTGIGARITEVQEIFGKAFNAGTEFARDGSQFDRLFEEGDTFAIGNLEGRVLHTPGHTPACLTYVIGDAAFVGDTLFMPDYGTARCDFPGGDARAMYRSIQRILALLPETRLFMCHDYKTAEREEYRHETHVAEQRAHNIHVHEGVSEDEFVRMRIERDSTLDMPRLILPSVQVNMRAGHMPPPESNGQVYLKVPLNLLGQE
FODB00000000	Halomonas_aquamarina_ZoBell_and_Upham_558_T	GAGTTTGATCATGGCTCAGATTGAACGCTGGCGGCAGGCCTAACACATGCAAGTCGAGCGGTAACAGATCCAGCTTGCTGGATGCTGACGAGCGGCGGACGGGTGAGTAATGCATAGGAATCTGCCCGATAGTGGGGGATAACCTGGGGAAACCCAGGCTAATACCGCATACGTCCTACGGGAGAAAGGGGGCTCCGGCTCCCGCTATCGGATGAGCCTATGTCGGATTAGCTAGTTGGTGAGGTAACGGCTCACCAAGGCCACGATCCGTAGCTGGTCTGAGAGGATGATCAGCCACATCGGGACTGAGACACGGCCCGAACTCCTACGGGAGGCAGCAGTGGGGAATATTGGACAATGGGGGAAACCCTGATCCAGCCATGCCGCGTGTGTGAAGAA…	MSHFIDRLNFFRKSREPFANEHGELRSESRQWEDSYRARWQHDKVVRSTHGVNCTGSCSW KIYVKNGLVTWETQQTDYPRTRPDLPNHEPRGCPRGASYSWYLYSANRLKYPLVRKPLLA LWREALKANPDPVDAWASIVEDPAKTKQYKRARGMGGFVRGNWDELNELVAASNVYTAKQ YGPDRIIGFSPIPAMSMVSYAAGSRYLSLIGGVCMSFYDWYCDLPPASPMTWGEQTDVPE SADWYNSGYIIAWGSNVPQTRTPDAHFFTEVRYKGTKTVSITPDYAEVSKLTDEWLSAKQ GTDAALAMAMGHVILKEFHLENPSAYFTDYVRRYTDMPFLVELEVREDGSFAPGRQLRAS DFDAALGQENNPEWKTVAWDETRDQLVVPRGSI…											MQRPIVTHFFDEPTNTFSYVVQDPDSSACAIIDSVLDFDYAAGRTDIRSANQIIAFVREKRLEVAWVLETHVHADHLSAAPYLHDQLGGKTGIGAHIVEVQEIFGKAFNAGTEFARDGSQFDALFNEGDTFTIGSLEGRVLHTPGHTPACLTYVIGDAAFVGDTLFMPDYGTARCDFPGGDARTLYHSIQKVLSLPEQTRLFLCHDYKAPGRELFQHETSVAEQRKTNVHVHDGISEEEFVKMRTERDATLGMPRLIIPSVQVNMRAGELPPAEDNGQVYLKVPINWF	MSNYHRYIVIALSSSALAVGTGLSLYAANAFAQQEERADAALNQLVHEPPTMEDLEDSDLHPELKKVIRYGYDLFTNTQQLRGEYVFNDMNCSSCHLGEGRVPFSAPVWPAAITLPDFRGKNQHVNNLEERIAGCFAYSMNGTPPEYGSDEMLALSAYHQWLATGAPMYPDKPIYGRGFPAPEQPETPSYARGEAAYQENCAICHQEDGSGHYENGEYVFPAPWGDGSNNWGAGIARVETMAGFIYQNMPLGQPRSLTGQQAWDIAYYINSQERPQDPRYTGDVAETAERFGPTFHNRSLYGQTREHDGHVLGDHANFGEKGDIQPWNVGMPRFENLSEE
FNII00000000	Halomonas_arcis_AJ282_T	TGCAAGTCGAGCGGTAACAGATCCAGCTTGCTGGATGCTGACGAGCGGCGGACGGGTGAGTAACGCATAGGAATTTACCCGGTAGTGGGGGATAACCTGGGGAAACTCAGGCTAATACCGCATACGTCCTACGGGAGAAAGGGGGCTTTGGCTCCCGCTATCGGATGAGCCTATGCCGGATTAGCTGGTTGGTGAGGTAAAGGCTCACCAAGGCGACGATCCGTAGCTGGTCTGAGAGGATGATCAGCCACATCGGGACTGAGACACGGCCCGAACTCCTACGGGAGGCAGCAGTGGGGAATATTGGACAATGGGGGCAACCCTGATCCAGCCATGCCGCGTGTGTGAAGAAGGCCCTCGGGTTGTAAAGCACTTTCAGCGAGGAAGAACGCCTGGTGG…	MSHFIDRLNFFRKAREPFASDHGEVRQEDRQWEDSYRRRWQHDKVVRSTHGVNCTGSCSWKIYVKNGLVTWETQQTDYPRTRPDLPNHEPRGCPRGASYSWYMYSANRLKYPLIRKALLSLWREALAEKTDPVDAWEYLVSDPAKTQQYKRARGMGGFVRAEWDELNQLIAASNVYTAKQYGPDRILGFSPIPAMSMVSYAAGSRYLSLIGGVCMSFYDWYCDLPPASPMTWGEQTDVPESADWYNSGYIIAWGSNVPQTRTPDAHFFTEVRYKGTKTVSITPDYAEVSKLTDEWMSAKQGTDAALAMAMGHVILKEFHLNNPSVYFTDYVRRYTDMPCLVELETREDGTLVPGRQLRASDFADNLGQHNNPEWKTLAWDDARDQLVVPRGSIGFRWGE…											MSSPIVTHFFDEPTNTFSYVVQDPNSKACAILDSVLDFDYAAGRTDVRSADEIIAFIKAEGLSVEWILETHVHADHLSAAPYLQDTLGGKTGIGAKIIEVQEIFGKAFNAGTEFARDGSQFDRLFEEGNTFSIGGMEGRVLHTPGHTPACLTYVIGDAAFVGDTLFMPDYGTARCDFPGGDARTLYRSIQKVLALPSETRLFLCHDYKAPDRDTYQHETSVAKQRENNVHVHEGVSEDEFVTLRTERDATLNMPKLILPSVQVNMRAGHMPPAEDNGQVYLKVPINKF
CP024621	Halomonas_sp._ACAM_239	AGAGTTTGATCATGGCTCAGATTGAACGCTGGCGGCAGGCCTAACACATGCAAGTCGAGCGGTAACAGATCTAGCTTGCTAGATGCTGACGAGCGGCGGACGGGTGAGTAATGCATAGGAATCTGCCCGATAGTGGGGGATAACCTGGGGAAACCCAGGCTAATACCGCATACGTCCTACGGGAGAAAGGGGGCTCCGGCTCCCGCTATGGGATGAGCCTATGTCGGATTAGCTAGTTGGTGAGGTAACGGCTCACCAAGGCGACGATCCGTAGCTGGTCTGAGAGGATGATCAGCCACATCGGGACTGAGACACGGCCCGAACTCCTACGGGAGGCAGCAGTGGGGAATATTGGACAATGGGGGAAACCCTGATCCAGCCATGCCGCGTGTGTGAAGA…												MQRPIVTHFFDEPTNTFSYVVQDPDSSACAIIDSVLDFDYAAGRTDIRSANQIIAFVREKRLEVAWVLETHVHADHLSAAPYLHDQLGGKTGIGAHIVEVQEIFGKAFNAGTEFARDGSQFDALFKENDTFAIGALEGRVLHTPGHTPACLTYVIGDAAFVGDTLFMPDYGTARCDFPGGDARTLYHSIQKVLSLPEQTRLFLCHDYKAPGRELFQHETSVAEQRKTNVHVHDGISEEEFVKMRTERDATLGMPRLIIPSVQVNMRAGELPPAEDNGQVYLKVPINWF	MSNYHRYIVIALSSSALAVGTGLSLYVANAFAQQEERADAALNQLVHEPPTMEDLEDSDLHPELKKVIRYGYDLFTNTQQLRGEYVFNDMNCSSCHLGEGRVPFSAPVWAAAITLPDFRGKNQHVNNLEERIAGCFAYSMNGTPPEYGSDEMLALSAYHQWLATGAPMYPDKPIYGRGFPAPEQPETPSYARGEAAYQENCAICHQEDGSGHYENGEYVFPAPWGDGSNNWGAGIARVETMAGFIYQNMPLGQPRSLTGQQAWDIAYYINSQERPQDPRYTGDVAETAERFGPTFHNRSLYGQTREHDGHVLGDHANFGEKGDIQPWNVGMPRFENLSEE
AP019517.2	Halomonas_axialensis_Althf1_T	CGCTGGCGGCAGGCCTAACACATGCAAGTCGAGCGGTAACAGATCCAGCTTGCTGGATGCTGACGAGCGGCGGACGGGTGAGTAATGCATAGGAATCTGCCCGATAGTGGGGGATAACCTGGGGAAACCCAGGCTAATACCGCATACGTCCTACGGGAGAAAGGGGGCTCCGGCTCCCGCTATGGGATGAGCCTATGTCGGATTAGCTAGTTGGTGAGGTAACGGCTCACCAAGGCGACGATCCGTAGCTGGTCTGAGAGGATGATCAGCCACATCGGGACTGAGACACGGCCCGAACTCCTACGGGAGGCAGCAGTGGGGAATATTGGACAATGGGGGAAACCCTGATCCAGCCATGCCGCGTGTGTGAAGAAGGCCCTCGGGTTGTAAAGCACTTTC…	MSHFIDRLNFFRKSREPFANEHGELRSESRQWEDSYRARWQHDKVVRSTHGVNCTGSCSW KIYVKNGLVTWETQQTDYPRTRPDLPNHEPRGCPRGASYSWYLYSANRLKYPLVRKPLLA LWREALKANPDPVDAWASIVEDPAKTKQYKRARGMGGFVRGNWDELNELVAASNVYTAKQ YGPDRIIGFSPIPAMSMVSYAAGSRYLSLIGGVCMSFYDWYCDLPPASPMTWGEQTDVPE SADWYNSGYIIAWGSNVPQTRTPDAHFFTEVRYKGTKTVSITPDYAEVSKLTDEWLSAKQ GTDAALAMAMGHVILKEFHLENPSAYFTDYVRRYTDMPFLVELEVREDGSFAPGRQLRAS DFDAALGQENNPEWKTVAWDETRDQLVVPRGSI…	MKLTRREFVKANAAAVAAATAGMSIPAGASNLITHADMNRLQWDKAPCRFCGTGCSVMVG TYEGQIVATHGDNQSEVNRGLNCVKGYFLSKILYGEDRLTQPLLRKRNGQYAKDGDFEPV SWDEALDLMAEKFTSAIREHGPESVALFGSGQWTIWEGYAASKLFKAGLRSNNIDPNARH CMASAVYGFMRTFGSDEPMGVYDDIEHADAFVLWGSNMAEMHPVLWTRVTDRRLSFPDTK VAVLSTFEHRSFELADIPMVMSPHADIVILNYIANHIIQTGRVNQSFVDKHVNFARGADD IGYGLRDEHPLQQAAENADDANSWTDMSFEAFADYVAPYTLERAARESGVSENHLEALAE LYADPDKKVMTFWTMGVNQHTRGVWVNNLIYNL…										MQRPIVTHFFDEPTNTFSYVVQDPDSSACAIIDSVLDFDYAAGRTDIRSANQIIAFVREK RLEVAWVLETHVHADHLSAAPYLHDQLGGKTGIGAHIVEVQEIFGKAFNAGTEFARDGSQ FDALFKENDTFAIGALEGRVLHTPGHTPACLTYVIGDAAFVGDTLFMPDYGTARCDFPGG DARTLYHSIQKVLSLPEQTRLFLCHDYKAPGRELFQHETSVAEQRKTNVHVHDGISEEEF VKMRTERDATLGMPRLIIPSVQVNMRAGELPPAEDNGQVYLKVPINWF	MSNYHRYIVIALSSSALAVGTGLSLYAANAFAQQEERVDAALNQLVHEPPTMEDLEASDLHPELKKVIRYGYDLFTNTQQLRGEYVFNDMNCSSCHLGEGRVPFSAPVWAAAITLPDFRGKNQHVNNLEERIAGCFAYSMNGTPPEYGSDEMLALSAYHQWLATGAPMYPDKPIYGRGFPAPEQPETPSYARGEAAYQENCAICHQEDGSGHYENGEYVFPAPWGDGSNNWGAGIARVETMAGFIYQNMPLGQPRSLTGQQAWDIAYYINSQERPQDPRYTGDVAETAERFGPTFHNRSLYGQTREHDGHVLGDHANFGEKGDIQPWNVGMPRFENLSEE
SBLD01000000	Halomonas_azerbaijanica _TBZ202_T	AAACTGAAGAGTTTGATCATGGCTCAGATTGAACGCTGGCGGCAGGCCTAACACATGCAAGTCGAGCGGAAACGACGGGAGCTTGCTCCCGGGCGTCGAGCGGCGGACGGGTGAGTAATGCATAGGAATCTGCCCGGTAGTGGGGGATAACCTGGGGAAACTCAGGCTAATACCGCATACGTCCTACGGGAGAAAGCAGGGGACCTTCGGGCCTTGCGCTATCGGATGAGCCTATGTCGGATTAGCTGGTTGGTGAGGTAACGGCTCACCAAGGCGACGATCCGTAGCTGGTCTGAGAGGATGATCAGCCACATCGGGACTGAGACACGGCCCGAACTCCTACGGGAGGCAGCAGTGGGGAATATTGGACAATGGGGGCAACCCTGATCCAGCCATGCC…	MSHFIDRLNFFRKARAPFANEHGEVREESRGWEDGYRKRWQHDKIVRSTHGVNCTGSCSWKIYVKNGLVTWETQQTDYPRTRPDLPNHEPRGCPRGASYSWYMYSANRLKYPLIRKPLLKLWRDALKDKKDPVDAWASIVEDPAKTKQYKRARGMGGFVRANWDELNELIAASNVYTAKEYGPDRVIGFSPIPAMSMVSYAAGARYLSLIGGVCLSFYDWYCDLPPSSPQTWGEQTDVPESADWYNSGYIIAWGSNVPQTRTPDAHFFTEVRYKGTKTVSVTPDYAEVSKLTDEWMSAKQGTDAALAMAMGHVILKEFHLDNPSAYFTDYVRRYTDMPFLVELEAREDGSYAPGRQLRASDFDANLGQDNNPEWKTVAWDETCDQLVVPRGSIGFRWGE…	MEQTRREFIKTSAIAATASAAGMTLPGVSQALAGSRDKIRWDKAPCRYCGTGCSELVGTQDGRVVAVQGDPDAPVNRGLNCIKGYFLAKILYGADRLQQPLLRKTNGRYDKEGEFTPVSWDEAFDIMAEKWKAALREKGPTAVGMFGSGQWTVWEGYAAVKLMKAGLRSNNIDPNARHCMASAVAAFIRAFGSDEPMGVYDDLEHADTFVLWGSNMAEMHPILWSRLSDTRLTKPGCEVMVLSTYQHRSFELADEGILFTPQTDLAILNYIANYIIENEAYDRDFIDKHVSFHRTATDIGYGLRPEDPREQAAANPGVGKFDAISFEEYAESVREYTLDYVHALSGVPKRQLERLAQAYADPNRKVMSLWTMGMNQHTRGSWVNGLVYNVHLLMGKISE…		MYKRALSKGIFALSFPLAAMVGTAQAAAPELSAEEMEKASKIYFERCAGCHGTTRNGATGPNLLPETTQELGQRRLESIITLGTEGGMNNFDGMLSPDDITLMAKYIQNEPVEPPEMSLADMKERWKVFVPPEELPTEPQHDRNWENFMVTILRDRGAMGIIDADTKELVTEVETGYAVHVAKESSDGRFWYVQGRDGRLSKIDLWMDPPQVTAEVFIGYDARDVAVSHYGEWKDKYVIGGAYWPPHAVITDADTLEPLKVISTRSYDTEGNFRNEARVAALYNTPHAPTFLVNVKESGQVWQVDYSDLDNLRVDMMETAEYLHDGFFDPTGRYFQIAANMSDKMVFIDTETRKKISMLETGVKPHPGPGANWVDPECGPVAGTTHLGEGRMTFWGNDP…	MGSTLFRTTLAVAVTAAALAAGQAVADEEHPNGASGAYHGAGTAVEPGSVKMVTAPGAPDMTEAEFARATELYFQRCAGCHGVLRKGATGKPLTPDITQPRGEAYLSTFITYGSPAGMPNWGTSGALTEEEIDIMTRYIMHEPPVPPEYGMADMKESWEVLVAPEERPTEKRNDLDIENLFSVTLRDAGQIALIDGDSKEIVKVLDTGYAVHISRMSASGRYLFVIGRDAKIDMIDLWMEEPGIVATIKVGLEARSVETSKFAGYEDKLAIAGTYWPPQYVIMDGETLEPKKIVGTRGMTVDTQEYHPEPRVAAIVSSHEHPEFVVNVKETGKVLLVNYENLDALETVAIDAAPYLHDGGFDRSLRYFLSAANESNQIAVIDTEDRNLEALVDVGRTPH…		MKYETQKVALPFFMVAMALFALQIVFGLLAATVYIAPNFMAELMPFNIMRVSHTNLLIVWLLIGFMGATYYLMPEETEREIHSPGLAYLQLAIFAFAGAAALVGYQFGIHEGREFLEQPFWIKVLITISYLMFLFNTSMTLLKGRKTAINLVLMLGLSLAAVFWLFAFYNPSNLAVDKLYWWWVVHLWVEGVWELIMASLLGYLLIKMSGVDREVIEKWLYVIVGLSLFSGLLGTGHHYYWIGAPSYWQPIGSIFSTLEVIPFFAMVVFAFYMFWKGSRNHPNKAAMLWSLGCPTIAFFGAGVWGFMHTLSFINYYTHGTQVTAAHGHLAFYGAYVMLILAIVTYALPQLRRTQPYNQVMNMWGFWIMTAAMCFMTFTLTFAGVVQTHLQRVLGMNYME…	MSDKQHDDKPAGASPDAAVNQGRRRFLAGSAMVGAASMAGAAGVAGVGALTRSQPVQAASTGGDGPDIHVAPGELDEYYGFWSGGHSGEVRVYGVPSMREIMRIPVFNHCSASGWGMTNESKRVLGDGHRFTNGDAHHPHVSYTDGSHDGRYLFINDKANTRVARVRLDVFKTDKVISIPNVQAIHGLRLQKVPRTNYVFCNGEYMIPQPNDGRDLNDPSKYFTMWNAIDADTMEVKWQVIVDGNLDNMDTDYTGKYAAATCYNSEGGVDLAGKMRADRDWVTVFSIERIEKAVADGNYTTIGDSDVPVVDGRKAAGLNVTRYVPVPKNPHGLNTSTDGKYFIASGKLSPTVTMIEIAKLDDLFEGKLSDERDVVAAEPEIGLGPLHTTYDGRGNAYTT…		MSSEPEALSRQVVIVGGGSAGITVAASLLKKQPSLDVAIVEPSENHYYQPAFTLVGGGTY DPAKTGRPLRSVLPKGATWIQAAVASFDPDGDAVRLDDGRILRYVCLVVAPGIKLDWGRV EGLAETLGQNGVCSNYSPDTVSYTWECLKQFRGGNAIFTQPPPPLKCAGAPQKIAYLAAD HLRREGLKDKSTLKFYSGGGALFSVPDFVPPLERVAQAHGVEIILSHDLVAVDGHRRVAT FATAGADGKTRHVEQPYDLLHVTPHQRAPDVVRNSPLADAAGWVEVDKATTQHVRYPNVF SLGDASSLPTSKTAAAVRKQAPVTVKNLLARLAGQTLTARYDGYTSCPLVTAYGKVMVAE FIYDGVVTPTLPLDPFKESRFYWVVKKHLLPSF…		MPRPLVTPFFDEPTNTFSYVVRDPESTACAILDSVLDFDYAAGRTDVHSADAIVALVEREGLTVEWLLETHVHADHLSAAPYLYEKLGGRTGIGAKITVVQDVFGKVFNAGTDFARDGSQFDRLFEEGDTFTIGNLEGRVLHTPGHTPACLTYVIGDAAFIGDTLFMPDYGTARCDFPGGDARTLYRSIHKVLSLPDATRLFLCHDYKAPGREEYRHETTVAEQRAHNVHVHEGIGEEAFVKMRTERDATLGMPKLIIPSVQVNMRAGQMPPPEGNGQVYLKVPLNRF
LXRG01000000	Halomonas_sp._ALS9	AGAAAGGGGGCTTCGGCTCCCGCTATTGGATGAGCCTATGTCGGATTAGCTAGTTGGTGAGGTAAAGGCTCACCAAGGCAACGATCCGTAGCTGGTCTGAGAGGATGATCAGCCACATCGGGACTGAGACACGGCCCGAACTCCTACGGGAGGCAGCAGTGGGGAATATTGGACAATGGGGGCAACCCTGATCCAGCCATGCCGCGTGTGTGAAGAAGGCCTTCGGGTTGTAAAGCACTTTCAGCGAGGAAGAACGCCTAGTGGTTAATACCCATTAGGAAAGACATCACTCGCAGAAGAAGCACCGGCTAACTCCGTGCCAGCAGCCGCGGTAATACGGAGGGTGCAAGCGTTAATCGGAATTACTGGGCGTAAAGCGCGCGTAGGTGGCTTGATAAG…	MSHFIDRLNFFRKSREPFANEHGELRSESRQWEDSYRARWQHDKVVRSTHGVNCTGSCSWKIYVKNGLVTWETQQTDYPRTRPDLPNHEPRGCPRGASYSWYLYSANRLKYPLVRKPLLALWREALKAHPDPVDAWASIVEDPAKTKQYKRARGMGGFVRGNWDELNELVAASNVYTARQYGPDRIIGFSPIPAMSMVSYAAGSRYLSLIGGVCMSFYDWYCDLPPASPMTWGEQTDVPESADWYNSGYIIAWGSNVPQTRTPDAHFFTEVRYKGTKTVSITPDYAEVSKLTDEWLSAKQGTDAALAMAMGHVILKEFHLENPSTYFTDYVRRYTDMPFLVELEVREDGSFVPGRQLRASDFDAALGQENNPEWKTVAWDETRDQLVVPRGSIGFRWGE…											MQRPIVTYFFDEPTNTFSYVVQDPGSSACAIIDSVLDFDYAAGRTDVRSADSIIAYIRERHLQVAWILETHVHADHLSAAPYLHEQLGGKTGIGANIVAVQEIFGKAFNAGTEFARDGSQFDALFKEGDEFSVGQLQGRVLHTPGHTPACLTYVVGDAAFVGDTLFMPDYGTARCDFPGGDARTLYHSIQKVLALPEQTRLFLCHDYKAPGRETFQHETSVAEQIKDNVHVHEGISEDEFVMMRTERDATLGMPRLIIPSVQVNMRAGEMPPAEDNGQVYLKVPLNFF
NPEY01000001	Halomonas_boliviensis_LC1_T	AGAGTTTGATCATGGCTCAGATTGAACGCTGGCGGCAGGCCTAACACATGCAAGTCGAGCGGTAACAGATCTAGCTTGCTAGATGCTGACGAGCGGCGGACGGGTGAGTAATGCATAGGAATCTGCCCGGTAGTGGGGGATAACCTGGGGAAACCCAGGCTAATACCGCATACGTCCTACGGGAGAAAGGGGGCTRCGGCTCCCGCTATTGGATGAGCCTATGTCGGATTAGCTAGTTGGTGAGGTAACGGCTCACCAAGGCGACGATCCGTAGCTGGTCTGAGAGGYTGATCAGCCACATCGGGACTGAGACACGGCCCGAACTCCTACGGGAGGCAGCAGTGGGGAATATTGGACAATGGGGGCAACCCTGATCCAGCCATGCCGCGTGTGTGAAGA…	MSHFIDRLNFFRKSREPFANEHGELRSESRQWEDSYRARWQHDKVVRSTHGVNCTGSCSWKIYVKNGLVTWETQQTDYPRTRPDLPNHEPRGCPRGASYSWYLYSANRLKYPLVRKPLLALWREALKANPDPVDAWASIVEDPAKTKQYKRARGMGGFVRGDWDELNELVAASNVYTAKQYGPDRIIGFSPIPAMSMVSYAAGSRYLSLIGGVCMSFYDWYCDLPPASPMTWGEQTDVPESADWYNSGYIIAWGSNVPQTRTPDAHFFTEVRYKGTKTVSITPDYAEVSKLTDEWLSAKQGTDAALAMAMGHVILKEFHLEKPSAYFTDYVRRYTDMPFLVELEVREDGSFAPGRQLRASDFDTALGQENNPEWKTVAWDETRDQLVVPRGSIGFRWGE…									MHKPLLFSRRELLKVGTGLGVSSLLPLSTISADTFRTQAHIVILGGGAAGMAMANRLARRLQGGTITLVEPREIHHYQPGWTLVASGVWHPGKTMRPNAQFIPRGIHWVREHAAGIDADNKRISLASGTMLDYDYLVIATGIQLNYHLIDGMTPELVGQHGIGSVYASLDGATRTNQAIQTWLDSGQGKGIFTAAPTPVKCAGAPLKMTFTTLSRLEASGRRDAFDVEYMAPGTSLFSQPWVNEFVKQRFDEQGVTRRHHYRLSAIDPQARQAEFTFVGPESEFTSHHQLREAEFRREGQPTVIADYNFIHVVPPMSAHDFVKQSALIAQDGPFRGEWLDVDIYTMQHNRYPEVFGIGDVIGAPINKTAASVKAQAPVVEANLLAVMQGNPLTARHNGY…		MQRPIVTHFFDEPTNTFSYIVQDPDSSACAIIDSVLDFDYAAGQTDVRSADNIIAFIREHHLDVAWILETHVHADHLSAAPYLHEQLGGKTGIGANIVKVQEIFGKAFNAGTEFARDGSQFDALFEEGDTFTVGQLQGHVLHTPGHTPACLTYVVGDAAFVGDTLFMPDYGTARCDFPGGDARTLYHSIQKVLALPEQTRLFLCHDYKAPGRDTFQHETSVAEQRSENVHVHEGISEDEFVKMRTERDATLGMPRLIIPSVQINMRAGELPPAEDNGTIYLKVPINFF	MTTCRRPLAIALTGCSLAFGVGISVYATSVFAQQEERPDAALNMLVHEPPSMEDLENSDIHPELKSVIRYGHDLFTNTQQLRGENVFNDMNCSSCHLGEGRVPFSAPVWAAAITLPDFRGKNQHVNNLEERIAGCFAYSMNGVPPAYGSDEMLALSAYHQWLATGAPMYPDKPIYGRGFPAPDEPEQAPDYARGETAYQENCAICHQQDGSGHYENGEYVFPPPWGDGSNNWGAGIVRVDTMAGFIYQNMPLGQPRSLSAQDTWDIAYYITSQERPQDPRYNGDVAETAEQFGPTFHKRSLYGQTREHDDHVLGDHDNFGEKGDIKPWNVGMPRFENLPGE
SDMO00000000	Halomonas_borealis_ATF_5.2_T	CGAGCGGCGGACGGGTGAGTAATGCATAGGTATCTGCCCGGTAGTGGGGGATAACTTGAGGAAACTCAAGCTAATACCGCATACGCCCTACGGGGGAAAGCAGGGGATCTTCGGACCTTGCGCTATCGGATGAGCCTATGTCGGATTAGCTAGTTGGTGAGGTAATGGCTCACCAAGGCGACGATCCGTAGCTGGTCTGAGAGGATGATCAGCCACATCGGGACTGAGACACGGCCCGAACTCCTACGGGAGGCAGCAGTGGGGAATATTGGACAATGGGCGAAAGCCTGATCCAGCCATGCCGCGTGTGTGAAGAAGGCCTTCGGGTTGTAAAGCACTTTCAGCGAGGAAGAATGCTTGTGGGCCAATACCCTGCAAGAAGGACATCACTCGCAGAAG…												MTQRPIVTAFFDEATSTFSYVVRDPASRACAILDSVLDFDYAAGHTDVRSADAIIAFVEEQGLSVEWLLETHVHADHLSAAPYLQEATGGRTGIGARIVEVQEIFGKAFNAGSEFARDGSQFDRLFEEGDTFAIGGLEGRVLHTPGHTPACLTYVIGDAAFVGDTLFMPDYGTARCDFPGGDARALYRSIHKVLALPDDTRLFLCHDYKTPEREAFRHETSVAEQRHHNRHVHAGVGEDEFVRMRTERDATLGMPRLIIPSVQVNMRAGRLPPAEDNGQVYLKVPLDRL
JABFUC000000000	Halomonas_campisalis_1A11675_T	AGCTTGCTTCCAGGCGTCGAGCGGCGGACGGGTGAGTAATGCATAGGAATCTGCCCGGTAGTGGGGGATAACCTGGGGAAACCCAGGCTAATACCGCATACGTCCTACGGGAGAAAGCAGGGGATCTTCGGACCTTGCGCTATCGGATGAGCCTATGTCGGATTAGCTAGTTGGTGAGGTAATGGCTCACCAAGGCGACGATCCGTAGCTGGTCTGAGAGGATGATCAGCCACATCGGGACTGAGACACGGCCCGAACTCCTACGGGAGGCAGCAGTGGGGAATATTGGACAATGGGGGCAACCCTGATCCAGCCATGCCGCGTGTGTGAAGAAGGCTTTCGGGTTGTAAAGCACTTTCAGTGGGGAAGAAAGCCTTGGGGCTAATACCCTCGAGGAAG…	MSHFLDRLNFFRKEREPYANEHGEVRSESRGWEDGYRQRWQHDKVVRSTHGVNCTGSCSWKIYVKNGLVTWETQQTDYPRTRPDLPNHEPRGCPRGASYSWYMYSANRLKYPLIRKPLLKLWRDALQEKKDPVDAWAAIVEDPARTKQYKRARGMGGFVRANWDELNELIAASNVYTAKQYGPDRIIGFSPIPAMSMVSYAAGSRYLSLIGGVCMSFYDWYCDLPPASPQTWGEQTDVPESADWYNSGYIIAWGSNVPQTRTPDAHFFTEVRYKGTKTVSITPDYAEVSKLTDEWLSVKQGTDAALGMAMGHVILKEFHLDNPSAYFTEYVRQYSDMPFLVELEAREDGSYVPGKQLRASDFAKNLGQDNNPEWKTVAWDETRDQLVVPRGSIGFRWGE…	MKMTRREFAKANAAAVAAATAGMAMPAGASNLITNAELTRLNWNKAPCRFCGVGCSVMVATQNDRIVATHGDIHSEVNRGLNCVKGYFLSKILYGEDRLRQPMLRKRNGVYDKHGDFESVSWDEALDLMAEKFKAAIRDHGPESVAMFGSGQWTIWEGYAASKLFKAGLRSNNIDPNARHCMASAVFAFMRAFGSDEPMGVYDDIEHANAFVLWGSNMAEMHPILWTRVTDRRLSYPDTRVAVLSTYEHRSFDLADIPMVMKPHADVVILNYIANHIIQTGRVDRDFVDNHTNFARAVTNIGYGLRADDPREQAAENADDPNRWTEMSFEAFAEHVAPFTLERAARESGVSESRLEQLAELYADPDTKVMSFWTMGVNQHVRGVWVNNLIYNLHLLTGK…		MHKRALSKGIFALSFPLAAMMGTAQAAAPEMTAEEMDRASNIYFQRCAGCHGTLRKGATGPGLLPEDTIEMGQRRLESIITLGTEGGMNNFDGILDPEEITLISKYIQQTPEEPPEMSLADIRDTWEIVVPQDQWPDEPQHDRNWENFMVTILRDRGAMGIIDGDTKEVVTEAETGYAVHVAKSSSDGRFWYVQGRDGRLSKIDLWMDPPQVTAEVFIGIDARDVAVSKYGEWKDKYVIGGGYWPPHFVIADAETMEPLKVVSTRGYNTKGEYVHEARVAALYDTPHAPTFLVNVKETGQVWQVDYSDIDNLRMDQIASAEYLHDGFFDSTGRYFMIAANFSHKMAFIDTVERKLVSLLNTGEIPHPGPGANWIDPECGPVAGTTHLGEGLVTFWGTDP…		MKYETQKVALPFFMVAMALFALQIVFGLAAAAAYVWPHFMSEAMPFNITRTSHTNLLIVWLLIGFMGCTYYLMPEEAEHEIYSPNLAYFQLALFAIAGAGALISYQFGIHEGRHYLEQPLWAKLVITVSFLMFLFNTSLTMHKGRKTAINMVLMLGLWLAAVFWLFAFYNPDNLALDKLWWWWIVHIWVEGVWELIMAALLGYLLIKMTGVDREVIEKWLYVIVGLALFSGLLGTGHHYYWIGTPAYWQPIGSIFSTLEVIPFFAMVVFAFYMFWKGSRNHPNKAAMLWTLGCAAVAFFGAGVWGFMHTLSWINYYTHGTQVTAAHGHLAFYGAYVMLIMGIITYAMPQIRGVQPYNQVLNMWAFWIMTAAMWFMTFTLTFAGVVQTHLQRVLGMNFMQ…	MKYETQKVALPFFMVAMALFALQIVFGLAAAAAYVWPHFMSEAMPFNITRTSHTNLLIVWLLIGFMGCTYYLMPEEAEHEIYSPNLAYFQLALFAIAGAGALISYQFGIHEGRHYLEQPLWAKLVITVSFLMFLFNTSLTMHKGRKTAINMVLMLGLWLAAVFWLFAFYNPDNLALDKLWWWWIVHIWVEGVWELIMAALLGYLLIKMTGVDREVIEKWLYVIVGLALFSGLLGTGHHYYWIGTPAYWQPIGSIFSTLEVIPFFAMVVFAFYMFWKGSRNHPNKAAMLWTLGCAAVAFFGAGVWGFMHTLSWINYYTHGTQVTAAHGHLAFYGAYVMLIMGIITYAMPQIRGVQPYNQVLNMWAFWIMTAAMWFMTFTLTFAGVVQTHLQRVLGMNFMQ…	MSDKNDHIKDLSRRHFLRNSAITGVAGAGIAGGFGAGAMMGSRPAEAASNNDHHVEPGELDEYYGFWSGGHSGEVRILGVPSMRELLRIPVFNVDSATGWGITNESKRVLGENAPLNGDTHHPKVSYTDARYDGRYCFINDKLNTRVARIRLDIMRADKIVTIPNVQAIHGLTLQRVPKTEDVFAVGEMIVPLNNNGQNMDDTSEYWTMMTCLDADTMEIKWQAIVDGNLDNCDTDYTGRFVAASCYNSSRGMTLPEMMGPERDWTVIFDVPAIEQAVANGNTTTLGDSPVPVVDAREQAHDGRNPFALYVPTPRSPHGVNTMPPEGKYCVVSGKLSPTCTVIEWSRVAEWFDGGLDDPRDTVVAEPEVGLGPLHTTFDDRGNAYTSLFLDSQVVKWNV…	MSQQHNHSGLTRRQLMKALGAASLLPLAGGVGSFAIGGQHAGRVVVVGGGFGGATAAKYLKRANPAIEVTLVEPAETFYTCPFSNLYLGGLRGLDKIAHGYDELRDRYGVRVVHAMAEDVDAEAHRVTLSSGESLDYDRLVLSPGIDIRWNALEGYDEAAARKAPHAWKAGPQTELLRGQLEAMEDGGTVVMVAPENPFRCPPGPYERASLIAHYLSQHKPRSKVLILDAKDNFSKQGLFTAGWERLYGDRIEWVGLSNDGRVTRVDADRLEVETEFGTRHQADVLNVIPPQKAGWIADRAGVTDDSGWVPVKPETFESQRVEDIYVVGDASVAAPMPKSGFCANAQAKVVAAAIAASLESRPAPDAYWSNTCYSLIGPEYGISVAGVYRIQDGHIAEV…	MPPPLEPPRLDRRQLLKMGLGAGAAGLLPLGSLQASTLSTNARIVILGGGAAGMAMANRLSRRLDGARISLVEPREIHHYQPGWTLVASGVWNPDKTMRPNANFVPAGVDWVRQPAVGIDAEQRRVSLADASVLEYDYLVVATGLQLNYHLIDGMSPDLVGSHGIGSVYASIEGATRTRDAIDAWIATGGGKGLFTAAPTPVKCAGAPLKMTFTTLSRLEDTGHRDDFQVDFMAPGDALFSQPWVNDFVKQRFDDQGVNRRHHYRLTAIDPGARQAEFAFVGPDSEFTSHHELREAEFSQEGERTVIADYDFIHVVPPMSAPDFVRESDLIAREGPFRGEWLDVDIHTMQHNRYPEVFGIGDVIGAPINKTAASVKAQAPVVEANLLAQMQEQPLPARH…		MSHPIVTHFFDEPTNTFSYVVQDPDSQSCAILDSVLDFDYAAGRTDVRSADEIIAFVRDSGLEVEWILETHVHADHLSAAPYLHEQLGGKTGIGAKITVVQDVFGKAFNAGTEFARDGSQFDRLFEEGDTFTIGNLEGQVLHTPGHTPACLTYVIGDAAFVGDTLFMPDYGTARCDFPGGDARTLYRSIQKVLALPEETRLFLCHDYRAPGRETYQHETSVAEQRAHNVHVHEGTSEEAFVKMRTERDATLDMPKLIIPSVQVNMRAGHMPPAEDNGQVYLKVPINKF
FRAL01000000	Halomonas_sp._ALO_Sharm	AGAGTTTGATCATGGCTCAGATTGAACGCTGGCGGCAGGCCTAACACATGCAAGTCGAGCGGAAACGATCCTAGCTTGCTAGGAGGCGTCGAGCGGCGGACGGGTGAGTAATGCATAGGAATCTGCCCGGTAGTGGGGGATAACCTGAGGAAACTCAGGCTAATACCGCATACGTCCTACGGGAGAAAGCAGGGGCTCTTCGGACCTTGCGCTATCGGATGAGCTTATGTCGGATTAGCTGGTTGGTGAGGTAACGGCTCACCAAGGCGACGATCCGTAGCTGGTCTGAGAGGATGATCAGCCACATCGGGACTGAGACACGGCCCGAACTCCTACGGGAGGCAGCAGTGGGGAATATTGGACAATGGGGGCAACCCTGATCCAGCCATGCCGCGTGTG…	MSHFIDRLSFFRKTRVPFANDHGELREEARDWENSYRQRWQHDKVVRSTHGVNCTGSCSWKIYVKNGLVTWETQQTDYPRTRPDLPNHEPRGCPRGASYSWYIYSANRLKYPLIRKPLLKLWREALAEHGDEVDAWASIVEDPARTRQYKQARGMGGFVRAEWDEVNGLIGAANVYTAKQYGPDRIIGFSPIPAMSMVSYAAGSRYLSLIGGVCMSFYDWYCDLPPASPQTWGEQTDVPESADWYNSGYIIAWGSNVPQTRTPDAHFFTEVRYKGTKTVSVTPDYAEVSKLTDEWLSAKQGTDAALAMAMGHVILKEFHLDNPSAYFTDYVRRYTDMACLVELEEREDGSYMPGKQLRAGDFEDNLGQDNNPEWKVVAWDELSDRLVVPRGSIGFRWGE…											MSQQPIVQVFFDESTKTFSYVVQDPGSKACAILDSVLDFDYAAGRTDVRSADEIIAFVRANRLEVAWILETHVHADHLSAAPYLQEKLGGRTGIGANITVVQDVFGKAFNAGTDFARDGSQFDRLFKEGDTFAIGSLRGRVLHTPGHTPACLTYVFEGVAFVGDTLFMPDYGTARCDFPGGDARMLYRSIQKVLALPAETRLFLCHDYKTPEREEYRHETTVAEQRAHNIHVHEGVSEEAFVELRTERDATLGMPRLIIPSVQVNMRAGEMPAAEDNGQVYLKVPINAF
BDEP01000000	Halomonas_caseinilytica_JCM_14802_T	AGAGTTTGATCATGGCTCAGATTGAACGCTGGCGGCAGGCCTAACACATGCAAGTCGAGCGGAAACGATCCTAGCTTGCTAGGAGGCGTCGAGCGGCGGACGGGTGAGTAATGCATAGGAATCTGCCCGGTAGTGGGGGATAACCTGAGGAAACTCAGGCTAATACCGCATACGTCCTACGGGAGAAAGCAGGGGCTCTTCGGACCTTGCGCTATCGGATGAGCTTATGTCGGATTAGCTGGTTGGTGAGGTAACGGCTCACCAAGGCGACGATCCGTAGCTGGTCTGAGAGGATGATCAGCCACATCGGGACTGAGACACGGCCCGAACTCCTACGGGAGGCAGCAGTGGGGAATATTGGACAATGGGGGCAACCCTGATCCAGCCATGCCGCGTGTG…	MSHFIDRLSFFRKTRVPFANDHGELREEARDWENSYRQRWQHDKVVRSTHGVNCTGSCSWKIYVKNGLVTWETQQTDYPRTRPDLPNHEPRGCPRGASYSWYIYSANRLKYPLIRKPLLKLWREALAEHGDAVDAWASIVEDPARTRQYKQARGMGGFVRADWDEVNGLIGAANVYTAKQYGPDRIIGFSPIPAMSMVSYAAGSRYLSLIGGVCMSFYDWYCDLPPASPQTWGEQTDVPESADWYNSGYIIAWGSNVPQTRTPDAHFFTEVRYKGTKTVSVTPDYAEVSKLTDEWLSAKQGTDAALAMAMGHVILKEFHLDNPSAYFTDYVRRYTDMACLVELEEREDGSYMPGKQLRAGDFEDNLGQDNNPEWKVVAWDELSDRLVVPRGSIGFRWGE…											MSQQPIVQVFFDESTKTFSYVVQDPGSKACAILDSVLDFDYAAGRTDVRSADEIIAFVRANRLEVAWILETHVHADHLSAAPYLQEKLGGRTGIGANITVVQDVFGKAFNAGTDFARDGSQFDRLFKEGDTFAIGSLRGRVLHTPGHTPACLTYVFEGVAFVGDTLFMPDYGTARCDFPGGDARMLYRSIQKVLALPAETRLFLCHDYKTPEREEYRHETTVAEQRAHNIHVHEGVSEEAFVELRTERDATLGMPRLIIPSVQVNMRAGEMPAAEDNGQVYLKVPINAF
CP014226	Halomonas_chromatireducens_AGD_8-3_T	AGAGTTTGATCATGGCTCAGATTGAACGCTGGCGGCAGGCTTAACACATGCAAGTCGAGCGGTAACAGGTCCAGCTTGCTGGATGCTGACGAGCGGCGGACGGGTGAGTAATGCATAGGAATCTGCCCAGTAGTGGGGGATAACCTGGGGAAACCCAGGCTAATACCGCATACGCCCTACGGGGGAAAGCAGGGGATCTTCGGACCTTGCGCTATCGGATGAGCCTATGTCGGATTAGCTAGTTGGTAGGGTAAAGGCCTACCAAGGCGACGATCCGTAGCTGGTCTGAGAGGATGATCAGCCACATCGGGACTGAGACACGGCCCGAACTCCTACGGGAGGCAGCAGTGGGGAATATTGGACAATGGGGGCAACCCTGATCCAGCCATGCCGCGTGTG…	MSHFLDRLNFFRKAREPFANDHGESRDESRGWEDSYRQRWQHDKVVRSTHGVNCTGSCSWKIYVKNGLVTWETQQTDYPRTRPDLPNHEPRGCPRGASYSWYMYSANRLKYPLVRKPLLKLWREAKQQHGDPVDAWAAIVEDPAKTKQYKRARGMGGFVRANWDELNELIAASNVYTAKQYGPDRIIGFSPIPAMSMVSYAAGSRYLSLIGGVCMSFYDWYCDLPPASPQTWGEQTDVPESADWYNSGYIIAWGSNVPQTRTPDAHFFTEVRYKGTKTVSITPDYAEVSKLTDEWLSVKQGTDAALGMAMGHVILKEFHLDNPSAYFTEYVRKYSDMPFLVELEAREDGSYAPGRQMRASDFEASLGQDNNPEWKTVAWDETRDQLVVPRGSIGFRWGE…	MKLTRREFAKANAAAVAAATAGMVLPAGASNLITNAELTQLNWNKAPCRFCGVGCSVMVGTQNNRIVATHGDAQSEVNRGLNCVKGYFLSKILYGQDRLQQPMLRKRNGVYDKRGDFEPVSWDEALDLMADKFKSAIREHGPDSVAMFGSGQWTIWEGYAASKLFKAGLRTNNIDPNARHCMASAVFAFMRTFGSDEPMGVYDDIEHANAFVLWGSNMAEMHPILWTRVTDRRLSFPDTRVAVLSTFEHRSFDLADIPMVMKPNADVVILNYIANHIIQTDRVDRDFVDSHTNFVRAVDDIGYGLRDEHPLQQAAANADDPNRWTEMSFDEFADHVSDFTLERAARESGVSESRLEQMAELYADPDIKVMTFWTMGVNQHTRGVWVNNLIYNLHLLTGK…		MHKRALSKGIFALSFPLAAMMGTAHAAAPEMSAEEMDRASAIYFQRCAGCHGTLRKGATGPGLLPEDTQEMGQRRLESIISLGTEGGMNNFDGILDEEEITLISKYIQQTPEEPPEMSLADIRDTWEIVVPQDQWPDEPQHDLNWENFMVTILRDRGAMGIIDGDTKELVTEAETGYAVHVAKSSSDGRFWYVQGRDGRLSKIDLWMDPPQVTAEVFIGIDARDVAVSHYGEWADKYVIGGGYWPPHFVIADAHTMEPLKVVSTRGYNTEGEYVHEARVAALYDTPHAPTFLVNVKETGQVWQVDYSDIDNLRMDQIASAEYLHDGFFDSTGRYFMIAANFSHKMAFIDTVERKLVSMLNTGEIPHPGPGANWIDPECGPVAGTTHLGEGLVTFWGTDP…			MKYETQKVALPFFMVAMALFALQIVFGLAAAAAYVWPHFMSEAMPFHITRTSHTNLLIVWLLIGFMGCTYYLMPEEAENEIYSPNLAYFQLALFAIAGAGALISYQFGIHEGRHYLEQPLWAKVVITVSFLMFLFNTSLTMLKGRRTAINMVLMLGLWLAAVFWLFAFYNPDNLALDKLWWWWIVHIWVEGVWELIMAALLGYLLIKMTGVDREVIEKWLYVIVGLALFSGLLGTGHHYYWIGTPAYWQPIGSIFSTLEVIPFFAMVVFAFYMFWKGSRNHPNKAAMLWTLGSAAVAFFGAGVWGFMHTLSWINYYTHGTQITAAHGHLAFYGAYVMLVLGVITYAMPQLRRVQPYNQVLNMWAFWIMTSAMWFMTFTLTFAGVVQTHLQRVLGMNFMQ…	MSDNENIKDLSRRKFLRNSAVTGVAGAGLAGGFGAGTMMSSRPAEAAQNNEHHVEPGELDEYYGFWSGGHSGEVRILGVPSMRELLRIPVFNVDSATGWGITNESKRVLGENAPLNGDTHHPKVSYTDASYDGRYCFINDKLNTRVARIRLDIMRADKIITIPNVQSIHGLTLQRVPSTERVFAAGEMIVPLNNNGDYLDDPSQYWTMMSCLDAETMEIKWQAIVDGNLDNCDTDYTGRFVAASCYNSSRGMTLPEMMGPERDWTVFFDVPAIEAAVAAGDYTTIGDSQVPVVDAREQAHEGRNTFALYVPTPRSPHGVNTMPPEGKYCVVSGKLSPTCTVIEWSRVGEWFDGGLDDPRDTVVAEPEVGLGPLHTTYDNRGNAYTSLFLDSQVVKWNVE…	MNHRHNRSGLTRRQLIKGIGAASLLPLMGSAPFAIGGQNAGRVLVVGGGFGGATAAKYLKRANPAIEVILIEPNETFYTCPFSNLHLGGLRQMDAIAHGYAELEDRYGVRVIHATAEDVDADAHQVTLSTGRKLDYDRLVLSPGIDMRWNALEGYDEEAAEKAPHAWKAGTQTELLRSQLEAMDDGGTFVMVAPANPFRCPPGPYERASLVANYLAQYKPKSKVLILDAKDNFSKQGLFTAGWERLYGDRIEWVGLSNDGRVTRVDADRLEVETEFGTVHRADVLNVIPPQKAGWIAERAGVTDDSGWVPVKAETFESRQVADIYVVGDATVAAPMPKSGFCANGQAKVVAAAIAASLESRPAPEAYWTNTCYSLVGPEYGISVAGVYRVQDGVIAEVE…			MSTPIVTHFFDEPTNTFSYVVQDPDSKSCAILDSVLDFDYAAGRTDVRSADQIIAFVRDNGLEVEWILETHVHADHLSAAPYLHENLGGKTGIGANITVVQDVFGKAFNAGTEFARDGSQFDRLFEEGDTFAIGSLVGRVLHTPGHTPACLTYVIDDAAFVGDTLFMPDYGTARCDFPGGDARTLYRSIQKVLALPGETRIFLCHDYKAPEREKYQHETSVAEQRAQNVHVHEGISEEEFVQMRTERDATLDMPKLIIPSVQVNMRAGHMPPAEDNGQVYLKVPINKF
QPKI01000000	Halomonas_sp._DQ26W	AGGCTAGAGTGCAGGAGAGGAAGGTAGAATTCCCGGTGTAGCGGTGAAATGCGTAGAGATCGGGAGGAATACCAGTGGCGAAGGCGGCCTTCTGGACTGACACTGACACTGAGGTGCGAAAGCGTGGGTAGCAAACAGGATTAGATACCCTGGTAGTCCACGCCGTAAACGATGTCGACTAGCCGTTGGGTCCCTCGCGGACTTTGTGGCGCAGTTAACGCGATAAGTCGACCGCCTGGGGAGTACGGCCGCAAGGTTAAAACTCAAATGAATTGACGGGGGCCCGCACAAGCGGTGGAGCATGTGGTTTAATTCGATGCAACGCGAAGAACCTTACCTACCCTTGACATCCTGCGAACCCTTCGGAGACGAAGGGGTGCCTTCGGGAACGCAGAGACA…	MSHFLDRLNFFRKAREPFANDHGETRDESRGWEDSYRQRWQHDKVVRSTHGVNCTGSCSWKIYVKNGLVTWETQQTDYPRTRPDLPNHEPRGCPRGASYSWYMYSANRLKYPLVRKPLLKLWRDALKEKNDPVDAWASIVEDPAKTKQYKRARGMGGFVRANWDELNELIAASNVYTAKQYGPDRIIGFSPIPAMSMVSYAAGSRYLSLIGGVCMSFYDWYCDLPPASPQTWGEQTDVPESADWYNSGYIIAWGSNVPQTRTPDAHFFTEVRYKGTKTVSITPDYAEVSKLTDEWLSVKQGTDAALGMAMGHVILKEFHLDNPSAYFTEYVRQYSDMPFLVELEPREDGSYAPGRQMRASDFEASLGQGNNPEWKTVAWDETRDQLVVPRGSIGFRWGE…	MKLTRREFAKANAAAVAAATAGLAMPVGASNLITNAELTQLKWNKAPCRFCGVGCSVMVGTQNDRIVATHGDIHSEVNRGLNCVKGYFLSKILYGQDRLQQPMLRKRNGVYDKRGDFEPVSWDEAFDLMADKFKTAIRDHGPDSVAMFGSGQWTIWEGYAASKLFKAGLRTNNIDPNARHCMASAVYAFMRGFGSDEPMGVYDDIEHANAFVLWGSNMAEMHPILWTRVTDRRLSFPDTQVAVLSTFEHRSFDLADIPMVMTPNADVVILNYIANHIIQTGRVDRDFVDSHTNFVRAVDDIGYGLRDEHPLQQAAANADDPNRWTAMSFDQFAEHVSEFTLERAARESGVSENRLEQLAELYADPDIKVMTFWTMGVNQHTRGVWVNNLIYNLHLLTGK…		MHKRALSKGIFALSFPLAAMMGTAHAAAPEMSAEELDRAGAIYFQRCAGCHGTLRGGATGPGLLPEDTIELGQRRLESIITLGTEGGMNNFDGILDEDEITLISKYIQQTPEEPPEMSLSDIRDTWKILVPQEEWPSEPQHDRNWENFMVTILRDRGAMGIIDGDTKELVTEAETGYAVHVAKESSDGRFWYVQGRDGRLSKIDLWMDPPQVTAEVFIGIDARDVAVSHYGEWQDKYVIGGGYWPPHFVIADAETMEPLKVVSTRGYDTEGNYVHEARVAALYNTPNAPTWLVNVKETGQVWQVDYSDLENLRIDMIESAEFLHDGFFDPTGRYFQIAANFSNLMVFVDTETRKRVGMLNTGQIPHPGPGANWIDSECGPVAGTTHLGEGRMTFWGNDP…			MKYETQKVALPFFMVAMALFALQIVFGLLAAAAYVWPHFMSEAMPFNITRTSHTNLLIVWLLIGFMGCTYYLMPEEAENEIYSPNLAYFQLALFAIAGAGALISYQFGIHEGRHYLEQPLWAKLVITVSFLMFLFNTSLTMLKGRRTAINMVLMLGLWLAAIFWLFAFYNPDNLALDKLWWWWIVHIWVEGVWELIMASLLGYLLIKMTGVDREVIEKWLYVIVGLALFSGLLGTGHHYYWIGTPAYWQPIGSIFSTLEVIPFFAMVVFAFYMFWKGSRNHPNKAAMLWTLGSAAVAFFGAGVWGFMHTLSWINYYTHGTQITAAHGHLAFYGAYVMLVLGVITYAMPQLRRVQPYNQVLNMWAFWIMTSAMWFMTFTLTFAGVVQTHLQRVLGMNFMQ…	MSDNENIKDLSRRKFLRNSAVTGVAGAGIAGGFGAGAMMGSRPAEAATNNEHHVEPGELDEYYGFWSGGHSGEVRILGVPSMRELLRIPVFNVDSATGWGLTNESKRVLGENAPLNGDTHHPKVSYTDARYDGRYCFINDKLNTRVARIRLDIMRADKIVTIPNVQAIHGLTLQRVPKTVDVFAVGEMIVPLNNNGQNMDDTSDYWTMMTCLDADTMEIKWQAIVDGNLDNCDTDYTGRFVAASCYNSARGMTLPEMMGPERDWTVFFDVPAIEAAVAAGNYTTLDDSQVPVVDAREQAHEGRNPFALYVPTPRSPHGVNTMPPEGKYCVVSGKLSPTCTVIEWSRVGEWFDGGLDDPRDTVVAEPEVGLGPLHTTYDNRGNAYTSLFLDSQVVKWNVE…	MKHRHNRNGLTRRQLIKGIGAASLLPLVGGAPFAIGSQSAGRVIVVGGGFGGATAAKYLKRANPAIEVILIEPNEIFYTCPFSNLHLGGLREMDTISHGYDELKDRYGVRVIHATAEDVDAEAHKVTLSTGRKLDYDRLVLSPGVDMRWNALEGYDEEAAEKAPHAWKAGVQTELLRSQLEAMDDGGTFVMVAPENPFRCPPGPYERASLVANYLTQFKPKSKVLILDAKDNFSKQGLFTAGWEQLYGDRIEWVGLSNDGRVARVDADRLEVETEFGTVHRADVLNVIPPQKAGWIAERAGVTDDSGWVPVKPETFESRQVDDIYVVGDATVAAPMPKSGFCANAQAKVVAAAIAASLESRPAPEAYWTNTCYSLVGPEYGISVAGVYRVQDGVIAEVE…			MSTPSVTHFLDEPTNTFSYVVRDPESSACAILDSVLDFDYAAGRTDVRSADEIIAFVRDNDLQVEWILETHVHADHLSAAPYLHETLGGKTGIGANITVVQDVFGKAFNAGPEFARDGSQFDRLFEEGDTFAIGSLEGRVLHTPGHTPACLTYVIGDTAFVGDTLFMPDYGTARCDFPGGDARTLYRSIQKVLALPGETRIFLCHDYKAPEREEYQHQTSVTEQRVQNVHVHEGISEEEFVRMRTERDATLDMPKLIIPSVQVNMRAGHMPPPEDNGQVYLKVPINKF
QPKI00000000	Halomonas_sp._QHL1	AGAGTTTGATCATGGCTCAGATTGAACGCTGGCGGCAGGCCTAACACATGCAAGTCGAGCGGTAACAGATCTAGCTTGCTAGATGCTGACGAGCGGCGGACGGGTGAGTAATGCATAGGAATCTGCCCGGTAGTGGGGGATAACCTGGGGAAACCCAGGCTAATACCGCATACGTCCTACGGGAGAAAGGGGGCTTCGGCTCCCGCTATTGGATGAGCCTATGTCGGATTAGCTAGTTGGTGAGGTAAAGGCTCACCAAGGCAACGATCCGTAGCTGGTCTGAGAGGATGATCAGCCACATCGGGACTGAGACACGGCCCGAACTCCTACGGGAGGCAGCAGTGGGGAATATTGGACAATGGGGGCAACCCTGATCCAGCCATGCCGCGTGTGTGAAGA…	MSHFIDRLNFFRKAREPFANEHGELRSESRDWEDSYRARWQHDKVVRSTHGVNCTGSCSWKIYVKNGLVTWETQQTDYPRTRPDLPNHEPRGCPRGASYSWYLYSANRLKYPLIRKPLLALWREALKAHPDPVDAWASIVEDPAKTKQYKRARGMGGFVRGDWEELNELVAASNVYTAKQYGPDRIIGFSPIPAMSMVSYAAGSRYLSLIGGVCMSFYDWYCDLPPASPMTWGEQTDVPESADWYNSGYIIAWGSNVPQTRTPDAHFFTEVRYKGTKTVSITPDYAEVSKLTDEWLSAKQGTDAALAMAMGHVILKEFHLDKPSAYFTDYVRRYTDMPFLVELEVREDGSLVPGRQLRASDFDAALGQENNPEWKTVAWDETRDQLVVPRGSIGFRWGE…											MQRPIVTHFFDEPTNTFSYVVQDPDSRACAIIDSVLDFDYAAGRTDVQSADNIIAFIREYDLDVVWILETHVHADHLSAAPYLHEQLGGKTGIGANIVKVQEIFGKAFNAGSEFARDGSQFDALFEEGDTFSVGQLQGYVLHTPGHTPACLTYVVGDAAFVGDTLFMPDYGTARCDFPGGDARTLYHSIQKVLALPEQTRLFLCHDYKAPGRDTFQHETSVAEQRSENVHVHEGISEDEFVKMRTERDATLGMPKLIIPSVQVNMRAGELPPAEENGTVYLKVPINFF	MTTCRRPLVIALTGCSLAFGAVYAATVFAQPEERPDAALNMLVHEPPTMEDLENSELHPELKKVIRYGHDLFTNTQQLRGENVFNDMNCSSCHLGEGRVPFSAPVWAAAITLPDFRGKNQHVNNLEERIAGCFAYSMNGVPPEYGSDEMLALSAYHQWLATGAPMYPDKPIYGRGFPAPDEPTEEPDYARGEAAYQENCSVCHQEDGSGHYENGEYVFPAPWGDGSNNWGAGIARVETMAGFIYQNMPLGQPRSLSDQDTWDIAYYISSQERPQDPRYTGDVAETAERFGPTFHNRSLYGQTREHDGHVLGDHDNFGEKGDIKPWNVGMPRFENLSEE
FRCA01000000	Halomonas_cupida_DSM_4740_T	GTCGAGCGGCGGACGGGTGAGTAATGCATGGGAATCTGCCCGATAGTGGGGGATAACCTGGGGAAACCCAGGCTAATACCGCATACGTCCTACGGGAGAAAGCAGGGGATCTTCGGACCTTGCGCTATCGGATGAGCCCATGTCGGATTAGCTTGTTGGTGGGGTAATGGCCTACCAAGGCGACGATCCGTAGCTGGTCTGAGAGGATGATCAGCCACATCGGGACTGAGACACGGCCCGAACTCCTACGGGAGGCAGCAGTGGGGAATATTGGACAATGGGCGAAAGCCTGATCCAGCCATGCCGCGTGTGTGAAGAAGGCCTTCGGGTTGTAAAGCACTTTCAGTGAGGAAGAACGCCTCTGGCCCAATACGTCAGAGGGAAGACATCACTCACAGA…	MSHFLDRLRYLTRRPPQFAGGHGETRDETRDWEDGYRARWQHDKIVRSTHGVNCTGSCSWKIYVKNGLVTWETQQTDYPRTRADLPNHEPRGCPRGASYSWYLYSANRLKYPLIRQQLVKLWRRALEVHPDPVNAWASIVEDPILANQYKRARGMGGFVRADWDEVQTLIAAANVYTIKSFGPDRVIGFSPIPAMSMVSYAAGARYLSLIGGACLSFYDWYCDLPPSSPQTWGEQTDVPESADWYNSGYIIAWGSNVPQTRTPDAHFFTEVRYKGTKTVSITPDYAEVSKLTDEWLSAKQGTDAALAIAMGHVILKEFHLDKPSSYFTDYVRRYTDMPCLVQLEQREDGSYVPGRQLRAADFEASLGQSNNPEWKTVAWDEQRDQLVVPLGSIGFRWGE…									MNESTVVDETKTKNDQRHDIVIIGGGAGGIAVAASLHKRRSDLDIAIVEPAQDHFYQPGW TLVGGGVFTPEQTRRSMRSVMPSFVTWHQTAAERLLPDSRQVVLGNGVTLGYRALVVAPG LEIDWQAIDGLEETLGKNGVTSNYRFDLAPYTWSMVQSMRGGKALFTQPPMPIKCAGAPQ KAMYLSCYEWEKQGILNNIDVHFHNAGSVMFGVSDFVPALDEYVQRYGIHKQFQQNLVAV DGPAQKARFRVTSEDGSEEIETDFDMLHVVPPQRAPRLVRESPLANEAGWLDLDADTLQH NRFSDVFGLGDASGTGNAKTAAAVRKQAPVVADNLVASLDGKPMPSGYPGYGACPLTVER GRVVLAEFGYGGQLQPTFPSWINQATRPTRLGW…		MSEHSSVTAFFHESSNTFSYVVRDPASSACAILDSVLDFDYAAGRTAAGSADAIIAFIQREALEVEWILETHVHADHLSAAPYLQQRLGGKIGIGARITEVQETFGKVFNAGTRFARDGSQFDRLFEDGDTLRIGGLVGKVLHTPGHTPACLTYVVGDAAFVGDTLFMPDYGTARCDFPGGDARTLYRSIQKVLALPDETRLFLCHDYKAPGRDDYCHQTSVAEQRAANIHVHDGIDEESFVHLRTERDARLDMPRLILPAVQVNMRAGQLPPSEDNGQIYLKVPINLF
FOBC00000000	Halomonas_daqiaonensis_CGMCC_1.9150_T	AGAGTTTGATCATGGCTCAGATTGAACGCTGGCGGCAGGCCTAACACATGCAAGTCGAGCGGTAACAGGCCCTTCGGGGTGCTGACGAGCGGCGGACGGGTGAGTAATGCATAGGAATCTGCCCGATAGTGGGGGATAACCTGGGGAAACCCAGGCTAATACCGCATACGTCCTACGGGAGAAAGCAGGGGCTCTTCGGACCTTGCGCTATCGGATGAGCCTATGTCGGATTAGCTTGTTGGTGAGGTAATGGCTCACCAAGGCGACGATCCGTAGCTGGTCTGAGAGGATGATCAGCCACATCGGGACTGAGACACGGCCCGAACTCCTACGGGAGGCAGCAGTGGGGAATATTGGACAATGGGCGCAAGCCTGATCCAGCCATGCCGCGTGTGTGAA…	MSHFIDRLNFFRKAREPFANEHGELRQESREWENGYRQRWQHDKVVRSTHGVNCTGSCSWKIYVKNGLVTWETQQTDYPRTRPDLPNHEPRGCPRGASYSWYIYSANRLKHPLIRKPLLKLWREALELKKDPVEAWAYIVEDPTKTKEYKRARGMGGFVRADWNELNELIAASNVYTAKQFGPDRIIGFSPIPAMSMVSYAAGSRYLSLIGGVCMSFYDWYCDLPPASPQTWGEQTDVPESADWYNSGYIIAWGSNVPQTRTPDAHFFTEVRYKGTKTVSITPDYAEVSKLTDEWLSAKQGTDAALAMAMGHVILKEFHLDTPSAYFTDYVRQYTDMPFLVELEAREDGSYAPGRQLRASDFDANLGQDNNPEWKTVAWDETRDQLVVPRGSIGFRWGE…	MKLTRREFAKANAAAVAAATAGIAMPAGASNLITNTELTRPSWNKAPCRFCGVGCSVMVATQNDRIVATHGDTESEVNRGLNCVKGYFLSKILYGEDRLRKPLLRKRNGVYDKQGEFEEVSWDEALDLMADRFKTAIREHGPESVAMFGSGQWTIWEGYAASKLFKAGFRSNNIDPNARHCMASAVFGFVRTFGSDEPMGVYDDIEHADAFVLWGSNMAEMHPVLWTRVTNRRLSFPETRVAVLSTFEHRSFDLADIPMVMTPNADIVILNYIANHIIQTGRVNEAFVENHVGFARAVDDIGYGLRDEHPLQQAAANAGNANDWSDMTFEEFADYVAPFTLERAARESGVSASRLEEMAELYADPDTKVMTFWTMGVNQHTRGVWVNNLIYNLHLLTGK…		MYKRALSKGIIALSFPLAAMAGAVQAAAPELSAEEMERATDIYFQRCAGCHGTLRNGATGPDLLPENTQELGQRRLESIITLGTEGGMNNFDGILSEEEITLITKYIQNEPVEPPEMSLADMKERWQVFVAPEDLPTEPQHDLNWENFMVTILRDRGAMGIIDADTKEVVTEVETGYAVHVAKESSDGRFWYVQGRDGRLSKIDLWMDPPQVTAETFIGYDARDVAVSHYGEWKDKYVIGGAYWPPHFVIADAETMEPLKVVSTRGYDTEGNYVHEARVAALYNTPHAPSFLVNVKETGQVWQVDYSDIENLRIEQMATAEYLHDGFFDPSGRFFQIAANNSNMMVFIDTQTRKKISMLETGIKPHPGPGANWNDPECGPVAGTTHLGEGLMTFWGNDP…			MKYETQKVALPFFMVAMALFALQVVFGLLAASVYVWPNFMAEFMPFHIMRVSHTNLLIVWLLIGFMGSTYYLMPEEAEREIHSPTIAYIQLAIFAFAGAAALVGYQFGIHEGREFLEQPFWVKVLITISFLMFLFNTSMTLLKGRRTAINLVLMLGLWLAAVFWLFAFYNPTNLAVDKLYWWWVVHLWVEGVWELIMSALLGYLLIKMTGVDREVIEKWLYIIVGLSLFSGLLGTGHHYYWIGAPSYWQPIGSIFSTLEVIPFFAMVVFAFTMFWKGSRNHPNKAAMLWALGCPAVAFFGAGVWGFMHTLHWVNYYSHGTQVTAAHGHLAFYGAYVMLILGIITFAMPHLRRVQPYNQVLNMWGFWIMTGAMCFMTFTLTFAGVVQTHLQRVLGMNFME…	MSDKKKAIENLGRRHFLRNSAVTGVAGAGLAGGFGAGALMNSRQARAAENGVEVAPGELDEYYGFWSGGHQGEVRVLGIPSMRELMRIPVFNIDSATGWGITNESKRIMGDSARFLNGDCHHPHISMTDGRYDGKYLFINDKANTRVARIRLDIMKTDKITTIPNVQAIHGLRLQKVPHTKYVFANAELPIPQVNDGRDLENPENYFTMFNAIDAESMEVAWQVIVDGNLDNTDADYTGRFVASTCYNSEKGMTLADTMRAERDWVVVFDVDAIEAAVAAGEFETLGDSEVPVLDGRKGSKLTRYIPIPKNPHGLNTSPDGQYFIANGKLSPTCSIIGIDKLPALFDDAIEPRDTVLAEPELGLGPLHTTFDGRGNAYTTLFIDSQVAKWNIEDAIRAY…				MSQPVVTHFFDEPTNTFSYVVQDPSSRACAILDSVLDFDYAAGRTDVRSADTIIDFVRDNGLEVEWVLETHVHADHLSAAPYLHETLGGKTGIGANITVVQDVFGKAFNAGTEFARDGSQFDRLFEEGDTFTIGHLEGRVLHTPGHTPACLTYVIGDAAFVGDTLFMPDYGTARCDFPGGDARTLFRSIQKVLALPGETRIFLCHDYKAPEREEFQHETSVAEQRQQNVHVHEGISEEEFVKMRTERDATLGMPRLILPSVQVNMRAGHMPPAEDNGQVYLKVPINKF	MKRHTNTLGRTTLVLASATLAADMSMAAWAEYETLVAMGYPAPKEGELVHVPPTMAALEEADLHPELKKVIRRGYDLFTNTQQLRGENVFNDMNCSSCHLGEGRQPFSAPIWPAAIILPNFRGKNQHVNNLEERIAGCFAYSMNGTPPEYGSDDMLALSAYHQWLATGAPMYPDQPIYGRGFPAPERPEELSYARGEQGYLDNCAICHSEDGSGLYEDGEYVFPAPWGDGSNNWGAGIVRTHTAAGFIKNNMPLGQPLSLSDQQAWDIAYYMTRQERPQDPRYTGDVEETLEKFGPTFHKNSSYGEVREHDGHRLGDHANWGEKGEEVKPWNVGQSRFEDMED
FNVC00000000	Halomonas_daqingensis_DQD2-30_T	TCGAGCGGCAGCACGGGAAGCTTGCTTCCTGGTGGCGAGCGGCGGACGGGTGAGTAATGCATAGGAATCTGCCCGGTAGTGGGGGATAACCTGGGGAAACCCAGGCTAATACCGCATACGCCCTACGGGAGAAAGCAGGGGCTCTTCGGACCTTGCGCTATCGGATGAGCCTATGTCGGATTACCTGGTTGGTGAGGTAATGGCTCACCAAGGCGACGATCCGTAGCTGGTCTGAGAGGATGATCAGCCACATCGGGACTGAGACACGGCCCGAACTCCTACGGGAGGCAGCAGTGGGGAATATTGGACAATGGGCGCAAGCCTGATCCAGCCATGCCGCGTGTGTGAAGAAGGCCCTCGGGTTGTAAAGCACTTTCAGTGGGGAAGAACGCCTTCCGG…	MSHFLDRLNFFRKAREPFANEHGETREESRGWEDGYRQRWQHDKVVRSTHGVNCTGSCSWKIYVKNGLVTWETQQTDYPRTRPDLPNHEPRGCPRGASYSWYMYSANRLKYPLIRKPLLKLWREAKQQHGDPVDAWASIVSDPAKTKQYKRARGMGGFVRANWDELNELIAASNVYTAKQFGPDRIIGFSPIPAMSMVSYAAGSRYLSLIGGVCMSFYDWYCDLPPASPQTWGEQTDVPESADWYNSGYIIAWGSNVPQTRTPDAHFFTEVRYKGTKTVSITPDYAEVSKLTDEWLSVKQGTDAALGMAMGHVILKEFHLDKPSAYFTEYVRKYSDMPFLVELEAREDGSFVPGKQLRASDFVDNMGQENNPEWKTVAWDETRDQLVVPNGSIGFRWGE…	MKMTRREFAKANAVAVAAATAGMAIPAGATNLITNADLTRLNWNKAPCRFCGVGCSVMVATQGNRIVATHGDIHSEVNRGLNCVKGYFLSKILYGQDRLQQPLLRKRNGVYDKRGDFEPVSWDEALDLMADKFKSAIREHGPESVAMFGSGQWTIWEGYAASKLFKAGLRSNNIDPNARHCMASAVFAFMRAFGSDEPMGVYDDIEHANAFVLWGSNMAEMHPILWTRVTDRRLSYPETQVAVLSTFQHRSFDLADIPMVMKPNADVVILNYIANHIIQTDRVDRAFVENHTNFVRAVDDIGYGLRDEHPLQQAAANADNPNRWTEMSFDEFADHVADFTLERAARESGVSESRLERLAELYADPDIKVMSFWTMGVNQHTRGVWVNNLIYNLHLLTGK…		MHKRALTKGIFALSFPLAAMMGTAQAAAPEMTAEEMERASAIYFQRCAGCHGTLRKGATGPNLLPQNTQEMGQRRLESIIALGTEGGMNNFDGILDEEEITLISKYIQQTPEEPPEMSLADIRETWRILVPQEEWPDSPQHDRNWENFMVTILRDRGAMGIIDGDTKELITEAETGYAVHVAKSSSDGRFWYVQGRDGRLTKIDLWMDPPQATAEVFIGIDARDVAVSHYGEWADKYVIGGGYWPPHFVIADADTMEPLKVVSTRGYDTEGNYVHEARVAALYDTPHAPSFLVNVKETGQVWQVDYSDIDNLRIDHIASAEYLHDGFFDSTGRYFMIAANFSHKMAFVDTVERKLVGLLNTGQIPHPGPGANWIDPECGPVAGTTHLGEGLVTFWGTDP…			MKYETQKVALPFFMLAMALFALQIVFGLAAAAAYVWPHFMSEAMPFNITRTSHTNLLIVWLLIGFMGSTYYLMPEEAENEIYSPKLAYFQLLLFAIAGAGALISYQFGIHEGRHYLEQPLWSKLMITVSFLMFLFNTSMTMLKGRKTAINMVLMLGLWLAAVFWLFAFYNPDNLALDKLWWWWIVHIWVEGVWELIMASLLGYLLIKMTGVDREIIEKWLYVIVGLALFSGLLGTGHHYYWIGTPGYWQPIGSIFSTLEVIPFFAMVVFAFYMFWKGSRNHPNKAAMLWTLGCAAVAFFGAGVWGFMHTLSWINYYTHGTQITAAHGHLAFYGAYVMLVMGIITYAMPQLRRVQPYNQVLNMWAFWIMTSAMWFMTFTLTFAGVVQTHLQRVLGMNFMQ…	MSDKNDHIKDLSRRHFLRNSAVTGVAGASLAGGFGAGALVRSRPAEAATNNEHHVEPGELDEYYGFWSGGHSGEVRILGVPSMRELLRIPVFNVDSATGWGITNESKRVLGPNAPLNGDTHHPKVSYTDARYDGRWCFINDKLNTRVARIRLDIMRADKILTIPNVQSIHGLTLQRVPSTERVFAAGEMIVPLNNNGEYLDDPSEYWTMMTCIDAETMEFKWQAIVDGNLDNCDTDYTGRFVAASCYNSARGMTLPEMMGPERDWTVIFDVPAIEAAVAAGNYTTIGDSPVPVVDAREQAHEGRNAFALYVPTPRSPHGVNTAPPEGKYCVVSGKLSPTCTVIEWSRVAEWFDGGLSDPRNVVVAEPEVGLGPLHTTYDDRGNAYTSLFLDSQVVKWNI…	MTQHSQRSGINRRQLIKGLGAASLLPLVGGVTPFAIGGQHAGKVVVVGGGFGGATAAKYLKRANPAIEVILVEPAETFYTCPFSNLHLGGLRSMDEIAHGYDELQDRYGVRVIHARAEDVDAAAHKVTLSTGSELDYDRLVLSPGIDIRWNALEGYDEAAAEKAPHAWKAGSQTEKLRAQLEAMEDGGTFVMVAPENPFRCPPGPYERASLVANYLAQYKPKSKVLILDAKDNFSKQGLFMEGWEQLYGDRIEWVGLSNDGRVTRVDAERLEVETEFGTVHKADVLNVIPPQKAGWIAERAGVTDDSGWVPVKPETFESQQVEDIYVIGDATVAAPMPKSGFCANAQAKVVAAAIAASLESRPAPEAYWTNTCYSLVGPEYGISVAGVYRVVDGAIAEV…	MSRHDSDPSCLDRRQFLKYGAGAGAAGLLYSSGLQARPLSTQARIVILGGGAGGMAMANRLSRRLDGARISLVEPREVHHYQPGWTLVASGVWNPDKTMRPNARFVPNGVDWVRQPAAGIDASNRRVELGDGSWLDYDYLIVATGLQLNYQLIDGMTPELVGSHGIGSVYASIEGAARTRDAIDAWIAQGSGKGIFTAAPTPVKCAGAPLKMTFTTLSRLEASGRRDAFQVEFMAPGAALFTQPYINDFVKQRFDDQGVTRRHHYRLSAIDPQAREAEFTFVGPESEFTSHHELREEEFSREGERKVVASYDFIHVVPPMSAPDFVKASDLIAQDGPFRGEWLEVDIHTLQHKRYPEVFGIGDVIGAPINKTAASVKAQAPVVEANLIAQMQGQALSRR…		MSQPIVTHFFDEPTNTFSYVVRDPGSRACAIIDSVLDFDYAAGRTDTRLADDIIAFIRREGLSVEWILETHVHADHLSAAPYLHEKLGGKTGIGARITVVQEVFGKAFNAGTEFARDGSQFDRLFEEGDTFAIGKMEGRVLHTPGHTPACLTYVIGDAAFVGDTLFMPDYGTARCDFPGGDARTLYRSIQKVLALPGETRLFLCHDYKAPEREEYQHETSVAEQRAHNVHVHDGISEEEFVHMRTERDATLDMPRLILPSVQVNMRAGHMPPPEDNGQVYLKVPINRF
BAEU01000000	Halomonas_sp._KM-1	AGAGTTTGATCATGGCTCAGATTGAACGCTGGCGGCAGGCCTAACACATGCAAGTCGAGCGGCAGCACGGGAAGCTTGCTTCCTGGTGGCGAGCGGCGGACGGGTGAGTAATGCATAGGAATCTGCCCGGTAGTGGGGGATAACCTGGGGAAACCCAGGCTAATACCGCATACGCCCTACGGGGGAAAGCAGGGGCTCTTCGGACCTTGCGCTATCGGATGAGCCTATGTCGGATTAGCTGGTTGGTGAGGTAATGGCTCACCAAGGCGACGATCCGTAGCTGGTCTGAGAGGATGATCAGCCACATCGGGACTGAGACACGGCCCGAACTCCTACGGGAGGCAGCAGTGGGGAATATTGGACAATGGGCGCAAGCCTGATCCAGCCATGCCGCGTGTG…	MSHFLDRLNFFRKAREPFANEHGETREESRGWEDGYRQRWQHDKVVRSTHGVNCTGSCSWKIYVKNGLVTWETQQTDYPRTRPDLPNHEPRGCPRGASYSWYMYSANRLKYPLIRKPLLKLWREAKQQHGDPVDAWASIVSDPAKTKQYKRARGMGGFVRANWDELNELIAASNVYTAKQFGPDRIIGFSPIPAMSMVSYAAGSRYLSLIGGVCMSFYDWYCDLPPASPQTWGEQTDVPESADWYNSGYIIAWGSNVPQTRTPDAHFFTEVRYKGTKTVSITPDYAEVSKLTDEWLSVKQGTDAALGMAMGHVILKEFHLDKPSAYFTEYVRKYSDMPFLVELEAREDGSFVPGKQLRTSDFDGNMGQDNNPEWKTVAWDELSDSLVVPNGSIGFRWGE…	MKMTRREFAKANAVAVAAATAGMAIPAGATNLITNADLTRLNWNKAPCRFCGVGCSVMVATQGNRIVATHGDMHSEVNRGLNCVKGYFLSKILYGQDRLQQPLLRKRNGVYDKRGDFEPVSWDEALDLMADKFKSAIREHGPESVAMFGSGQWTIWEGYAASKLFKAGLRSNNIDPNARHCMASAVFAFMRAFGSDEPMGVYDDIEHANAFVLWGSNMAEMHPILWTRVTDRRLSYPETQVAVLSTFQHRSFDLADIPMVMKPNADVVILNYIANHIIQTDRVDRDFVESHTNFVRAVDDIGYGLRDEHPLQQAAANADNPNRWTEMSFDEFADHVADFTLERAARESGVSESRLERLAELYADPDIKVMSFWTMGVNQHTRGVWVNNLIYNLHLLTGK…		MHKRALTKGIFALSFPLAAMMGMGTAQAAAPEMTAEEMERASAIYFQRCAGCHGTLRKGATGPNLLPENTQEMGQRRLESIIALGTEGGMNNFDGILDEEEITLISKYIQQTPEEPPEMSLADIRETWRILVPQEEWPDSPQHDRNWENFMVTILRDRGAMGIIDGDTKELITEAETGYAVHVAKSSSDGRFWYVQGRDGRLTKIDLWMDPPQATAEVFIGIDARDVAVSHYGEWADKYVIGGGYWPPHFVIADAETMEPLKVVSTRGYDTEGNYVHEARVAALYDTPHAPSFLVNVKETGQVWQVDYSDIDNLRIDHIASAEYLHDGFFDSTGRYFMIAANFSHKMAFVDTVERKLVGLLNTGQIPHPGPGANWIDPECGPVAGTTHLGEGLVTFWGT…			MKYETQKVALPFFMLAMALFALQIIFGLAAAAAYVWPHFMSEAMPFNITRTSHTNLLIVWLLIGFMGSTYYLMPEEAENEIYSPKLAYFQLLLFAIAGAGALISYQFGIHEGRHYLEQPLWAKLMITVSFLMFLFNTSLTMLKGRKTAINMVLMLGLWLAAVFWLFAFYNPDNLALDKLWWWWIVHIWVEGVWELIMASLLGYLLIKMTGVDREIIEKWLYVIVGLALFSGLLGTGHHYYWIGTPGYWQPIGSIFSTLEVIPFFAMVVFAFYMFWKGSRNHPNKAAMLWTLGCAAVAFFGAGVWGFMHTLSWINYYTHGTQITAAHGHLAFYGAYVMLIMGIITYAMPQLRRVQPYNQVLNMWAFWIMTSAMWFMTFTLTFAGVVQTHLQRVLGMNFMQ…	MSDNNDHIKDLSRRNFLRNSAVTGVAGASLAGGFGAGALVRSRPAEAATNNEHHVEPGELDEYYGFWSGGHSGEVRILGVPSMRELLRIPVFNVDSATGWGITNESKRVLGPNAPLNGDTHHPKVSYTDARYDGRYCFINDKLNTRVARIRLDIMRADKILTIPNVQSIHGLTLQRVPSTERVFAAGEMIVPLNNNGEYLDDPSEYWTMMTCIDAETMEFKWQAIVDGNLDNCDTDYSGRFVAASCYNSARGMTLPEMMGPERDWTVIFDVPAIERAVAAGEYTTIGDSPVPVVDAREQAHQGRNAFALYVPTPRSPHGVNTAPPEGKYCVVSGKLSPTCTVIEWSRVAEWFDGGLSDPRDVVVAEPEVGLGPLHTTYDNRGNAYTSLFLDSQVVKWNI…	MTQHSQRSGINRRQLIKGLGAASLLPLVGGVTPFAIGGQHAGKVVVVGGGFGGATAAKYLKRANPAIEVILVEPAETFYTCPFSNLHLGGLRSMDEIAHGYDELQDRYGVRVIHAMVEDVDAAAHKVTLSTGSELDYDRLVLSPGIDIRWNALEGYDEAAAEKAPHAWKAGSQTEKLRAQLEAMEDGGTFVMVAPENPFRCPPGPYERASLVANYLAQYKPKSKVLILDAKDNFSKQGLFMEGWEQLYGDRIEWVGLSNDGRVTRVDAERLEVETEFGTVHKADVLNVIPPQKAGWIAERAGVTDDSGWVPVKPETFESRQVEDIYVIGDATVAAPMPKSGFCANAQAKVVAAAIAASLESRPAPEAYWTNTCYSLVGPEYGISVAGVYRVVDGAIAEV…	MSRHDSASSCLDRRQFLKYGAGVGTAGLLYATGLQARPLSTNVRIVILGGGAGGLAMANRLSRRLDGARISLVEPREIHHYQPGWTLVASGVWRPEKTMRPNARFVPNGVDWVRQPAAGIDAANRRVELGDGAWLDYDYLIVATGLQLNYQLIDGMSPELVGSHGIGSVYASIEGAVRTRDAIDTWIAQGSGKGIFTAAPTPVKCAGAPLKMTFTTLSRLEASGRRNAFQVEFMAPGAALFTQPYINDFVKQRFDDQGVTRRHHYRLSAIDPQAREAEFTFVGPDSEFTSHHELREAEFSREGERKVVTDYDFIHVVPPMSAPDFVKASDLIAQDGPFRGEWLDVDINTLQHNRYPEVFGIGDVIGAPINKTAASVKAQAPVVEANLLAQLQGQALPRR…		MSKPIVTHFFDEPTNTFSYVVREPGSSACAIIDSVLDFDYAAGRTDTRSADAIIAFICREGLNVEWILETHVHADHLSAAPYLHEKLGGRTGIGARITVVQEVFGKVFNAGTEFARDGSQFDCLFEEGDTFAIGNMEGRVLHTPGHTPACLTYVIGDAAFVGDTLFMPDYGTARCDFPGGDARTLYRSIQKVLALPDETRLFLCHDYKTPDREQYQHETTVAEQRAHNVHVREGISEEAFVHMRTERDATLDMPRLILPSVQVNMRAGHMPPPEDNGQVYLKVPIDKF
PYVX00000000	Halomonas_denitrificans_DSM_18045_T	GAGTTTGAATCTGGCTCAGATTGAACGCTGGCGGCAGGCCTAACACATGCAAGTCGAGCGGAAACGATCCTAGCTTGCTAGGAGGCGTCGAGCGGCGGACGGGTGAGTAATGCATAGGAATCTGCCCGATAGTGGGGGATAACCTGGGGAAACTCAGGCTAATACCGCATACGTCCTACGGGAGAAAGCAGGGGATCTTCGGACCTTGCGCTATCGGATGAGCCTATGTCGGATTAGCTTGTTGGTGAGGTAATGGCTCACCAAGGCGACGATCCGTAGCTGGTCTGAGAGGATGATCAGCCACATCGGGACTGAGACACGGCCCGAACTCCTACGGGAGGCAGCAGTGGGGAATATTGGACAATGGGCGAAAGCCTGATCCAGCCATGCCGCGTGTGT…	MSHFIDRLNFFRKAREPFANEHGELRQESREWEDGYRQRWQHDKVVRSTHGVNCTGSCSWKIYVKNGLVTWETQQTDYPRTRPDLPNHEPRGCPRGASYSWYIYSANRLKHPLVRKPLIALWREALAEKGDPVDAWASIVEDPARTKQYKRARGMGGFVRADWDELNTLIAASNVYTAKQYGPDRIIGFSPIPAMSMVSYAAGSRYLSLIGGVCMSFYDWYCDLPPASPMTWGEQTDVPESADWYNSGYIIAWGSNVPQTRTPDAHFFTEVRYKGTKTVSITPDYAEVSKLTDEWLSAKQGTDAALAMAMGHVILKEFHLERPSAYFTDYVRRYSDMPFLVELEAREDGSYAPGRQMRASDFAASLGQDNNPEWKTVAWDETRDQLVVPRGSIGFRWGE…				MMKKHWYLKPLAVAVTTVAMGITAAQAQEGHKDVDGSKSAYQGTSSTVDPGSAKVVRTPGAPDLTETEFEQAKEIYFQRCAGCHGVLRKGATGKPLTTDITQERGLDYLKTFITYGSPAGMPNWGTSGDLTEDEVEMMAKYIMHEPPVPPEFGMPEMRETWEVKVAPEDRPTEQMNDLDLDNLFSVTLRDAGQVALIDGGSKEIVRILDTGYAVHISRLSASGRYLFVIGRDAKVDMIDLWMEEPSIVATIKVGMEARSVETSKYEGYEDRFAIAGAYWPPQYVIMDGETLEPKKIVSTRGMTVDTQEFHPEPRVAAIVASHQHPEFIVNIKETGKVQLVNYENLEALSTVEIETSRFLHDGGWDASGRYFLTAANESNQIVVIDAQERELEAIVDVGK…		MKYETQRVALPFFMVAMALFALQVVFGLLAATVYAWPNFMAELMPFNIMRVSHTNLLIVWLLLGFMGCTYYLMPEEAEREIHSPTIAYIQLAIFAFAGAAALVGYQFGIHEGREFLEQPFWVKVLITISFLMFLFNTSMTLAKGRKTAINLVLMLGLWLAAVFWLFAFYNPSNLAVDKLYWWWVVHLWVEGVWELIMASLLGYLLIKMTGVDREVIEKWLYVIVGLSLFSGLLGTGHHYYWIGAPSYWQPIGSIFSTLEVIPFFAMVVFAFTMFWKGTRNHPNKAAMLWALGCPTVAFFGAGVWGFMHTLHWINYYSHGTQVTAAHGHLAFYGAYVMLILGVITFAMPALRRVQPYNQVLNMWGFWIMTGAMCFMTFTLTFAGVVQTHLQRVLGMNYME…	MVDKKKEIESLGRRHFLRNSAVTGVAGAGLAGGFGAGALMSSREARAAENGVEIAPGELDEYYGFWSGGHQGEVRVLGIPSMRELMRIPVFNVDSATGWGITNESKRILGDSSRFLNGDCHHPHISMTDGSYDGKYLFINDKANTRVARIRLDIMKTDKITSIPNVQAIHGLRLQKVPHTKYVFANAELPIPQLNDGRDLESPDNYFTMFNAIDAESMDVAWQVIVDGNLDNTDADYTGRFVASTCYNSEKGMTLADTMRAERDWVVVFDVEAIEAAVAAGEFETLGDSEVPVLDGRHGSKLTRYIPVPKNPHGLNTSPDGKYFIANGKLSPTVSIIAIDKLPALFDGSIEPRDTVVGEPELGLGPLHTTYDGRGNAYTTLFIDSQVAKWNIEDAIRAY…		MSTTKKRVLVVGGGIGGTMTANHLVAKFYPEILRDEIEIMMLSNSPDHVYKPANMYVAFNSYHPHELVRKQRSLLRPEIVFHVDGVESFEFDKSRVSCESGKRYDYEYLVISTGCIPAPERIEGLKEAGDHFYQTRPAQQLAKKLSSINEGRIFITVNFPKTPNVPHQCGIAPIETTLMLDEYLRKRGVRDRVEIIYSYPTVSQLLRNCLFLQKPTCEILPGIFDSKNIKYQRGFTLDKVDPESKIAYSEEGASQEFDILMATPPIRAVDAVINSGKSQAQNNEGWLPTDFETLKMYGADNVYVMGDTVDLPVSKAGGSCHNQSPIIVENIASEIRRGYTSAIYDGKVQAIAQMGLEAGMPLWYDYKSDVQVAPPTKLGGLMRKTFNRGLYWAVARGMV		MSLSPSARPLVTPFFDEPTSTFSYVVQDPGSRACAILDSVLDFDYAAGRTDVRSADAIIAFVREHGLEVEWVLETHVHADHLSAAPYLHEALGGKTGIGANITVVQEVFGKAFNAGTEFARDGSQFDRLFEEGDTFAIGGLEARVLHTPGHTPACLTYVIGDAAFVGDTLFMPDYGTARCDFPGGDARALYRSIQKVLALPGETRLFLCHDYRTPDREEYQHETSVAEQRAHNVHVHEGVGEEAFVKMRTERDATLGMPRLILPSVQVNMRAGEMPPAEENGQVYLKVPINRF	MSLRTSQPLKAAALVATLALSPAALAQDEGVERDYQIPLPQAPEGEVTFTPPHERDLPDNQYGDMVRKGRDLFVDTQALRGEYVFNDQNCANCHLDAGRLANSAPMWASFGVYPAYRGKNDKVNTLAERIQGCFTYSMNGTPPPTGSEPLVAMQTYLHWMSTGAPINESLPGRGYPKLEEAEQAPDRARGAEVYAAQCAVCHGDEGQGQRVGERQVFPPLWGDGAYNWGAGMHRVNTAANFIKANMPLGKPYSLTDQQAWDVAAFINGHERPQDPRRRTLETLEETDATFHNHHGYYGDEIDGRRLGDHADFGENPRPLDG
CP045417	Halomonas_sp._THAF5a	AGAGTTTGATCATGGCTCAGATTGAACGCTGGCGGCAGGCCTAACACATGCAAGTCGAGCGGAAACGATCCTAGCTTGCTAGGAGGCGTCGAGCGGCGGACGGGTGAGTAATGCATAGGAATCTGCCCGGTAGTGGGGGATAACCTGGGGAAACTCAGGCTAATACCGCATACGCCCTACGGGGGAAAGCAGGGGATCTTCGGACCTTGCGCTATTGGATGAGCCTATGTCGGATTAGCTAGTTGGTGAGGTAATGGCTCACCAAGGCCGCGATCCGTAGCTGGTCTGAGAGGATGATCAGCCACATCGGGACTGAGACACGGCCCGAACTCCTACGGGAGGCAGCAGTGGGGAATATTGGACAATGGGCGAAAGCCTGATCCAGCCATGCCGCGTGTG…	MSHFIDRLNFFRKAREPFANEHGELRQESREWEDGYRKRWQHDKVVRSTHGVNCTGSCSWKIYVKNGLVTWETQQTDYPR TRPDLPNHEPRGCPRGASYSWYLYSANRLKHPMIRKPLLKLWREALADKGDPVDAWASIVEDPAKAKQYKRARGMGGFVR ADWNEVNQLIGASNVYTAKQYGPDRIIGFSPIPAMSMVSYAAGSRYLSLIGGVCMSFYDWYCDLPPASPMTWGEQTDVPE SADWYNSGYIIAWGSNVPQTRTPDAHFFTEVRYKGTKTVSVTPDYAEVSKLTDEWLSAKQGTDAALAMAMGHVILKEFHL ENPSTYFTDYVRRYSDMPCLVELEAREDGSYAPGRQLRASDIADNLGQANNPEWKTLAWDETSDSLVVPRGSIGF…						MKYETQRVALPFFMVAMALFALQVVFGLLAATVYAWPNFMAELMPFNIMRVSHTNLLIVWLLLGFMGCTYYLMPEEAEQE IHSPTIAYIQLALFAFAGAAALVGYQFGIHEGREFLEQPFWVKVLITISFLMFLFNTSMTLAKGRKTAINLVLMLGLWLA AVFWLFAFYNPTNLAVDKLYWWWVVHLWVEGVWELIMASLLGYLLIKMTGVDREVIEKWLYVIVGLSLFSGLLGTGHHYY WIGAPSYWQPIGSIFSTLEVIPFFAMVVFAFTMFWKGSRNHPNKAAMLWALGCPTVAFFGAGVWGFMHTLHWINYYSHGT QVTAAHGHLAFYGAYVMLILGVITFAMPQLRRVQPYNQVLNMWGFWVMTGAMCFMTFTLTFAGVVQTHLQRVLGM…			MHPSTPEQSARHHDVVVIGAGAAGIAVTASLLKRRGDLDIAIVDPAETHSYQPGWTLVGGGVFPAAITRRPMADVIPDRA SWYAVDADRIDPAAGEVVLGDGRRLGYTRLVVAPGLVIDWGAIEGLEQALGQHGVTSNYRFDLAPYTWSLVQSLERGRAL FTQPPMPIKCAGAPQKAMYLSCDHWRRQGRLGDIDVSFCNAGQVLFGVPDYVPALERYIERYGIETAFGHRLVAVDGPSR TARFAVSGEDGEREEERPFDMLHVVPPQKAPAFIATSPLANEAGWLDLDPETLQHARYPAVFGLGDASGTSNAKTAAAVR KQAPVVAENLLASLDGAPLPAAYLGYGSCPLTVERGRIVLAEFGYGGALQPSFPRWVNEGTRATRRAWWLKAKQL…	MSGLPLEPPRLGRRQLLKLGMGAGAAALMPLSGLQANTVSTRVRVVILGGGAAGMSMANRLAMRLSGARITVVEPREQHY YQPGWTLVAAGLWEADSTVRSNADFRPAGIDWVSQQAVGIDADERRITLADASTLAYDILVVATGLQLNYHLIDGMSTDL IGSHGIGSVYAGPQEAARTSDAIEEWLAAGSGRGLFTNPQTAIKCAGAPIKMVFTTQSRIKQVGNRNDFHLAYFTPSDRM FSQPWINDFLKQRLDRDNITRHHGWHLSAIDPQARQAEFTGQEGNKETRDYDFLHVVPPMSAPDFVKGSDLIAREGPFAG EWLDTDIYTMQHNRYPEVFGIGDVIGAPINKTAASVKAQAPVVEENIAAFLEDKPLPARHNGYTSCPLITEIGTA…	MSPQPVVTHFFDEPTNTFSYVVQDPDSQACAILDSVLDFDYAAGRTDVRSADEIIDFVRDHGLEVEWILETHVHADHLSA APYLHGALGGKTGIGANITVVQEVFGKAFNAGTEFARDGSQFDRLFEEGDTFAIGHLEGRVMHTPGHTPACLTYVIGDAA FVGDTLFMPDYGTARCDFPGGDARALYRSIQKVLALPAETRLFLCHDYKAPNREEYQHETSVAEQRAHNVHVHEGVSEDE FVRMRTERDATLGMPRLILPSVQVNMRAGQMPPAEENGQVYLKVPIDKF	MTYLRTTLALASATLAAGISMAAWADYEQLVEMGYPAPEEGELVHVPPTMADLEAADLNPELKKVIRRGYDLFTNTQQLRGENVFNDMNCSSCHLGEGRQPFSAPIWPAAVTLPNFRGKNQHVNSLEERIAGCFAYSMNGTPPAYGSDDMLALSAYHRWLATGAPVYPDQPIYGRGFPAPERPEELSYARGEAIFAEQCAICHGDDGSGLYQEGEYVFPATWGDGSNNWGAGIVRTHTAAGFIKNNMPLGQPLSLSDQEAWDVAYFMTRQERPQDPRYTGDVEETREMFGPTFHKHSSYGLVRDSDGHRLADHANWGEKGETVKPWNVGQPRFEDLDD
AAQTN000000000	Halomonas_desiderata_FB2_T	GACATCACCCACAGAAGAAGCACCGGCTAACTCCGTGCCAGCAGCCGCGGTAATACGGAGGGTGCGAGCGTTAATCGGAATTACTGGGCGTAAAGCGCGCGTAGGTGGCTTGATAAGCCGGTTGTGAAAGCCCCGGGCTCAACCTGGGAACGGCATCCGGAACTGTCAGGCTAGAGTGCAGGAGAGGAAGGTAGAATTCCCGGTGTAGCGGTGAAATGCGTAGAGATCGGGAGGAATACCAGTGGCGAAGGCGGCCTTCTGGACTGACACTGACACTGAGGTGCGAAAGCGTGGGTAGCAAACAGGATTAGATACCCTGGTAGTCCACGCCGTAAACGATGTCGACTAGCCGTTGGGTCCTTCGCGGACTTTGTGGCGCAGTTAACGCGATAAGTCGAC…	MSHFLDRLNFFRKAREPFANDHGETREESRGWEDGYRQRWQHDKVVRSTHGVNCTGSCSWKIYVKNGLVTWETQQTDYPRTRPDLPNHEPRGCPRGASYSWYMYSANRLKYPLIRKPLLKLWREAKQQHGDPVDAWASIVSDPAKTKQYKRARGMGGFVRANWDELNELIAASNVYTAKQFGPDRIIGFSPIPAMSMVSYAAGSRYLSLIGGVCMSFYDWYCDLPPASPQTWGEQTDVPESADWYNSGYIIAWGSNVPQTRTPDAHFFTEVRYKGTKTVSITPDYAEVSKLTDEWLSVKQGTDAALGMAMGHVILKEFHLDKPSAYFTEYVRKYSDMPFLVELEAREDGSFVPGKQLRASDFEGAMGQENNPEWKTVAWDELSDRLVVPNGSIGFRWGE…	MKMTRREFAKANAVAVAAATAGMAIPAGATNLITNADLTRLNWNKAPCRFCGVGCSVMVATQGNRIVATHGDIHSEVNRGLNCVKGYFLSKILYGQDRLQQPLLRKRNGVYDKRGDFEPVSWDEALDLMADKFKSAIREHGPESVAMFGSGQWTIWEGYAASKLFKAGLRSNNIDPNARHCMASAVFAFMRAFGSDEPMGVYDDIEHANAFVLWGSNMAEMHPILWTRVTDRRLSYPETQVAVLSTFQHRSFDLADIPMVMKPNADVVILNYIANHIIQTDRVDRDFVENHTNFVRAVDDIGYGLRDEHPLQQAAANADEPNRWTEMSFDEFADHVADFTLERAARESGVSESRLERLAELYADPDIKVMSFWTMGVNQHTRGVWVNNLIYNLHLLTGK…		MHKRALTKGIFALSFPLAAMMGTAQAAAPEMTAEEMERASAIYFQRCAGCHGTLRKGATGPNLLPQTTQEMGQRRLESIIALGTEGGMNNFDGILDEEEITLISKYIQQTPEEPPEMSLADIRETWRILVPQEEWPTEPQHDRNWENFMVTILRDRGAMGIIDGDTKELITEAETGYAVHVAKSSSDGRFWYVQGRDGRLTKIDLWMDPPQATAEVFIGIDARDVAVSHYGEWADKYVIGGGYWPPHFVIADAETMEPLKVVSTRGYDTEGNYVHEARVAALYDTPHAPTFLVNVKETGQVWQVDYSDIDNLRIDHIASAEYLHDGFFDSTGRYFMIAANFSHKMAFVDTVERKLVGLLNTGQIPHPGPGANWIDPECGPVAGTTHLGEGLVTFWGTDP…			MKYETQKVALPFFMLAMALFALQIVFGLAAAAAYVWPHFMSEAMPFNITRTSHTNLLIVWLLIGFMGSTYYLMPEEAENEIYSPKLAYFQLLLFAIAGAGALISYQFGIHEGRHYLEQPLWSKLMITVSFLMFLFNTSMTMLKGRKTAINMVLMLGLWLAAVFWLFAFYNPDNLALDKLWWWWIVHIWVEGVWELIMASLLGYLLIKMTGVDREIIEKWLYVIVGLALFSGLLGTGHHYYWIGTPGYWQPIGSIFSTLEVIPFFAMVVFAFYMFWKGSRNHPNKAAMLWTLGCAAVAFFGAGVWGFMHTLSWINYYTHGTQITAAHGHLAFYGAYVMLVMGIITYAMPQLRRVQPYNQVLNMWAFWIMTSAMWFMTFTLTFAGVVQTHLQRVLGMNFMQ…	MSDKNDHIKDLSRRNFLRNSAVTGVAGASLAGGFGAGALVRSRPAEAATNNEHHVEPGELDEYYGFWSGGHSGEVRILGVPSMRELLRIPVFNVDSATGWGITNESKRVLGENAPLNGDTHHPKVSYTDARYDGRWCFINDKLNTRVARIRLDIMRADKILTIPNVQSIHGLTLQRVPSTERVFAAGEMIVPLNNNGEHLDDPSEYWTMMTCIDAETMEFKWQAIVDGNLDNCDTDYTGRFVAASCYNSARGMTLPEMMGPERDWTVIFDVPAIEAAVAAGNYTTIGDSPVPVVDAREQAHQGRNAFALYVPTPRSPHGVNTAPPEGKYCVVSGKLSPTCTVIEWSRVAEWFDGGLSDPRDVVVAEPEVGLGPLHTTYDNRGNAYTSLFLDSQVVKWNI…	MTQHSQRSGINRRQLIKGLGAASLLPLVGGVTPFAIGGQHAGKVVVVGGGFGGATAAKYLKRANPAIEVILVEPAETFYTCPFSNLHLGGLRSMDEIAHGYDELQDRYGVRVIHARAEDVDAAAHKVTLSTGSELDYDRLLLSPGIDIRWNALEGYDEAAAEKAPHAWKAGSQTEKLRAQLEAMEDGGTFVMVAPENPFRCPPGPYERASLVANYLAQYKPKSKVLILDAKDNFSKQGLFMEGWEQLYGDRIEWVGLSNDGRVTRVDAERLEVETEFGTVHKADVLNVIPPQKAGWIAERAGVTDDSGWVPVKPETFESQQVEDIYVIGDATVAAPMPKSGFCANAQAKVVAAAIAASLESRPAPEAYWTNTCYSLVGPEYGISVAGVYRVVDGAIAEV…			MSQPIVTHFFDEPTNTFSYVVRDPGSRACAIIDSVLDFDYAAGRTDTRLADDIIAFIRREGLSVEWILETHVHADHLSAAPYLHEKLGGKTGIGARITVVQEVFGKAFNAGTEFARDGSQFDRLFEEGDTFAIGTMEGRVLHTPGHTPACLTYVIGDAAFVGDTLFMPDYGTARCDFPGGDARTLYRSIQKVLALPGETRLFLCHDYKAPEREEYQHETSVAEQRAHNVHVHDGISEEEFVRMRTERDATLDMPRLILPSVQVNMRAGHMPPPEDNGQVYLKVPINRF
MUMZ01000000	Halomonas_sp._SP1	AGAGTTTGATCATGGCTCAGATTGAACGCTGGCGGCAGGCCTAACACATGCAAGTCGAGCGGCAGCACGGGAAGCTTGCTTCCTGGTGGCGAGCGGCGGACGGGTGAGTAATGCATAGGAATCTGCCCGGTAGTGGGGGATAACCTGGGGAAACCCAGGCTAATACCGCATACGTCCTACGGGAGAAAGCAGGGGCTCTTCGGACCTTGCGCTATCGGATGAGCCTATGTCGGATTAGCTGGTTGGTGAGGTAATGGCTCACCAAGGCGACGATCCGTAGCTGGTCTGAGAGGATGATCAGCCACATCGGGACTGAGACACGGCCCGAACTCCTACGGGAGGCAGCAGTGGGGAATATTGGACAATGGGCGCAAGCCTGATCCAGCCATGCCGCGTGTG…	MSHFLDRLNFFRKAREPFANDHGETREESRGWEDGYRQRWQHDKVVRSTHGVNCTGSCSWKIYVKNGLVTWETQQTDYPRTRPDLPNHEPRGCPRGASYSWYMYSANRLKYPLIRKPLLKLWREAKQQHGDPVDAWASIVSDPAKTKQYKRARGMGGFVRANWDELNELIAASNVYTAKQYGPDRIIGFSPIPAMSMVSYAAGSRYLSLIGGVCMSFYDWYCDLPPASPQTWGEQTDVPESADWYNSGYIIAWGSNVPQTRTPDAHFFTEVRYKGTKTVSITPDYAEVSKLTDEWLSVKQGTDAALGMAMGHVILKEFHLDKPSAYFTEYVRKYSDMPFLVELEAREDGSFVPGKQLRASDFVDNMGQENNPEWKTVAWDETRDQLVVPNGSIGFRWGE…	MKMTRREFAKANAVAVAAATAGMAIPAGATNLITNADLTRLNWNKAPCRFCGVGCSVMVATQGNRIVATHGDIHSEVNRGLNCVKGYFLSKILYGQDRLQQPLLRKRNGVYDKRGDFEPVSWDEALDLMADKFKSAIREHGPESVAMFGSGQWTIWEGYAASKLFKAGLRSNNIDPNARHCMASAVFAFMRAFGSDEPMGVYDDIEHANAFVLWGSNMAEMHPILWTRVTDRRLSYPETQVAVLSTFQHRSFDLADIPMVMKPNADVVILNYIANHIIQTDRVDRAFVENHTNFVRAVDDIGYGLRDEHPLQQAAANADEPNRWTEMSFDEFADHVADFTLERAARESGVSESRLERLAELYADPDIKVMSFWTMGVNQHTRGVWVNNLIYNLHLLTGK…		MHKRALTKGIFALSFPLAAMMGTAQAAAPEMTAEEMERASAIYFQRCAGCHGTLRKGATGPNLLPQNTQEMGQRRLESIIALGTEGGMNNFDGILDEEEITLISKYIQQTPEEPPEMSLADIRETWRILVPQEEWPTEPQHDRNWENFMVTILRDRGAMGIIDGDTKELITEAETGYAVHVAKSSSDGRFWYVQGRDGRLTKIDLWMDPPQATAEVFIGIDARDVAVSHYGEWADKYVIGGGYWPPHFVIADAETMEPLKVVSTRGYDTEGNYVHEARVAALYDTPHAPSFLVNVKETGQIWQVDYSDIENLRIDHIQSAEYLHDGFFDSTGRYFMIAANFSHKMAFVDTVERKLVGLLNTGQIPHPGPGANWIDPECGPVAGTTHLGEGLVTFWGTDP…			MKYETQKVALPFFMLAMALFALQIVFGLAAAAAYVWPHFMSEAMPFNITRTSHTNLLIVWLLIGFMGSTYYLMPEEAENEIYSPKLAYFQLLLFAIAGAGALISYQFGIHEGRHYLEQPLWSKLMITVSFLMFLFNTSMTMLKGRKTAINMVLMLGLWLAAVFWLFAFYNPDNLALDKLWWWWIVHIWVEGVWELIMASLLGYLLIKMTGVDREIIEKWLYVIVGLALFSGLLGTGHHYYWIGTPGYWQPIGSIFSTLEVIPFFAMVVFAFYMFWKGSRNHPNKAAMLWTLGCAAVAFFGAGVWGFMHTLSWINYYTHGTQITAAHGHLAFYGAYVMLVMGIITYAMPQLRRVQPYNQVLNMWAFWIMTSAMWFMTFTLTFAGVVQTHLQRVLGMNFMQ…	MSDKNDHIKDLSRRNFLRNSAVTGVAGASLAGGFGAGALVRSRPAEAATNNEHHVEPGELDEYYGFWSGGHSGEVRILGVPSMRELLRIPVFNVDSATGWGITNESKRVLGPNAPLNGDTHHPKVSYTDARYDGRWCFINDKLNTRVARIRLDIMRADKIVTIPNVQSIHGLTLQRVPSTERVFAAGEMIVPLNNNGEHLDDPSEYWTMMTCLDAETMEFKWQAIVDGNLDNCDTDYSGRFVAASCYNSARGMTLPEMMGPERDWTVIFDVPAIEAAVAAGNYITIGDSPVPVVDAREQAHEGRNAFALYVPTPRSPHGVNTAPPEGKYCVVSGKLSPTCTVIEWARVAEWFDGGLSDPRDTVVAEPEVGLGPLHTTYDNRGNAYTSLFLDSQVVKWNI…	MTQHSQRSGINRRQLIKGLGAASLLPLVGGVTPFAIGGQHAGKVVVVGGGFGGATAAKYLKRANPAIEVILVEPAETFYTCPFSNLHLGGLRSMDEIAHGYDELQDRYGVRVIHARAEDVDAAAHKVTLSTGSELDYDRLVLSPGIDIRWNALEGYDEAAAEKAPHAWKAGSQTEKLRAQLEAMEDGGTFVMVAPENPFRCPPGPYERASLVANYLAQYKPKSKVLILDAKDNFSKQGLFMEGWEQLYGDRIEWVGLSNDGRVTRVDAERLEVETEFGTVHKADVLNVIPPQKAGWIAERAGVTDDSGWVPVKPETFESQQVEDIYVIGDATVAAPMPKSGFCANAQAKVVAAAIAASLESRPAPEAYWTNTCYSLVGPEYGISVAGVYRVVDGAIAEV…			MSQPIVTHFFDEPTNTFSYVVRDPGSRACAIIDSVLDFDYAAGRTDTRLADDIIAFIRREGLSVEWILETHVHADHLSAAPYLHEKLGGKTGIGARITVVQEVFGKAFNAGTEFARDGSQFDRLFEEGDTFAIGKMEGRVLHTPGHTPACLTYVIGDAAFVGDTLFMPDYGTARCDFPGGDARTLYRSIQKVLALPGETRLFLCHDYKAPEREEYQHETSVAEQRAHNVHVHDGISEEEFVHMRTERDATLDMPRLILPSVQVNMRAGHMPPPEDNGQVYLKVPINRF
FN869568	Halomonas_elongata_DSM_2581_T	AGAGTTTGATCATGGCTCAGATTGAACGCTGGCGGCAGGCCTAACACATGCAAGTCGAGCGGAAACGATCCTAGCTTGCTAGGAGGCGTCGAGCGGCGGACGGGTGAGTAATGCATAGGAATCTGCCCGGTAGTGGGGGATAACTTGAGGAAACTCAAGCTAATACCGCATACGCCCTACGGGGGAAAGCAGGGGCTCTTCGGACCTTGCGCTATCGGATGAGCTTATGTCGGATTAGCTGGTTGGTGAGGTAACGGCTCACCAAGGCGACGATCCGTAGCTGGTCTGAGAGGATGATCAGCCACATCGGGACTGAGACACGGCCCGAACTCCTACGGGAGGCAGCAGTGGGGAATATTGGACAATGGGGGCAACCCTGATCCAGCCATGCCGCGTGTG…	MSHFIDRLNFFRKARVPFSQGHGELREETRGWEKGYRQRWQHDKIVRSTHGVNCTGSCSWKIYVKNGLVTWETQQTDYPRTRPDLPNHEPRGCPRGASYSWYLYSANRLKHPLIRKPLLELWREALAEQRDPVEAWATIVEDPERARRYKQARGMGGFVRADWDELNELIAASNVYTAKQYGPDRIIGFSPIPAMSMVSYAAGSRYLSLIGGVCMSFYDWYCDLPPASPQTWGEQTDVPESADWYNSGYIIAWGSNVPQTRTPDAHFFTEVRYKGTKTVSITPDYAEVSKLTDEWLSAKQGTDAALAMAMGHVILKEFHLDKPSAYFTDYVRRYTDMPLLVELEPREDGSYAPGRQMRASDFEASLGQDNNPEWKTLAWDETRDQLVVPHGSIGFRWGE…											MSQQPIVQTFFDEPTKTFSYVVQDPDGKACAILDSVLDFDYAAGRTDVRSADEIIAFIRDNALEVMWILETHVHADHLSAAPYLHEQLGGRTGIGANITVVQEVFGKAFNAGSEFARDGSQFDHLFEEGDTFAIGNLEGRVLYTPGHTPACLTYVIGDAAFVGDTLFMPDYGTARCDFPGGDARTLYRSIQKVLALPGETRLFMCHDYKAPEREEYQHETTVAEQRAHNIHVHEGVSEEAFVKLRTERDATLGMPRLIIPSVQVNMRAGEMPAAEDNGQVYLKVPINAF
FN869568	Halomonas_sp._HEK1	AGAGTTTGATCATGGCTCAGATTGAACGCTGGCGGCAGGCCTAACACATGCAAGTCGAGCGGAAACGATCCTAGCTTGCTAGGAGGCGTCGAGCGGCGGACGGGTGAGTAATGCATAGGAATCTGCCCGGTAGTGGGGGATAACTTGAGGAAACTCAAGCTAATACCGCATACGCCCTACGGGGGAAAGCAGGGGCTCTTCGGACCTTGCGCTATCGGATGAGCTTATGTCGGATTAGCTGGTTGGTGAGGTAACGGCTCACCAAGGCGACGATCCGTAGCTGGTCTGAGAGGATGATCAGCCACATCGGGACTGAGACACGGCCCGAACTCCTACGGGAGGCAGCAGTGGGGAATATTGGACAATGGGGGCAACCCTGATCCAGCCATGCCGCGTGTG…	MSHFIDRLNFFRKARVPFSQGHGELREETRGWENGYRQRWQHDKIVRSTHGVNCTGSCSWKIYVKNGLVTWETQQTDYPRTRPDLPNHEPRGCPRGASYSWYLYSANRLKHPLIRKPLLELWREALAEQRDPVEAWATIVEDPERARRYKQARGMGGFVRADWDELNELIAASNVYTAKQYGPDRIIGFSPIPAMSMVSYAAGSRYLSLIGGVCMSFYDWYCDLPPASPQTWGEQTDVPESADWYNSGYIIAWGSNVPQTRTPDAHFFTEVRYKGTKTVSITPDYAEVSKLTDEWLSAKQGTDAALAMAMGHVILKEFHLDKPSAYFTDYVRRYTDMPLLVELEPREDGSYAPGRQMRASDFEASLGQDNNPEWKTLAWDETRDQLVVPHGSIGFRWGE…											MSQQPIVQTFFDEPTKTFSYVVQDPDGKACAILDSVLDFDYAAGRTDVRSADEIIAFIRDNALEVMWILETHVHADHLSAAPYLHEQLGGRTGIGANITVVQEVFGKAFNAGSEFARDGSQFDHLFEEGDTFAIGNLEGRVLYTPGHTPACLTYVIGDAAFVGDTLFMPDYGTARCDFPGGDARTLYRSIQKVLALPGETRLFMCHDYKAPEREEYQHETTVAEQRAHNIHVHEGVSEEAFVRLRTERDATLGMPRLIIPAVQVNMRSGEMPAAEDNGQVYLKVPINAF
FN869568	Halomonas_sp._MH25661	TAACTGAAGAGTTTGATCATGGCTCAGATTGAACGCTGGCGGCAGGCCTAACACATGCAAGTCGAGCGGAAACGATCCTAGCTTGCTAGGAGGCGTCGAGCGGCGGACGGGTGAGTAATGCATAGGAATCTGCCCGGTAGTGGGGGATAACTTGAGGAAACTCAAGCTAATACCGCATACGCCCTACGGGGGAAAGCAGGGGCTCTTCGGACCTTGCGCTATCGGATGAGCTTATGTCGGATTAGCTGGTTGGTGAGGTAACGGCTCACCAAGGCGACGATCCGTAGCTGGTCTGAGAGGATGATCAGCCACATCGGGACTGAGACACGGCCCGAACTCCTACGGGAGGCAGCAGTGGGGAATATTGGACAATGGGGGCAACCCTGATCCAGCCATGCC…	MSHFIDRLNFFRKARVPFSQGHGELREETRGWEKGYRQRWQHDKIVRSTHGVNCTGSCSWKIYVKNGLVTWETQQTDYPRTRPDLPNHEPRGCPRGASYSWYLYSANRLKHPLIRKPLLELWREALAEQRDPVEAWATIVEDPERARRYKQARGMGGFVRADWDELNELIAASNVYTAKQYGPDRIIGFSPIPAMSMVSYAAGSRYLSLIGGVCMSFYDWYCDLPPASPQTWGEQTDVPESADWYNSGYIIAWGSNVPQTRTPDAHFFTEVRYKGTKTVSITPDYAEVSKLTDEWLSAKQGTDAALAMAMGHVILKEFHLDKPSAYFTDYVRRYTDMPLLVELEPREDGSYAPGRQMRASDFEASLGQDNNPEWKTLAWDETRDQLVVPHGSIGFRWGE…											MSQQPIVQTFFDEPTKTFSYVVQDPDGKACAILDSVLDFDYAAGRTDVRSADEIIAFIRDNALEVMWILETHVHADHLSAAPYLHEQLGGRTGIGANITVVQEVFGKAFNAGSEFARDGSQFDHLFEEGDTFAIGNLEGRVLYTPGHTPACLTYVIGDAAFVGDTLFMPDYGTARCDFPGGDARTLYRSIQKVLALPGETRLFMCHDYKAPEREEYQHETTVAEQRAHNIHVHEGVSEEAFVKLRTERDATLGMPRLIIPSVQVNMRAGEMPAAEDNGQVYLKVPINAF
VTPU00000000	Halomonas_sp._MS1	CAACTGAAGAGTTTGATCATGGCTCAGATTGAACGCTGGCGGCAGGCCTAACACATGCAAGTCGAGCGGAAACGATCCTAGCTTGCTAGGAGGCGTCGAGCGGCGGACGGGTGAGTAATGCATAGGAATCTGCCCGGTAGTGGGGGATAACTTGAGGAAACTCAAGCTAATACCGCATACGCCCTACGGGGGAAAGCAGGGGCTCTTCGGACCTTGCGCTATCGGATGAGCTTATGTCGGATTAGCTAGTTGGTGAGGTAATGGCTCACCAAGGCGACGATCCGTAGCTGGTCTGAGAGGATGATCAGCCACATCGGGACTGAGACACGGCCCGAACTCCTACGGGAGGCAGCAGTGGGGAATATTGGACAATGGGGGCAACCCTGATCCAGCCATGCC…	MSHFIDRLNFFRKARVPFSHGHGELREEDRGWENGYRQRWQHDKIVRSTHGVNCTGSCSWKIYVKNGLVTWETQQTDYPR TRPDLPNHEPRGCPRGASYSWYLYSANRLKHPLIRKPLLELWREALAEQRDPVEAWATIVEDPQRARRYKQARGMGGFVR ADWDELNELIAASNVYTAKQYGPDRIIGFSPIPAMSMVSYAAGSRYLSLIGGVCMSFYDWYCDLPPASPQTWGEQTDVPE SADWYNSGYIIAWGSNVPQTRTPDAHFFTEVRYKGTKTVSITPDYAEVSKLTDEWLSAKQGTDAALAMAMGHVILKEFHL DKPSAYFTDYVRRYTDMPLLVELEPREDGSYAPGRQMRASDFEASLGQDNNPEWKTLAWDETRDQLVVPHGSIGF…											MSQQPIVQAFFDEPTKTFSYVVQDPDSKACAILDSVLDFDYAAGRTDVRSADEIIGFIHDNALEVTWILETHVHADHLSA APYLHEKLGGRTGIGANITVVQEVFGKAFNAGSEFARDGSQFDHLFEEGDTFAIGNLEGRVLYTPGHTPACLTYVIGNAA FVGDTLFMPDYGTARCDFPGGDARTLYRSIQKVLALPGETRLFMCHDYKAPEREEYQHETTVAEQRAHNIHVHEGVSEET FVKLRTERDATLGMPRLIIPAVQVNMRAGEMPAAEDNGQVYLKVPINAF
PNRF00000000	Halomonas_endophytica_MC28_T	CCATGCAGTCGAGCGGTAACAGGGGGAGCTTGCTCCCTGCTGACGAGCGGCGGACGGGTGAGTAATGCATAGGAATCTGCCCAGTAGTGGGGGATAACCTGGGGAAACCCAGGCTAATACCGCATACGCCCTACGGGGGAAAGCGGGGGCTCCGTGTTCTTCGGAATGGGGACCTCGCGCTATTGGATGAGCCTATGTCGGATTAGCTGGTTGGTGAGGTAATGGCTCACCAAGGCGACGATCCGTAGCTGGTCTGAGAGGATGATCAGCCACATCGGGACTGAGACACGGCCCGAACTCCTACGGGAGGCAGCAGTGGGGAATATTGGACAATGGGGGCAACCCTGATCCAGCCATGCCGCGTGTGTGAAGAAGGCCTTCGGGTTGTAAAGCACTTTC…	MSHFLDRLNFFRKAREPFANEHGESREESRGWEDGYRQRWQHDKVVRSTHGVNCTGSCSWKIYVKNGLVTWETQQTDYPRTRPDLPNHEPRGCPRGASYSWYMYSANRLKYPLIRKPLLKLWREAVKEKGDPVDAWASIVEDPARTRQYKRARGMGGFVRANWDELNELIAASNVYTAKQYGPDRIIGFSPIPAMSMVSYAAGSRYLSLIGGVCMSFYDWYCDLPPASPQTWGEQTDVPESADWYNSGYIIAWGSNVPQTRTPDAHFFTEVRYKGTKTISITPDYAEVSKLTDEWLSVKQGTDAALGMAMGHVILKEFHLEKPSPYFTEYVRRYSDMPFLVELEAREDGSFVPGRQLRASDFDANMGQDNNPEWKTVAWDETRDQLVVPRGSIGFRWGE…			MYKRTLSKGIFALGFPLAAMMGTAHAAAPEMSAEEMDRAGDIYFQRCAGCHGTLRGGATGPDLLPETTQELGQRRLESIITLGTEGGMNNFDGILDEEEITLISKYIQQTPEEPPEMSLSDIRDTWKILVPQEEWPTEPQHDRNWENFMVTILRDRGAMGIIDGDTKELVTEAETGYAVHVAKESSDGRFWYVQGRDGRLSKIDLWMDPPQATAEVFIGIDARDVAVSHYGEWKDKYVIGGAYWPPHFVIADAETMEPLKVVSTRGYDTEGNYVHEARVAALYNTPHAPSFLVNVKETGQIWQVDYSDLDNLRVDMIESAEFLHDGFLDPTGRYFQIAANFSNKMVFTDTVERKRVGMLETGQIPHPGPGANWIDPECGPVAGTPHLGEGRMTVWGNDP…			MKYETQKVALPFFMVAMALFALQIVFGLLAAAAYVWPHFMSEAMPFNITRTSHTNLLIVWLLIGFMGCTYYLMPEEAENEIYSPNLAYFQLGLFAIAGAGALISYQFGIHEGRHYLEQPLWAKVVITISFLLFLFNTSLTMLKGRKTAINMVLMLGLWLAAVFWLFAFYNPDNLALDKLWWWWIVHIWVEGVWELIMASLLGYLLIKMTGVDREVIEKWLYVIVGLALFSGLLGTGHHYYWIGTPGYWQPIGSIFSTLEVIPFFAMVVFAFYMFWKGSRNHPNKAAMLWTLGSAAVAFFGAGVWGFMHTLSWINYYTHGTQITAAHGHLAFYGAYVMLVLGVITYAMPQLRRVQPYNQVLNMWAFWIMTSAMWFMTFTLTFAGVVQTHLQRVLGMNFMQ…	MSDKNENIKDLSRRHFLRNSAVTGVAGAGLAGGFGAGTLMGSRPAEAAAGSEHDVAPGELDEYYGFWSGGHSGEVRILGIPSMRELLRIPVFNVDSATGWGITNESKRVLGPNAPLNGDTHHPKVSYTDARYDGRYCFINDKANTRVARIRLDIMRADKIIDIPNVQAIHGLTLQRVPKTEDVFAVGEMIIPQPNNGQNMDNPSEYWTMMTCIDADTMEIKWQALVDGNLDNCDTDYTGRFVAASCYNSARGMTLPEMMGPERDWTVIFDVPAIDQAVANGDYTTIGDSNVPVVDAREQAHQGRNPYALYVPTPRSPHGVNTMPPEGKYCVVSGKLSPTCTVIEWSRVGEWFDGGLDDPRDTVVAEPEVGLGPLHTTFDNRGNAYTSLFLDSQVVKWNV…	MSQQHKRDGFSRRQLIKGMGAASLLPLIGGVAPFAIGGQHAGRVVVVGGGFGGATAAKYLKRANPAIEVILVEPAETFYTCPFSNLYLGGLRDMRSIAHGYDELTDRYGVRVIHAMAEDVDTDSREVILSTGRHLDYDRLVLSPGIDIRWNALEGYDEDAADKAPHAWKAGPQTELLRSQLQDMEDGGTFVMVAPDNPFRCPPGPYERASMVAHYLSQHKPRSKVLILDAKDNFSKQGLFTAGWEQLYGDRIEWVGLSNDGRVTRVDAGRLEVETEFGTVHKADVLNVIPPQKAGWIAERAGVTDDSGWVPVKPDTFESRQVENVYVVGDATVAAPMPKSGFCANAQAKVVAAAIAASLESRPAPEAYWTNTCYSLIGPEYGISVAGVYRVQEGAIAEV…	MPQHPLDPVRLDRRRLLQWSACATGLLFSAGLQARAQSSNARIVIVGGGAAGMAMANRLSRRLDGARITLIEPREVHHYQPGWTLVASGVWRPEKTMRSNARFVPGGVDWVRQPAAGIDAPGRQVELSDGTRLDYDYLVVATGLQLNYHLIDGMSPELVGTHGIGSVYASIEGAARTRDTIDAWIAQGQGKGIFTAAPTPVKCAGAPLKMTFTTLSRLEASGRRNDFQVDFLAPGDALFSQPWVDDFVKQRFDEQGVTRRHHYRLSAIDPRAREAEFTFVGPDSEFTSHHELREAEFSREDGRTVVTDYDFIHVVPPMSAPDFIKTSDLVARDGPFRGEWLDVDIHTLQHNRYPDVFGIGDVIGAPINKTAASVKAQAPVVEANLMAQMQGQTLPARHN…		MTNPIVTHFFDEPTNTFSYVVRDPDSKTCAILDSVLDFDYAAGRTDVRSADEIIAFVQVNELEVAWILETHVHADHLSAAPYLHEKLGGKTGIGARIVEVQEIFGKAFNAGTEFARDGSQFDRLLEEGDTFSIGNLEGYVLHTPGHTPACLTYVIGDAAFVGDTLFMPDYGTARCDFPGGDARTLFRSIQKVLALPPDTRVFLCHDYKTPERNEYRHETTVAEQRKHNVHVHEGISEEAFVKMRTERDATLDMPRLILPSVQVNMRAGHLPPAEDNGQVYLKVPINKF
CDGR01000000	Halomonas_fontilapidosi_B6	AGAGTTTGATCATGGCTCAGATTGAACGCTGGCGGCAGGCCTAACACATGCAAGTCGAGCGGAAACGATGGAGCTTGCTCCAGGCGTCGAGCGGCGGACGGGTGAGTAATGCATAGGAATCTGCCCGGTAGTGGGGGATAACCTGGGGAAACTCAGGCTAATACCGCATACGCCCTACGGGGGAAAGCAGGGGCTCTTCGGACCTTGCGCTATCGGATGAGCCTATGTCGGATTAGCTAGTTGGTGAGGTAATGGCTCACCAAGGCGACGATCCGTAGCTGGTCTGAGAGGATGATCAGCCACATCGGGACTGAGACACGGCCCGAACTCCTACGGGAGGCAGCAGTGGGGAATATTGGACAATGGGCGAAAGCCTGATCCAGCCATGCCGCGTGTGTG…	MSHFIDRLNFFRKAREPFANDHGEVRQESREWENSYRQRWQHDKVVRSTHGVNCTGSCSWKIYVKNGLVTWETQQTDYPRTRPDLPNHEPRGCPRGASYSWYMYSANRLKYPLIRKPLLKLWREALEAKGDPVDAWASIVEDPDKAKQYKRARGMGGFVRGNWDELNELVAASNVYTAKQYGPDRIIGFSPIPAMSMVSYAAGSRYLSLIGGVCMSFYDFYCDLPPASPMTWGEQTDVPESADWYNSGYIIAWGSNVPQTRTPDAHFFTEVRYKGTKTVSITPDYAEVSKLTDEWLSAKQGTDAALAMAMGHVILKEFHLDKPSAYFTDYVRRYSDMPFLVELEPREDGSYAPGRQLRASDFDASLGQENNPEWKTVAWDETRDQLVVPRGSIGFRWGE…				MMKKNWYLRPLAVAVTTVALGVGVAHAQDQEDQPHKKLDESQAAYQGTESAVDPGSAKAVRTPGAPDLTEAEFEKAKEIYFQRCAGCHGVLRKGATGKPLTSDITQERGLEYLKAFITYGSAAGMPNWGTSGDLTEDEVELMAKYIMHEPPVPPEFGMPEMMDTWEVLVAPEDRPTEQMNDLNLDNLFSVTLRDAGQVALIDGGSKEIVKILETGYAVHISRMSASGRYIFVIGRDAKVDMIDLWMEEPSIVASIKVGMEARSVETSKYKGYEDKYAIAGAYWPPQYVIMDGQTLEPNRIVSTRGMTVDTQEYHPEPRVAAIVGSHQHPEFIVNVKETGKVQLVNYEDLDALSTVEIETSRFLHDGGWDASGRYFLTAANESNQIVVIDALERELEEIV…		MKYETQKVALPFFMVAMALFALQVVFGLLAATVYAWPNFMAELMPFNIMRVSHTNLLIVWLLLGFMGCTYYLMPEEAEQEIHSPTIAYIQLAMFAFAGAAALVGYQFGIHEGREFLEQPFWVKVLITISFLMFLFNTSMTLLKGRRTAINLVLMLGLWLAAVFWLFAFYNPSNLAVDKLYWWWVVHLWVEGVWELIMAALLGYLLIKMTGVDREVIEKWLYIIVGLSLFSGLLGTGHHYYWIGAPSYWQPIGSIFSTLEVIPFFAMVVFAFTMFWKGSRNHPNKAAMLWALGCPTVAFFGAGVWGFMHTLHWINYYSHGTQVTAAHGHLAFYGAYVMLILGVITFAMPQLRRVQPYNQVLNMWGFWIMTGAMCFMTFTLTFAGVVQTHLQRVLGMNYME…	MSDKKKAIENLGRRHFLRNSAVTGVAGAGLAGGFGAGALMSSQEAKAAEDGIEVAPGELDEYYGFWSGGHQGEVRVLGIPSMRELMRIPVFNIDSATGWGITNESRRILGDSARFLNGDCHHPHISMTDGRYDGKYLFINDKANTRVARIRLDIMKTDKITTIPNVQAIHGLRLQKVPHTKYVFANAELPIPQINDGRDLETPDNYFTMFNAIDAESMEVAWQVIVDGNLDNTDADYTGRFVASTCYNSEKGMTLADTMRAERDWVVVFDVDAIEAAVSAGEFETLGDSDVPVLDGRKGSQLTRYIPVPKNPHGLNTSPDGQYFIANGKLSPTCTIIGIDKLPALFDDAIAPRDTVVGEPELGLGPLHTTYDGRGNAYTTLFIDSQVAKWNIEDAIRAY…		MTRHLESPRLGRRQLLKLGIGAGAAGLVPLTGLAANTVTTQARIVILGGGAAGMAMANRLAMRLSGARITVVEPRELHHYQPGWTLVAAGVWQPDRTLRANADFMPRGIDWIRQPAVGVDAEQRRVSLADGSVAEYDFLVVATGLQLNYHLIDGMSPELIGRHGIGSVYASLEAATRTRDAIDTWLGQGGGQGLFTAAPTPVKCAGAPLKMAFTTLSRIKDTGRRDAFNLDYLTPGTALFSQPWINDFLKQRFDDEGIRRRHYYRLSAIDPGAKQAEFTFIGPASEFTSHHELRQEEFGREGEMTEVMDYDFIHVVPPMSAPDFIRESDLIARLGPFRGEWLDTDIHTLQHNHYPEVFGIGDVIGAPINKTAASVKAQAPVVEANLVAQLQGQALPARH…	MQDSIPELTNRRHDVVVIGGGAAGIAVTASLLKRRADLDIAIVDPAEMHSYQPGWTLVGGGVFSAAITRRLMADVIPDRASWYAVDAQRVDPEASEVVLGDGRRLGYSRLVVAPGLVVDWGAIEGLEQTLGKNGVTSNYRFDLAPYTWSLVQSLEKGRALFTQPPMPIKCAGAPQKAMYLSCDHWHRRGRLAEIDVSFCNAGEVLFGVADYVPALEAYIAHYGIEKAFGERLVAVDGPSRTAQFAVAGEAGERTVERPFDMLHAVPPQKAPAFIADSRLANAGGWLDLDPETLQHVRYPAVFGLGDASGTTNAKTAAAVRKQAPVVAENLLASLDEAPLAAAYLGYGSCPLTVERGRIVLAEFGYGGALQPTFPRWVNDGTRATRRAWWLKAKQLPWLY…	MSHPIVTHFFDEPTNTFSYVVQDPDSRTCVILDSVLDFDYAAGRTDVRSADEIIAFVRDSGLEVAWILETHVHADHLSAAPYLHETLGGKTGIGANITVVQDVFGKAFNAGTEFARDGSQFDRLFEEGDTFTIGNLEGRVLHTPGHTPACLTYVIGDAAFVGDTLFMPDYGTARCDFPGGDARTLFRSIQKVLALPAETRLFLCHDYKAPGREAYQHETSVAEQRAHNVHVHEGVSEDEFVQMRTERDATLNMPRLILPSVQVNMRAGHMPPAEDNGQVYLKVPINTF	MNIQKTTLAVASATLAAGISMAAWAEYETLVEMGYPAPQEGELVHVPPTMADLEEADLHPELKQVIRRGYDLFTNTQQLRGENVFNDMNCSSCHLGEGRQPFSAPIWPAAVTLPNFRGKNQHVNNLEERIAGCFAYSMNGTPPAYGSDDMLALSAYHRWLATGAPVYPDQPIYGRGFPAPERPETLSYENGEALFVENCAICHSEDGSGLYEDGEYVFPATWGDGSNNWGAGIVRTHTAAGFIKNNMPLGQPLSLSDQQAWDIAYYMTRQERPQDPRFTESVDQVLEQFGPTFHKHSSYGDVREHDGHRLADHANWGEKGDIVPWNVGQGRFENLED
FNES01000000	Halomonas_gudaonensis_CGMCC_1.6133_T	AGAGTTTGATCATGGCTCAGATTGAACGCTGGCGGCAGGCCTAACACATGCAAGTCGAGCGGAAACGATGGAAGCTTGCTTCCAGGCGTCGAGCGGCGGACGGGTGAGTAATGCATAGGAATCTGCCCGGTAGTGGGGGATAACCTGGGGAAACTCAGGCTAATACCGCATACGTCCTACGGGAGAAAGCAGGGGACCTTCGGGCCTTGCGCTATCGGATGAGCCTATGTCGGATTAGCTGGTTGGTGAGGTAACGGCTCACCAAGGCGACGATCCGTAGCTGGTCTGAGAGGATGATCAGCCACATCGGGACTGAGACACGGCCCGAACTCCTACGGGAGGCAGCAGTGGGGAATATTGGACAATGGGGGCAACCCTGATCCAGCCATGCCGCGTGTG…	MSHFIDRLNFFRKAREPFANEHGEVRDESRGWEDGYRQRWQHDKIVRSTHGVNCTGSCSWKIYVKNGLVTWETQQTDYPRTRPDLPNHEPRGCPRGASYSWYMYSANRLKYPLIRKPLLKLWREALAEKKDPVDAWASIVEDPARTKQYKRARGMGGFVRADWNELNELIAASNVYTAKQYGPDRIIGFSPIPAMSMVSYAAGSRYLSLIGGVCMSFYDWYCDLPPASPMTWGEQTDVPESADWYNSGYIIAWGSNVPQTRTPDAHFFTEVRYKGTKTVSITPDYAEVSKLTDEWLSAKQGTDAALAMAMGHVILKEFHLDKPSAYFTDYVRRYTDMPFLVELEAREDGSYAPGRQLRASDFAKNMGQDNNPEWKTVAWDETRDQLVVPRGSIGFRWGE…	MKLTRREFAKANAAAVAAATAGLPIPSGASSLITNAELTELEWNKAPCRFCGVGCSVMVATQDDRIVATHGDIHSEVNRGLNCVKGYFLSKILYGEDRLRQPLLRKRNGVYDKNGDFEPVSWDEALDLMADKFKTAIREHGPDSVAMFGSGQWTIWEGYAASKLMKAGFRTNNIDPNARHCMASAVFGFMRSFGSDEPMGVYDDIEEADAFVLWGSNMAEMHPILWTRVTNRRLSYPHTRVAVLSTFEHRSFDLADIPMVMSPNADVVILNYIANHIIQTDRVNRDFVDSHTNFVRAVDDIGYGLRDDDPRQQAAANADNANEWSAMSFDEFAEHVAPFTLKRAARESGVSESRLEALAELYADPDTKVMTFWTMGVNQHTRGVWVNNLIYNLHLLTGK…		MYKRALSKGIFALSFPLAAMMGTAQAAAPELSEEEMERASDIYFQRCAGCHGTTRGGATGPDLLPENTQELGQRRLESIITLGTEGGMNNFDGMLSKEEITLISKYIQNEPVEPPEMSLADMKERWKVFVEPEDLPTEPQHDLNWENFMVTILRDRGAMGIIDADTKELVTEVETGYAVHVAKESSDGRFWYVQGRDGRLSKIDLWMDPPQVTAEVFIGYDARDVAVSHYGEWKDKYVIGGAYWPPHAVITDADTLEPLKVISTRSYDTEGNFRNEARVAALYNTPHAPTFLVNVKESGQVWQVDYSDLDNLRVDMMETAEYLHDGFFDPTGRYFQIAANMSDKMVFIDTETRKKISMLETGVKPHPGPGANWVDPECGPVAGTTHLGEGRMTFWGNDP…			MKYETQKVALPFFMVAMALFALQIVFGLLAATVYIAPNFMAEVMPFNIMRVSHTNLLIVWLLIGFMGSTYYLMPEEAEREIHSPGLAYLQLAIFAFAGAAALVGYQFGIHEGREFLEQPFWIKVLITISYLIFLFNTSMTLLKGRKTAINLVLMLGLWLAAVFWLFAFYNPSNLAVDKLYWWWVVHLWVEGVWELIMASLLGYLLIKMSGVDREVIEKWLYVIVGLSLFSGLLGTGHHYYWIGAPSYWQPIGSIFSTLEVIPFFAMVVFAFYMFWKGSRNHPNKAAMLWALGCPTIAFFGAGVWGFMHTLSFINYYTHGTQVTAAHGHLAFYGAYVMLILGIITYAMPQLRRVQPYNQVMNMWGFWIMTSAMCFMTFTLTFAGVVQTHLQRVLGMNYME…	MSDQHHDDKPTEVPGATVNQGRRRFLAGSAMVGAAGVAGATGVAGVGALTRSQPAQAASNGNGPDIHVAPGELDEYYGFWSGGHSGEVRVYGVPSMREIMRIPVFNHCSASGWGMTNESKRVLGDSHRFTNGDAHHPHISYTDGSHDGRYLFINDKANTRVARVRLDVFKTDKVVTLPNVQAIHGLRLQKVPRTNYVFCNAEYMIPQPNDGRDLNDPSKYYTMWNAIDADTMEVKWQVIVDGNLDNMDADYTGKYAAATCYNSEGAVDLAGKMRADRDWVVVFNIENIEKAVADGNFTTIGDSDVPVVDGRKSADLNVTRYVPVPKNPHGLNTSTDGKYFIAAGKLSPTVTMIEIAKLDDLFAGNLSDERDVVAAEPEIGLGPLHTTYDGRGNAYTTVF…				MSRPVVTHFFDEPTNTFSYVVRDPDSRTCAILDSVLDFDYAAGRTDVRSADAIIDFIEREGLRVEWILETHVHADHLSAAPYLQDKLGGKTGIGARIVEVQEIFGKVFNAGTEFARDGSQFDRLFEEGDTFAIGKLEGRVLHTPGHTPACLTYVIGDAAFVGDTLFMPDYGTARCDFPGGDARTLFRSIRKVLALPDETRLFLCHDYQAPGRETYQHETTVAQQRAHNVHVHDGISEDAFVEMRTERDATLGMPRLIIPSVQVNMRAGEMPPAEDDGQVYLKVPLNRF
JAACZO010000000	Halomonas_sp._JSM_104105	AGAGTTTGATCATGGCTCAGATTGAACGCTGGCGGCAGGCCTAACACATGCAAGTCGAGCGGAAACGATGGAAGCTTGCTTCCAGGCGTCGAGCGGCGGACGGGTGAGTAATGCATAGGAATCTGCCCGGTAGTGGGGGATAACCTGGGGAAACTCAGGCTAATACCGCATACGTCCTACGGGAGAAAGCAGGGGACCTTCGGGCCTTGCGCTATCGGATGAGCCTATGTCGGATTAGCTGGTTGGTGAGGTAACGGCTCACCAAGGCGACGATCCGTAGCTGGTCTGAGAGGATGATCAGCCACATCGGGACTGAGACACGGCCCGAACTCCTACGGGAGGCAGCAGTGGGGAATATTGGACAATGGGGGCAACCCTGATCCAGCCATGCCGCGTGTG…	MSHFIDRLNFFRKAREPFANEHGEVRDESRGWEDGYRQRWQHDKIVRSTHGVNCTGSCSW KIYVKNGLVTWETQQTDYPRTRPDLPNHEPRGCPRGASYSWYMYSANRLKYPLIRKPLLK LWREALAEKKDPVDAWASIVEDPARTKQYKRARGMGGFVRADWDELNELIAASNVYTAKQ YGPDRIIGFSPIPAMSMVSYAAGSRYLSLIGGVCMSFYDWYCDLPPASPMTWGEQTDVPE SADWYNSGYIIAWGSNVPQTRTPDAHFFTEVRYKGTKTVSITPDYAEVSKLTDEWLSAKQ GTDAALAMAMGHVILKEFHLDKPSAYFTDYVRRYTDMPFLVELEAREDGSYAPGRQLRAS DFAKNMGQDNNPEWKTLAWDETRDQLVVPRGSI…	MKLTRREFAKANAAAVAAATAGLPIPSGASSLITNAELTELEWNKAPCRFCGVGCSVMVA TQDDRIVATHGDIHSEVNRGLNCVKGYFLSKILYGEDRLRQPLLRKRNGVYDKNGDFEPV SWDEALDLMADKFKTAIREHGPDSVAMFGSGQWTIWEGYAASKLMKAGFRTNNIDPNARH CMASAVFGFMRSFGSDEPMGVYDDIEEADAFVLWGSNMAEMHPVLWTRVTNRRLSHAHTR VAVLSTFEHRSFDLADIPMVMSPNADVVILNYIANHIIQTDRVNRDFVDRHTNFVRAVGD IGYGLRDDDPRQQAAANAGNANDWSSMSFDEFAEHVAPFTLERAARESGVSESRLEALAE LYAEPDTKVMTFWTMGVNQHTRGVWVNNLIYNL…			MYKRALSKGIFALSFPLAALAGTAQAAAPELSAEETERASDIYFQRCAGCHGTTRNGATG PDLLPENTQELGQRRLESIITLGTEGGMNNFDGMLSEDEITLISKYIQNEPVDPPEMSLA DMKERWKVFVEPEDLPTEPQHDLNWENFMVTILRDRGAMGIIDADTKELVTEVETGYAVH VAKESSDGRFWYVQGRDGRLSKIDLWMDPPQVTAEVFIGYDARDVAVSHYGEWKDKYVIG GAYWPPHAVITDADTMEPLKVISTRSYDTEGNFRNEARVAALYNTPHAPTFLVNVKESGQ VWQVDYSDLDNLRVDMMETAEYLHDGFFDPTGRYFQIAANMSDKMVFIDTETRKKISMLE TGVKPHPGPGANWDDPECGPVAGTTHLGEGRMT…		MYKRALSKGIFALSFPLAALAGTAQAAAPELSAEETERASDIYFQRCAGCHGTTRNGATG PDLLPENTQELGQRRLESIITLGTEGGMNNFDGMLSEDEITLISKYIQNEPVDPPEMSLA DMKERWKVFVEPEDLPTEPQHDLNWENFMVTILRDRGAMGIIDADTKELVTEVETGYAVH VAKESSDGRFWYVQGRDGRLSKIDLWMDPPQVTAEVFIGYDARDVAVSHYGEWKDKYVIG GAYWPPHAVITDADTMEPLKVISTRSYDTEGNFRNEARVAALYNTPHAPTFLVNVKESGQ VWQVDYSDLDNLRVDMMETAEYLHDGFFDPTGRYFQIAANMSDKMVFIDTETRKKISMLE TGVKPHPGPGANWDDPECGPVAGTTHLGEGRMT…	MSDQHHDDKPAEVPGATVNQGRRRFLAGSAMVGAAGVAGATGVAGVGALTRSQPTQAASN GNGPDIHVAPGELDEYYGFWSGGHSGEVRVYGVPSMREIMRIPVFNHCSASGWGMTNESK RILGDSHRFTNGDAHHPHISYTDGSHDGRYLFINDKANTRVARVRLDVFKTDKVVTLPNV QAIHGLRLQKVPRTNYVFCNAEYMIPQPNDGRDLNDPSKYHTMWNAIDADTMEVKWQVIV DGNLDNMDADYTGKYAAATCYNSEGAVDLAGKMRADRDWVVVFNIENIEKAVADGNFTTI GDSDVPVVDGRKSADLNVTRYVPVPKNPHGLNTSTDGKYFIAAGKLSPTVTMIEIAKLDD LFAGNLSDERDVVAAEPEIGLGPLHTTYDGRGN…				MSRPMITHFFDEPTNTFSYVVRDPDSRACAILDSVLDFDYAAGRTDVRSADAIIAFIERE GLSVEWILETHVHADHLSAAPYLHDKLGGKTGIGARIVEVQAIFGKTFNAGTEFARDGSQ FDRLFEEGDTFAIGNLEGRVLHTPGHTPACLTYVIGDAAFVGDTLFMPDYGTARCDFPGG DARTLYRSIQKVLALPEETRLFLCHDYQAPGRETYQHETTVAEQRAHNVHVHDGISEDEF VKMRTERDATLGMPRLIIPSVQVNMRAGEMPPAEDDGQVYLKVPLNRF
WHMA01000000	Halomonas_sp._NO4	AGAGTTTGATCATGGCTCAGATTGAACGCTGGCGGCAGGCCTAACACATGCAAGTCGAGCGGTAACAGGCCCTTCGGGGTGCTGACGAGCGGCGGACGGGTGAGTAATGCATAGGAATCTGCCCGATAGTGGGGGATAACCTGGGGAAACTCAGGCTAATACCGCATACGTCCTACGGGAGAAAGCAGGGGCTCTTCGGACCTTGCGCTATCGGATGAGCCTATGTCGGATTAGCTGGTTGGTGAGGTAACGGCTCACCAAGGCGACGATCCGTAGCTGGTCTGAGAGGATGATCAGCCACATCGGGACTGAGACACGGCCCGAACTCCTACGGGAGGCAGCAGTGGGGAATATTGGACAATGGGGGCAACCCTGATCCAGCCATGCCGCGTGTGTGAA…	MSHFIDRLNFFRKAREPFANDHGEVREESRGWEDGYRQRWQHDKVVRSTHGVNCTGSCSW KIYVKNGLVTWETQQTDYPRTRPDLPNHEPRGCPRGASYSWYMYSANRLKYPLIRKPLLK LWRDVLKDKQDPVDAWASIVEDPVKTKQYKRARGMGGFVRADWDELNELIAASNVYTAKQ YGPDRIIGFSPIPAMSMVSYAAGSRYLSLIGGVCMSFYDWYCDLPPASPMTWGEQTDVPE SADWYNSGYIIAWGSNVPQTRTPDAHFFTEVRYKGTKTVSITPDYAEVSKLTDEWLSAKQ GTDAALAMAMGHVILKEFHLDNPSAYFTDYVRRYTDMPFLVELEKREDGSYAPGKQLRAS DFADNLGQDNNPEWKTLAWDETRDQLVVPRGSI…	MKLTRRDFIKASAASTASAAAGISATSQAQNLITDSAQAQLKWSKAPCRFCGVGCGVNVA TRDNQVVATHADINSPVNRGVNCIKGYFLSKIMYGEDRLTQPLLRKTDGEYDKNGEFTPV SWDEAFDVMAAQYKRVLKEKGSEAIGMFGSGQWTVWEGYAANKLMKAGFRSNHIDPNARH CMASAVAGFIRTFGIDEPMGCYDDIEAADAFVLWGSNMAEMHPILWTRVTDRRLSAPHVK VAVLSTFEHRCFDLADMPIVFTPQADLAVLNYIARYIIENDRVDWDFVNQHVRFKEGNTL IGYGLRPEHRLELVAENAEDPGGAKDIDFERYREFLQEYDAETVTELSGVPKRRLDELAE LYADPDTRVMSFWTMGFNQHTRGVWANNMIYNI…			MYKRALSKGIFALSFPLAAMAGAAQAAAPELSEEEMERASDIYFQRCAGCHGTTRGGATG PDLLPENTQELGQRRLESIITLGTEGGMNNFDGMLSKEEITLISKYIQNEPVEPPEMSLA DMKERWKVFVEPEDLPTEPQHDLNWENFMVTILRDRGAMGIIDADTKELVTEVETGYAVH VAKESSDGRFWYVQGRDGRLSKIDLWMDPPQVTAEVFIGYDARDVAVSHYGEWKDKYVIG GAYWPPHAVITDADTMEPLKVISTRSYDTEGNFRNEARVAALYNTPHAPTFLVNVKESGQ VWQVDYSDLDNLRVDMMETAEYLHDGFFDPTGRYFQIAANMSNKMVFIDTETRKKISMLE TGVKPHPGPGANWNDPECGPVAGTTHLGEGLMT…		MKYETQKVAQPFFMVAMALFALQIVFGLLAATVYIAPNFMADLMPFNIMRVSHTNLLIVW LLLGFMGATYYLMPEEAEQEIHSPGLAYLQLGIFAFAGAAALVGYQFGIHEGREFLEQPF WIKVLITISYLMFLFNTSMTLLKGRKTAINLVLMLGLWLAAVFWLFAFYNPSNLAVDKLY WWWVVHLWVEGVWELIMASLLGYLLIKMSGVDREVIEKWLYVIVGLSLFSGLLGTGHHYY WIGAPSYWQPIGSIFSTLEVIPFFAMVVFAFYMFWKGSRNHPNKAAMLWALGCPTIAFFG AGVWGFMHTLSFINYYTHGTQVTAAHGHLAFYGAYVMLILGIITYAMPQLRRVQPYNQVL NMWGFWIMTSAMCFMTFTLTFAGVVQTHLQRVL…	MSDQHHDDKPTAAPGATVNQGRRRFLAGSAMVGAASVAGVSGVAGVGALTRSQPAQAATN GADISVPPGELDEYYGFWSGGHSGEVRVYGVPSMREIMRIPVFNHCSASGWGMTNESKRI LGDSHRFTNGDAHHPHVSYTDGSHDGRYLFINDKANTRVARIRLDVFKTDKVITIPNVQA IHGLRLQKVPRTNYVFCNGEYMIPQPNDGRDLNDPSKYYTMWNAIDADTMEVKWQVMVDG NLDNMDADYTGKYAAATCYNSEGAMDLAGKMRADRDWVVVFNIENVEKAVADGNFMTIGD SEVPVVDGRKSSGLNVTRYVPVPKNPHGLNTSTDGKYFIAAGKLSPTVSMIEIARLDDLF AGNLADERDVIAAEPEIGLGPLHTTYDGRGNAY…				MSRPMVTHFFDEPTNTFSYVVRDPGSTACAILDSVLDFDYAAGRTDVRSADEIVAFVERE GLTVEWLLETHVHADHLSALPHLQQRLGGKSGIGAKIVEVQEIFGKAFNAGTEFARDGSQ FDRLFAEGDTFTIGNLEGRVLHTPGHTPACLTYVIGDAAFVGDTLFMPDYGTARCDFPGG DARTLYRSIQKVLALPDSTRLFLCHDYKAPGRETYQHETTVAEQRAHNVHVGEGIDEEAF VKMRTERDATLGMPRLIIPSVQVNMRAGHMPPAEDNGQVYLKVPLNRF
BJOC00000000	Halomonas_halmophila_ACAM_71_T	GAGTTTGATCATGGCTCAGATTGAACGCTGGCGGCAGGCCTAACACATGCAAGTCGAGCGGAAACGATCCCAGCTTGCTGGGAGGCGTCGAGCGGCGGACGGGTGAGTAATGCATAGGAATCTGCCCGGTAGTGGGGGATAACTTGAGGAAACTCAAGCTAATACCGCATACGCCCTACGGGGGAAAGCAGGGGCTCTTCGGACCTTGCGCTATCGGATGAGCTTATGTCGGATTAGCTAGTTGGTGAGGTAACGGCTTACCAAGGCGACGATCCGTAGCTGGTCTGAGAGGATGATCAGCCACATCGGGACTGAGACACGGCCCGAACTCCTACGGGAGGCAGCAGTGGGGAATATTGGACAATGGGCGAAAGCCTGATCCAGCCATGCCGCGTGTGT…												MSRQPIVTAFFDDPTNTFSYVVQDPDSHACAILDSVLDFDYAAGRTDVRSANEIIAFVESHGLQVEWVLETHVHADHLSAAPYLHERLGGRTGIGANITLVQEVFGKAFNAGTAFQRDGSQFDRLFEEGDTLAIGQLEGRVLHTPGHTPACLTYVIGDAAFVGDTLFMTDYGTARCDFPGGDARTLYRSIQKVLSLPDETRLFLCHDYPTSGRDEFRHSTTVAEQREHNIHVHEGVSEEAFVRMRTERDATLNMPRLILPAVQVNMRAGRMPPAEDNGQVYLKVPLNLF
AUDZ00000000	Halomonas_halocynthiae_KMM_1376_T	CCTGGCTCAGATTGAACGCTGGCGGCAGGCCTAACACATGCAAGTCGAGCGGAAACGATGGAAGCTTGCTTCCAGGCGTCGAGCGGCGGACGGGTGAGTAATGCATGGGAATCTGCCCGATAGTGGGGGATAACTTGGGGAAACTCAAGCTAATACCGCATACGTCCTACGGGAGAAAGCAGGGGATCTTCGGACCTTGCGCTATCGGATGAGCCCATGCCGGATTAGCTAGTTGGTAAGGTAATGGCTTACCAAGGCGACGATCCGTAGCTGGTCTGAGAGGATGATCAGCCACATCGGGACTGAGACACGGCCCGAACTCCTACGGGAGGCAGCAGTGGGGAATATTGGACAATGGGCGAAAGCCTGATCCAGCCATGCCGCGTGTGTGAAGAAGGC…												MSTPLASTPIVTAFFDESTNTFSYVVRDPASAVCAIIDSVLDFDYAAGRTDVRSADAIIDFIKREGLRVEWILETHVHADHLSAAPYLHEALGGKTGIGANITVVQEVFGKAFNAGTEFARDGSQFDQLFEEGDTFAIGKLQGRVLHTPGHTPACLTYVIGDVAFVGDTLFMPDYGTARCDFPGGDARTLYRSIHKVLSLPDETRLFLCHDYLPEGRSEYQHQTTVAEQRSANIHVHQGVAESAFVAMRTERDATLDMPRLILPSVQVNMRAGEMPPAESNGQVYLKVPLNLF	MKLRNPHLLTAAALMSALTISPALVAQDAASSDGEERDYQIQLPAPPEGEVTFQPPHERDLPDNQYGDMVRKGRDLFINTQSLRGKHVFNDQNCVNCHLDAGRLAHSAPMWAAFGVYPAYRGKNDKVNTLTDRMQGCFTYSMNGVPPEAGSEEIVALETYLHWLSTGAPINESLPGRSYPTLSEAEQEPDITRGAEVYAAQCAICHEDDGSGQQVGERWVFPPLWGDGAFNWGAGMHRVNTAANFIKANMPLGKPYSLTDQQAWDVAAFVNSHERPQDPRRRTMESLDETVDIYHNHMGFYGDEINGERLGEGDNYGENPTPSE
SLTR01000000	Halomonas_sp._204	AAACTGAAGAGTTTGATCATGGCTCAGATTGAACGCTGGCGGCAGGCCTAACACATGCAAGTCGAGCGGAAACGATGGAAGCTTGCTTCCAGGCGTCGAGCGGCGGACGGGTGAGTAATGCATAGGAATCTGCCCGATAGTGGGGGATAACCTGGGGAAACTCAGGCTAATACCGCATACGTCCTACGGGAGAAAGCAGGGGATCTTCGGACCTTGCGCTATCGGATGAGCCTATGTCGGATTAGCTAGTTGGTGAGGTAACGGCTCACCAAGGCCGCGATCCGTAGCTGGTCTGAGAGGATGATCAGCCACATCGGGACTGAGACACGGCCCGAACTCCTACGGGAGGCAGCAGTGGGGAATATTGGACAATGGGCGAAAGCCTGATCCAGCCATGCC…	MSHFIDRLNFFRKAREPFANDHGELRDESRGWENGYRQRWQHDKIVRSTHGVNCTGSCSW KIYVKNGLVTWETQQTDYPRTRPDLPNHEPRGCPRGASYSWYMYSANRLKYPLIRKPLLK LWRQALNEKRDPVEAWASIVEDPAKAKQYKRARGMGGFVRADWNELNQLIGASNVYTTKQ YGPDRIIGFSPIPAMSMVSYASGARYLSLIGGVCLSFYDWYCDLPPASPQTWGEQTDVPE SADWYNSGYIIAWGSNVPQTRTPDAHFFTEVRYKGTKTVSITPDYAEVSKLTDEWLSAKQ GTDAALAMAMGHVILKEFHLEKSSSYFTDYVRRYTDMPFLVELEAREDGSYAPGRQMRAS DFEASLGQGNNPEWKTVAWDETRDQLVVPRGSI…				MMKKDWYLKPLAVAVTTVALGITAAYAQDDKKELDETQAAYQGTESAVDPGSARVVRTPG APDLTDAEFEQAKEIYFQRCAGCHGVLRKGATGKPLTTEITQERGLEYLKAFIHYGSPAG MPNWGTSGDLTESEVELMAKYIMHEPPQPPEFGMADMKETWEVLVAPEDRPTEQMNDLDI ENLFSVTLRDAGQIALIDGESKEIVKVLDTGYAVHISRMSASGRYLFVIGRDAKIDMIDL WMEDPSIVATIKIGMEARSVETSKFEGYEDDLAIAGAYWPPQYVIMDGETLEPKKIVATR GMTVGEQEYHPEPRVAAIVASHQHPEFIVNIKETGKVRLVNYENLDALSTVEIDTSRFLH DGGWDASGRYFLTAANESNQIVVIDAQERELEA…		MKYETQKVALPFFMVAMALFALQIVFGLLAAAVYVWPNFMAEAMPFNIMRVSHTNLLIVW LLLGFMGSTYYLMPEEAEREIHSPTIAYIQLAIFAFAGAAALVGYQFGIHEGREFLEQPF WVKVLITISFLMFLFNTSMTLAKGRRTAINMVLMLGLWLAAVFWLFAFYNPSNLAVDKLY WWWVVHLWVEGVWELIMASLLGYLLIKMTGVDREVIEKWLYVIVGLALFSGLLGTGHHYY WIGAPSYWQPIGSIFSTLEVLPFFAMVVFAFTMFWKGSRNHPNKAAMLWALGCPTMAFFG AGVWGFMHTLHWVNYYSHGTQVTAAHGHLAFYGAYVMLLLGIISFAMPQLRRVQPYNQVI NMWGFWIMTGAMAFMTFTLTFAGVVQTHLQRVL…	MSDKKKEIENLGRRHFLRNSAVTGVAGAGLAGGFGAGTLLGGSRQARAAESSIEVAPGEL DDYYGFWSGGHSGEVRVLGVPSMRELMRIPVFNIDSATGWGITNESRRVMGDSAHFLNGD CHHPHISMTDGSYDGKYLFINDKANTRVARIRLDIMKTDKITTIPNVQAIHGLRLQKVPH TKYVFANAEFPIPHHDDGIVNDGRGMENPEGYYTMFNGIDAESMEVAWQVIVDGNLDNTD ADYTGRFVASTCYNSEKGMTLADTMRAERDWVVVFDVEAIEAAVEAGDFKTLGDSEVPVL DGRKGSKLTRYIPVPKNPHGLNTSPDGKYFIANGKLSPTCSIIAIDKLPELFDDAIEPRD AVVGEPELGLGPLHTTFDGRGNAYTTLFIDSQV…				MSKTNTPLPIVTHFFDESTNTFSYVVQDPSSKSCAILDSVLDFDYAAGRTDVRSADEIIA FVRDNALEVEWVLETHVHADHLSAAPYLHEQLGGLTGIGANITVVQEVFGKAFNAGTEFA RDGSQFDCLFEEGDTFAIGNLEGRVLHTPGHTPACLTYVIGDAAFVGDTLFMPDYGTARC DFPGGDARMLYRSIQKVLALPDETRLFLCHDYKAPEREEFQHETSVAEQRAHNVHVHEGI GEEAFVKMRTERDATLDMPKLIIPSVQVNMRAGEMPPAEDNGQVYLKVPINTF	MSQRRFHLLMAGTLVSALGLPLAALAQDDEVQRDYQIPLPEAPAGEVTFQPPLERDIPDNQYGDMVRKGRDLFVNTQALRGEYVFNEQNCANCHLDAGRLANSAPMWASFGVYPAYRGKNDKVNTLAERIQGCFTYSMNGKPPENDSEPLVAMQTYLHWMATGAPINESLPGRGYPKLEETEQGADRERGAEVYAQQCAVCHGDEGQGQKVGERQVFPPLWGDGAYNWGAGMHRVNTAANFIKANMPLGKPYSLTDQEAWDVAAFINSHERPQDPRRRTLDTLDETAEIFHDHHGFYGQKVDGKRLGDHDNFGENPVPLDG
WUTS01000000	Halomonas_sp._D1-1	AAACTGAAGAGTTTGATCATGGCTCAGATTGAACGCTGGCGGCAGGCCTAACACATGCAAGTCGAGCGGAAACGATGGAAGCTTGCTTCCAGGCGTCGAGCGGCGGACGGGTGAGTAATGCATAGGAATCTGCCCGGTAGTGGGGGATAACCTGGGGAAACTCAGGCTAATACCGCATACGTCCTACGGGAGAAAGCAGGGGATCTTCGGACCTTGCGCTATCGGATGAGCCTATGTCGGATTAGCTAGTTGGTGAGGTAACGGCTCACCAAGGCCACGATCCGTAGCTGGTCTGAGAGGATGATCAGCCACATCGGGACTGAGACACGGCCCGAACTCCTACGGGAGGCAGCAGTGGGGAATATTGGACAATGGGCGAAAGCCTGATCCAGCCATGCC…	MSHFIDRLNFFRKAREPFANDHGELRDESRGWENGYRQRWQHDKIVRSTHGVNCTGSCSW KIYVKNGLVTWETQQTDYPRTRPDLPNHEPRGCPRGASYSWYMYSANRLKYPLIRKPLLK LWRQALNEKRDPVEAWASIVEDPAKAKQYKRARGMGGFVRADWNELNQLIGASNVYTTKQ YGPDRIIGFSPIPAMSMVSYASGARYLSLIGGVCLSFYDWYCDLPPASPQTWGEQTDVPE SADWYNSGYIIAWGSNVPQTRTPDAHFFTEVRYKGTKTVSITPDYAEVSKLTDEWLSAKQ GTDAALAMAMGHVILKEFHLEKSSSYFTDYVRRYTDMPFLVELEAREDGSYAPGRQMRAS DFEASLGQGNNPEWKTVAWDETRDQLVVPRGSI…				MMKKDWYLKPLAVAVTTVALGITAAYAQDDKKELDETQAAYQGTESAVDPGSARVVRTPG APDLTDAEFEQAKEIYFQRCAGCHGVLRKGATGKPLTTEITQERGLEYLKAFIHYGSPAG MPNWGTSGDLTESEVELMAKYIMHEPPQPPEFGMADMKETWEVLVAPEDRPTEQMNDLDI ENLFSVTLRDAGQIALIDGESKEIVKVLDTGYAVHISRMSASGRYLFVIGRDAKIDMIDL WMEDPSIVATIKIGMEARSVETSKFEGYEDDLAIAGAYWPPQYVIMDGETLEPKKIVATR GMTVGEQEYHPEPRVAAIVASHQHPEFIVNIKETGKVRLVNYENLDALSTVEIDTSRFLH DGGWDASGRYFLTAANESNQIVVIDAQERELEA…		MKYETQKVALPFFMVAMALFALQIVFGLLAAAVYVWPNFMAEAMPFNIMRVSHTNLLIVW LLLGFMGSTYYLMPEEAEREIHSPTIAYIQLAIFAFAGAAALVGYQFGIHEGREFLEQPF WVKVLITISFLMFLFNTSMTLAKGRRTAINMVLMLGLWLAAVFWLFAFYNPSNLAVDKLY WWWVVHLWVEGVWELIMASLLGYLLIKMTGVDREVIEKWLYVIVGLALFSGLLGTGHHYY WIGAPSYWQPIGSIFSTLEVLPFFAMVVFAFTMFWKGSRNHPNKAAMLWALGCPTMAFFG AGVWGFMHTLHWVNYYSHGTQVTAAHGHLAFYGAYVMLLLGIISFAMPQLRRVQPYNQVI NMWGFWIMTGAMAFMTFTLTFAGVVQTHLQRVL…	MSDKKKEIENLGRRHFLRNSAVTGVAGAGLAGGFGAGTLLGGSRQARAAESSIEVAPGEL DDYYGFWSGGHSGEVRVLGVPSMRELMRIPVFNIDSATGWGITNESRRVMGDSAHFLNGD CHHPHISMTDGSYDGKYLFINDKANTRVARIRLDIMKTDKITTIPNVQAIHGLRLQKVPH TKYVFANAEFPIPHHDDGIVNDGRGMENPEGYYTMFNGIDAESMEVAWQVIVDGNLDNTD ADYTGRFVASTCYNSEKGMTLADTMRAERDWVVVFDVEAIEAAVEAGDFKTLGDSEVPVL DGRKGSKLTRYIPVPKNPHGLNTSPDGKYFIANGKLSPTCSIIAIDKLPELFDDAIEPRD AVVGEPELGLGPLHTTFDGRGNAYTTLFIDSQV…				MSKTNTPLPIVTHFFDESTNTFSYVVQDPSSKSCAILDSVLDFDYAAGRTDVRSADEIIA FVRDNALEVEWVLETHVHADHLSAAPYLHEQLGGLTGIGANITVVQEVFGKAFNAGTEFA RDGSQFDCLFEEGDTFAIGNLEGRVLHTPGHTPACLTYVIGDAAFVGDTLFMPDYGTARC DFPGGDARMLYRSIQKVLALPDETRLFLCHDYKAPEREEFQHETSVAEQRAHNVHVHEGI GEEAFVKMRTERDATLDMPKLIIPSVQVNMRAGEMPPAEDNGQVYLKVPINTF	MSQRRFHLLMAGTLVSALGLPLAALAQDDEVQRDYQIPLPEAPAGEVTFQPPLERDIPDNQYGDMVRKGRDLFVNTQALRGEYVFNEQNCANCHLDAGRLANSAPMWASFGVYPAYRGKNDKVNTLAERIQGCFTYSMNGKPPENGSEPLVAMQTYLHWMATGAPINESLPGRGYPKLEETEQGADRERGAEVYAQQCAVCHGDEGQGQKVGERQVFPPLWGDGAYNWGAGMHRVNTAANFIKANMPLGKPYSLTDQEAWDVAAFINSHERPQDPRRRTLDTLDETAEIFHDHHGFYGQKVDGKRLGDHDNFGENPVPLDG
JHVH00000000	Halomonas_halodenitrificans_DSM_735_T	AGAGTTTGATCCTGGCTCAGNCTTNAACGCTGGCGGCAGGCCTAACACATGCAAGTCGAGCGGAAACGATGGAAGCTTGCTTCCAGGCGTCGAGCGGCGGACGGGTGAGTAATGCATAGGAATCTACCCGGTAGTGGGGGATAACCTGGGGAAACTCAGGCTAATACCGCATACGTCCTACGGGAGAAAGCAGGGGATCTTCGGACCTTGCGCTATCGGATGAGCCTATGCCGGATTAGTTAGTTGGTGAGGTAACGGCTCACCAAGACCGCGATCCGTAGCTGGTCTGAGAGGATGATCAGCCACACCGGGACTGAGACACGGCCCGGACTCCTACGGGAGGCAGCAGTGGGGAATATTGGACAATGGGCGAAAGCCTGATCCAGCCATGCCGCGTGT…	MSHFIDRLNFFRKAREPFANDHGELRDESRDWENGYRQRWQHDKIVRSTHGVNCTGSCSWKIYVKNGLVTWETQQTDYPRTRPDLPNHEPRGCPRGASYSWYMYSANRLKYPLIRKPLLKLWREALDEKKDPVEAWASIVEDPAKAKQYKRARGMGGFVRADWNEVNALVGASNVYTAKQYGPDRVIGFSPIPAMSMISYASGARYLSLIGGVCLSFYDWYCDLPPASPQTWGEQTDVPESADWYNSGYIIAWGSNVPQTRTPDAHFFTEVRYKGTKTVSVTPDYAEVSKLTDEWMSAKQGTDAALAMAMGHVILKEFHLEKSSSYFTDYVRRYTDMPFLVELELREDGSYAPGRQMRASDFEASLGQGNNPEWKTVAWDEARDQLVVPRGSIGFRWGE…				MKKDWYLKPLAVAVTTVALGITAAYAQDDKQELDETQAAYQGTESAVDPGSAKVVRTPGAPDLTDTEFEQAKEIYFQRCAGCHGVLRKGATGKPLTTDITQERGLEYLKTFIHYGSPAGMPNWGTSGDLTEDEVELMAKYIMHEPPQPPEFGMADMKDTWEVLVAPEDRPTEQMNDLDIENLFSVTLRDAGQIALIDGESKEIVKILDTGYAVHISRMSASGRYIFVIGRDAKIDMVDLWMEEPSIVATIKIGMEARSVETSKFEGYEDDLAIAGAYWPPQYVIMDGHTLEPKKIVATRGMTVGEQEYHPEPRVAAIVGSHQHPEFIVNIKETGKVRLVNYENLDALSTVEIDTSRFLHDGGWDASGRYFLTAANESNQVVVIDAQDRDLEAIVDVGKI…		MKYETQKVALPFFMVAMALFALQIVFGLLAAAVYVWPNFMAEAMPFNIMRASHTNLLIVWLLIGFMGSTYYLMPEEAEREIHSPTIAYIQLAIFAFAGAAALVGYQFGIHEGREFLEQPFWVKLLITISFLMFLFNTSMTLLKGRKTAINMVLMLGLWLAAVFWLFAFYNPSNLAVDKLYWWWVVHLWVEGVWELIMASLLGYLLIKMTGVDREVIEKWLYVIVGLALFSGLLGTGHHYYWIGAPSYWQPIGSIFSTLEVLPFFAMVIFAFTMFWKGSRNHPNKAAMLWALGCPTMAFFGAGVWGFMHTLHWVNYYSHGTQVTAAHGHLAFYGAYVMLLLGIISFAMPQLRRVQPYNQVINMWGFWIMTGAMAFMTFTLTFAGVVQTHLQRVLGMNFME…	MSDKKKEIENLGRRHFLRNSAVTGVAGAGLAGGFGAGTLLGGSGKAQAASESSIEVAPGELDEYYGFWSGGQSGEVRVVGIPSMRELMRIPVFNQEGATGWGITNESRRVLGESVKFINGDSHHPHISMTDGSYDGKYLFINDKANTRVARIRLDIMKTDRITTIPNVQAIHGLRLQKAPHTKYVFANAEFPIPHHSDGKVNDGRGLEDTENYYTMFNGIDAESMEVAWQVIVDGNLDNTDADYTGRFVASTCYNSEKGMTLADTMRAERDWVVVFDVEAIEAAAKAGDFETLGDSEVPVLDGRKGSKLTRYIPVPKNPHGLNTSPDGKYFIANGKLSPTCSIIAIDKLPELFDDAIEPRDAVVGEPELGLGPLHTTYDGRGNAYTTLFIDSQIAKWNI…		MNSQSETLRHQVVIVGGGTAGITVAAALLRRQPSLDVVIVEPAERHYYQPAFTLVGGGTYDLSRTSKPLREVVPKGATWLQASVATFEPDADAVRLEDGRRLHYDALVVAVGIKLDWGRVEGLVEALGTQGVCSNYSADSVAYTWECLQAFRGGNAIFTQPPPPLKCAGAPQKIAYLAADHLRRQGLEAQSTLKFYSGGGALFSVPDFVPPLERVARDHGVEVTLSHDLVAVDGERQVATFVTTGADGASRRVEQPFDLLHVTPHQCAPDVIRESPLADAAGWVEVDKATTQHVRYPKVFSLGDASSLPTSKTAAAVRKQAPVTVNNLLAQMAGQEPTASYDGYTSCPLVTAYGKVMIAEFVYGGVVTPTLPLDPFKASRFYWVVKKHLLPSFYWGTML…		MSKPVVTHFFDEPTNTFSYVVQDPDSKSCAVLDSVLDFDYAAGRTDVRSADEIIAFVRDNGLEVEWVLETHVHADHLSAAPYLHGALGGKTGIGANITVVQDVFGKAFNAGTEFARDGSQFDRLFEEGDTFHIGNLEGRVLHTPGHTPACLTYVVGDAAFVGDTLFMPDYGTARCDFPGGDARTLYHSIQKVLALPGETRLFLCHDYKAPERKEFQHETTVAEQRAHNVHVHEGVSEEVFVKMRTERDATLGMPRLILPSVQVNMRAGQMPPAEDNGQIYLKVPINTF	MINRRKMLVLAGATLAAGASLIAWAETDGHPYDTLVEMGYPAPQEGELVHVPPTMADLEAADMKPQAKAVIRRGYDLFTNTQQLRGKNVFNDMNCSSCHLGEGRQPFSAPVWPAAVTLPDFRGKNQHVNNLEERIAGCFAYSMNGTPPAYGSDDMLALSAYHRWLAKGAPVYPDQPIYGRGFPAPERPDELSYANGEQLFVDNCAVCHSEDGSGLYQDGEYVFPATWGDGSNNWGAGIVRTHTAAGFIKNNMPLGQPLSLSDQEAWDIAYYMTRQERPQDPRYTGSVDEVVEKFGPTFHKHSSYGQEREVDGHRLADHANWGEKGDEVEPWNVGVPRFESLDVEE
BJUS00000000	Halomonas_halophila_F5-7_T	AGAGTTTGATCATGGCTCAGATTGAACGCTGGCGGCAGGCCTAACACATGCAAGTCGAGCGGAAACGATCCTAGCTTGCTAGGAGGCGTCGAGCGGCGGACGGGTGAGTAATGCATAGGAATCTGCCCGGTAGTGGGGGATAACTTGAGGAAACTCAAGCTAATACCGCATACGCCCCAAGGGGGAAAGCAGGGGATCTTCGGACCTTGCGCTATCGGATGAGCCTATGTCGGATTAGCTAGTTGGTGAGGTAATGGCTCACCAAGGCCGCGATCCGTAGCTGGTCTGAGAGGATGATCAGCCACATCGGGACTGAGACACGGCCCGAACTCCTACGGGAGGCAGCAGTGGGGAATATTGGACAATGGGCGAAAGCCTGATCCAGCCATGCCGCGTGTG…	MSHFLDRLKYLTRRPDDFAGRHGETRDETRDWEDGYRARWQHDKVVRSTHGVNCTGSCSW KIYVKNGLVTWETQQTDYPRTRPDLPNHEPRGCPRGASYSWYLYSANRLKHPLIRKPLLA LWREALAEHGDPVNAWASIVEDPAQARQYKRARGMGGFVRADWDELNGLIAASNVYTAKQ YGPDRIIGFSPIPAMSMVSYAAGSRYLSLIGGVCMSFYDWYCDLPPASPMTWGEQTDVPE SADWYNSGYIIAWGSNVPQTRTPDAHFFTEVRYKGTKTVAVTPDYAEVAKLTDEWLSAKQ GTDAALALAMGHVILKEFHLDNPSAYFTDYVRRYTDMPCLVELEVREDGSHVPGRQLRAS DFADGLGQDNNPEWKTLVWDELGDRLVVPRGSI…											MSQQPIVTAFFDEPTNTFSYVVRDPDSTSCAILDSVLDFDYAAGHTDVRSADAIIAFIAR EGLSVEWVLETHVHADHLSAAPYLHQKLGGRTGIGARIVEVQEIFGKAFNAGTEFARDGS QFDRLFEEGDTFAIGGLEGRVLHTPGHTPACLTYVIGDAAFVGDTLFMPDYGTARCDFPG GDARTLYRSIQKVLALPAETRLFLCHDYKAPDREAFRHETSVAEQRAHNIHVHEGVGEDD FVTLRTERDATLGMPRLIIPSVQVNMRAGEMPPAEDNGQVYLKVPLNRF
LFGS01000000	Halomonas_sp._BC1	AGAGTTTGATCATGGCTCAGATTGAACGCTGGCGGCAGGCCTAACACATGCAAGTCGAGCGGTAACAGGATCTAGCTTGCTAGATGCTGACGAGCGGCGGACGGGTGAGTAATGCATAGGAATCTGCCCGATAGTGGGGGATAACCTGGGGAAACCCAGGCTAATACCGCATACGTCCTACGGGAGAAAGGGGGCTCCGGCTCCCGCTATCGGATGAGCCTATGTCGGATTAGCTGGTTGGTGAGGTAAAGGCTCACCAAGGCGACGATCCGTAGCTGGTCTGAGAGGATGATCAGCCACATCGGGACTGAGACACGGCCCGAACTCCTACGGGAGGCAGCAGTGGGGAATATTGGACAATGGGGGGAACCCTGATCCAGCCATGCCGCGTGTGTGAAG…	MVAQPRKIISSPTWSGLEDEHVSYNAGYTNVHELIPWRTVSGRQQFYQDHAWMRAFGESLLVYRPPIDTKAAKGFTLPADNGFKSKALNFITPHQKWGIHSTYSDNLLMLTLNRGGPVVWLSEADAASIDIEDNDWIEVYNANGSIAARAVVSQRVKDGMVMMYHAQERQVNVPGSEISGTRGGIHNSVTRVCPKPTHMIGGYAQLSYSFNYYGTVGSNRDEFVLVRKMKHVDWLDGEGNDSVQKNSAQEAVK	MKLTRREFVKANAAAVAAATAGMSIPAGASNLITHADLNRLQWDKAPCRFCGVGCSVMVGTYNGQIVATHGDNQSEVNRGLNCVKGYFLSKILYGEDRLTQPLLRKRNGQYAKDGDFEPVSWDEALDLMAEKITSAIREHGPESVALFGSGQWTIWEGYAASKLFKAGLRSNNIDPNARHCMASAVYGFMRTFGSDEPMGVYDDIEHADAFVLWGSNMAEMHPVLWTRVTDRRLSFPDTKVAVLSTFEHRSFELADIPMVMSPHADIVILNYIANHIIQTGRVNQSFVDKHVNFARGADDIGYGLRDEHPLQQAAENADDANSWTDMSFEAFADYVAPYTLERAARESGVSENHLEALAELYADPDKKVMTFWTMGVNQHTRGVWVNNLIYNLHLLTGK…										MQRPVVTPFFDEPTNTFSYVVRDPDGTACAIIDSVLDFDYAAGRTDTRSAEQIISFVRREGLNVAWILETHVHADHLSAAPYLHAQLGGKTGIGAHIVEVQEIFGKAFNAGTEFARDGSQFDALFQEGDTFMIGALEASVLHTPGHTPACLTYVVGDAAFVGDTLFMPDYGTARCDFPGGDARTLYRSIQKVLALPDTTRLFLCHDYKAPGRDVYQHETSVAEQRQANVHVHEGISEDAFVRMRTERDATLGMPRLIIPSVQVNMRAGELPPEEDNGQVYLKVPINRF	MMTRPTTLTFTLSGGLLASAAALALYAGAVSAQQPRADDALDMLVHEPPTMDDLEASDLHPELKKVIRYGYDLFTDTQQLRGEYVYNDMNCSSCHLGEGRVPFSAPVWAAAITLPDFRGKNQHVNNLEERIAGCFAYSMNGTPPAYGSDEMLALSAYHQWLATGAPMYPDKPIYGRGFPAPEHEEAPSYARGETAYLENCALCHQSDGSGHYENGEYVFPPPWGDGSNNWGAGIVRVETMAGFIYQNMPLGQPRSLTGQQAWDIAYYINSQERPQDPRYTGDIAETAERFGPTFHNRSLYGHTREHDGHVLGDHDNYGENGNIQPWNVGAQRFQHLSEE
LFGT01000000	Halomonas_sp._BC2			MKLTRREFVKANAAAVAAATAGMSIPAGASNLITHADLNRLQWDKAPCRFCGVGCSVMVGTYNGQIVATHGDNQSEVNRGLNCVKGYFLSKILYGEDRLTQPLLRKRNGQYAKDGDFEPVSWDEALDLMAEKFTSAIREHGPESIALFGSGQWTIWEGYAASKLFKAGLRSNNIDPNARHCMASAVFGFMRTFGSDEPMGVYDDIEHADAFVLWGSNMAEMHPVLWTRVTDRRLSFPDTKVAVLSTFEHRSFELADIPMVMSPHADIVILNYIANHIIQTGRVNQSFVDKHVNFARGADDIGYGLRDEHPLQQAAENADDANSWTDMSFEAFADYVAPYTLERAARESGVSENHLEALAELYADPDKKVMTFWTMGVNQHTRGVWVNNLIYNLHLLTGK…										MQRPVVTPFFDEPTNTFSYVVRDPDGTACAIIDSVLDFDYAAGRTDTRSAEQIISFVRREGLNVAWILETHVHADHLSAAPYLHAQLGGKTGIGAHIVEVQEIFGKAFNAGTEFARDGSQFDALFQEGDTFMIGALEASVLHTPGHTPACLTYVVGNAAFVGDTLFMPDYGTARCDFPGGDARTLYRSIQKVLALPDTTRLFLCHDYKAPGRDVYQHETSVAEQRQANVHVHEGISEDAFVRMRTERDATLGMPRLIIPSVQVNMRAGELPPEEDNGQVYLKVPINRF	MMTRPTTLTFTLSGGLLASAAALALYAGAVSAQQPRADDALDMLVHEPPTMDDLEASDLHPELKKVIRYGYDLFTDTQQLRGEYVYNDMNCSSCHLGEGRVPFSAPVWAAAITLPDFRGKNQHVNNLEERIAGCFAYSMNGTPPAYGSDEMLALSAYHQWLATGAPMYPDKPIYGRGFPAPEHEEAPSYARGETAYLENCALCHQSDGSGHYENGEYVFPPPWGDGSNNWGAGIVRVETMAGFIYQNMPLGQPRSLTGQQAWDIAYYINSQERPQDPRYTGDIAETAERFGPTFHNRSLYGHTREHDGHVLGDHDNYGENGNIQPWNVGAPRFQHLSEE
CP023656	Halomonas_sp._Y2	AGAGTTTGATCATGGCTCAGATTGAACGCTGGCGGCAGGCCTAACACATGCAAGTCGAGCGGTAACAGGGGGTGCTTGCACCCCGCTGACGAGCGGCGGACGGGTGAGTAATGCATAGGAATCTGCCCGATAGTGGGGGATAACCTGGGGAAACCCAGGCTAATACCGCATACGTCCTACGGGAGAAAGGGGGCTCCGGCTCCCGCTATCGGATGAGCCTATGTCGGATTAGCTAGTTGGTGAGGTAAAGGCTCACCAAGGCGACGATCCGTAGCTGGTCTGAGAGGATGATCAGCCACATCGGGACTGAGACACGGCCCGAACTCCTACGGGAGGCAGCAGTGGGGAATATTGGACAATGGGGGGAACCCTGATCCAGCCATGCCGCGTGTGTGAAGA…		MKLTRREFVKANAAAVAAATAGMSIPAGASNLITHADMNRLQWDKAPCRFCGTGCSVMVGTYEGQIVATHGDNQSEVNRGLNCVKGYFLSKILYGEDRLTQPLLRKRNGQYAKDGDFEPVSWDEALDLMAEKITSAIREHGPESVALFGSGQWTIWEGYAASKLFKAGLRSNNIDPNARHCMASAVYGFMRTFGSDEPMGVYDDIEHADAFVLWGSNMAEMHPVLWTRVTDRRLSFPDTKVAVLSTFEHRSFELADIPMVMSPHADIVILNYIANHIIQTGRVNQSFVDKHVNFARGADDIGYGLRDEHPLQQAAENADDANSWTDMSFEAFADYVAPYTLERAARESGVSENHLEALAELYADPDKKVMTFWTMGVNQHTRGVWVNNLIYNLHLLTGK…										MQRPVVMPFFDEPTNTFSYVVRDPDGTACAIIDSVLDFDYAAGRTDTRSAEQIISFVRREGLNVAWILETHVHADHLSAAPYLHAQLGGKTGIGAHIVEVQEIFGKAFNAGTEFARDGSQFDALFQEGDTFMIGALEASVLHTPGHTPACLTYVVGDAAFVGDTLFMPDYGTARCDFPGGDARTLYRSIQKVLALPDTTRLFLCHDYKAPGRDVYQHETSVAEQRQANVHVHEGISEDAFVRMRTERDATLGMPRLIIPSVQVNMRAGELPPEEDNGQVYLKVPINRF	MMTRPTTLTFTLSGGLLASAAALALYAGAVSAQQPRADDALDMLVHEPPTMDDLEASDLHPELKKVIRYGYDLFTDTQQLRGEYVYNDMNCSSCHLGEGRVPFSAPVWAAAITLPDFRGKNQHVNNLEERIAGCFAYSMNGTPPAYGSDEMLALSAYHQWLATGAPMYPDKPIYGRGFPAPEHEEAPSYARGETAYLENCALCHQSDGSGHYENGEYVFPPPWGDGSNNWGAGIVRVETMAGFIYQNMPLGQPRSLTGQQAWDIAYYISSQERPQDPRYTGDIAETAERFGPTFHNRSLYGHTREHDGHVLGDHDNYGENGNIQPWNVGAPRFQHLSEE
PDOH01000018	Halomonas_heilongjiangensis_DSM_26881_T	ATTGAACGCTGGCGGCAGGCCTAACACATGCAAGTCGAGCGGTAACAGGGGGAGCTTGCTCCCTGCTGACGAGCGGCGGACGGGTGAGTAATGCATAGGAATCTGCCCGACAGTGGGGGATAACCTGGGGAAACCCAGGCTAATACCGCATACGTCCTACGGGAGAAAGCAGGGGACCTTCGGGCCTTGCGCTATCGGATGAGCCTATGTCGGATTAGCTGGTTGGTGAGGTAATGGCTCACCAAGGCAACGATCCGTAGCTGGTCTGAGAGGATGATCAGCCACATCGGGACTGAGACACGGCCCGAACTCCTACGGGAGGCAGCAGTGGGGAATATTGGACAATGGGGGCAACCCTGATCCAGCCATGCCGCGTGTGTGAAGAAGGCCATCGGGTTG…	MSHFIDRLNFFRKTREPFADDHGELRTETRGWEDGYRQRWQHDKVVRSTHGVNCTGSCSWKIYVKNGLVTWETQQTDYPRTRPDLPNHEPRGCPRGASYSWYLYSANRLKHPLIRKPLLKLWREAVAEKGDPVDAWASIVEDPARTKLYKRARGMGGFVRANWDELNELIAASNVYTAKQYGPDRIIGFSPIPAMSMVSYAAGSRYLSLIGGVCMSFYDWYCDLPPASPMTWGEQTDVPESADWYNSGYIIAWGSNVPQTRTPDAHFFTEVRYKGTKTVSITPDYAEVSKLTDEWLSAKQGTDAALAMAMGHVILKEFHLDRPSAYFTDYVRRYSDMPFLVELEAREDGSYAPGRQMRASDFEASLGQGNNPEWKTVAWDETRDQLVVPRGSIGFRWGE…	MKLTRREFAKANALAVAAATAGMTAPAGASNLITNAELTRIAWNKAPCRFCGVGCSVMVGTYDGRIVATHGDNQAEVNRGLNCVKGYFLSKILYGEDRLRQPLLRKRNGVYDKDGDFEPVSWDEALDLMADKFKAAIREHGPESVAMLGSGQWTIWEGYAASKLFKAGLRSNNIDPNARHCMASAVFAFMRAFGSDEPMGVYDDIEHANAFVLWGSNMAEMHPVLWTRVTDRRLSRPDTRVAVLSTYEHRSFDLADIPMVMHPNADVVILNYIANHIIQSGRVDRDFVDSHTNFVRAVDDIGYGLRDEDPRQQAAANADDPNRWTEMSFDEFAEHVADFTLERAARESGVTESRLEQLAELYADPDVKVMSFWTMGVNQHTRGVWVNNLIYNLHLLTGK…					MKYETQKVALPFFMVAMALFALQVVFGLLAASVYVAPNFMAELMPFNVMRVSHTNLLIVWLLIGFMGSTYYLMPEEAEQEIHSPGLAYVQLAIFAFAGAAALVGYQFGIHEGREFLEQPFWVKVLITISFLMFLFNTSMTLAKGRKTAINLVLMLGLWLAAVFWLFAFYNPSNLAVDKLYWWWVVHLWVEGVWELIMASLLGYLLIKMTGVDREVIEKWLYVIVGLSLFSGLLGTGHHYYWIGAPSYWQPIGSIFSTLEVIPFFAMVVFAFYMFWKGSRNHPNKAAMLWALGCPTVAFFGAGVWGFMHTLSFINYYSHGTQVTAAHGHLAFYGAYVMLVLGIITFAMPQLRRVQPYNQVMNMWGFWIMTSAMCFMTFTLTFAGVVQIHLQRVLGMNFME…					MSRPIVTHFFDEPTNTFSYVVRDPDGNACAILDSVLDFDYAAGRTDVRSADAIIDYIQREGLKVEWILETHVHADHLSAAPYLHEKLGGKTGIGARITVVQDVFGKAFNAGTEFARDGSQFDRLFEEGDTFAIGKLEGRVLHTPGHTPACLTYVIGDAAFVGDTLFMPDYGTARCDFPGGDARTLYRSIQKVLALPDETRLFLCHDYKATGREEYQHETSVVEQRAHNVHVHEGVSEEEFVRMRTERDATLDMPTLIIPSVQVNMRAGRLPPPEDNGQVYLKVPINRF
PDOG01000000	Halomonas_sp._LBP4	AAACTGAAGAGTTTGATCATGGCTCAGATTGAACGCTGGCGGCAGGCCTAACACATGCAAGTCGAGCGGTAACAGGGGGAGCTTGCTCCCTGCTGACGAGCGGCGGACGGGTGAGTAACGCATAGGAATCTGCCCGGTAGTGGGGGATAACCTGGGGAAACCCAGGCTAATACCGCATACGTCCTACGGGAGAAAGCAGGGGACCTTCGGGCCTTGCGCTATCGGATGAGCCTATGCCGGATTAGCTGGTTGGTGAGGTAATGGCTCACCAAGGCAACGATCCGTAGCTGGTCTGAGAGGATGATCAGCCACATCGGGACTGAGACACGGCCCGAACTCCTACGGGAGGCAGCAGTGGGGAATATTGGACAATGGGGGCAACCCTGATCCAGCCATGCC…	MSHFIDRLNFFRKTREPFANDHGELREESRGWEDGYRQRWQHDKVVRSTHGVNCTGSCSWKIYVKNGLVTWETQQTDYPRTRPDLPNHEPRGCPRGASYSWYLYSANRLKYPLIRKPLLKLWREAVAEKGDPVDAWASIVEDPARTKQYKRARGMGGFVRADWDELNELIAASNVYTAKQYGPDRIIGFSPIPAMSMVSYAAGSRYLSLIGGVCMSFYDWYCDLPPASPMTWGEQTDVPESADWYNSGYIIAWGSNVPQTRTPDAHFFTEVRYKGTKTVSITPDYAEVSKLTDEWLSAKQGTDAALAMAMGHVILKEFHLERSSAYFTDYVRRYSDMPFLVELEAREDGSYAPGRQMRASDFEASLGQGNNPEWKTVAWDETRDQLVVPRGSIGFRWGE…				MKKDGYLKPLAVAVTTVALGIGAAQAQHAEDESKTAYQGSSSSVDPGSAKVVRTPGAPDLTDEEFEKAKEIYFQRCAGCHGVLRKGATGKPLTTDITQERGLDYLKVFINYGSPAGMPNWGTSGDFTEDEVELMAKYIMHEPPQPPEFGMPEMKETWEVRVAPEDRPTEQMNDLDIENLISVTLRDAGQVALIDGDSKEIVKVLDTGYAVHISRMSASGRYLFVIGRDAKVDMIDLWMEEPEIVATIKIGMEARSVETSKFEGYEDDLAIAGAYWPPQYVIMDGQTLEPKKIVATRGMTVDTQEYHPEPRVAAIVASHQHPEFIVNIKETGKVRLVNYENLDALSTVEIDTSRFLHDGGWDASGRYFLTAANESNQIVVIDAQERELEAIVDVGKIPHP…		MKYETQKVALPFFMVAMALFALQVVFGLLAASVYVAPNFMAELMPFNVMRVSHTNLLIVWLLIGFMGATYYLMPEEAEQEIHSPGLAYVQLAIFAFAGAAALVGYQFGIHEGREFLEQPFWVKVLITISFLMFLFNTSLTLAKGRKTAINLVLMLGLWLAAVFWLFAFYNPTNLAVDKLYWWWVVHLWVEGVWELIMASLLGYLLIKMTGVDREVIEKWLYVIVGLSLFSGLLGTGHHYYWIGAPSYWQPIGSIFSTLEVIPFFAMVVFAFTMFWKGSRNHPNKAAMLWALGCPTIAFFGAGVWGFMHTLSFINYYSHGTQVTAAHGHLAFYGAYVMLMLGIITFAMPQLRRVQPYNQVLNMWGFWIMTSAMCFMTFTLTFAGVVQTHLQRVLGMNFME…	MSDKKDTIQNLGRRHFLRNSAVTGVAGAGLAGGFGAGALIGSRPARAAATGDAAIAPGELDEYYGFWSGGHSGEVRVLGVPSMRELMRIPVFNTDSATGYGISNESKRVLGDSSRFLNGDSHHPHISMTDGRYDGKYLFINDKANTRVARIRLDIMKTDRITTIPNVQAIHGLRLQKVPHTKYVFCNAELPIPQINDGRDLENPDNYWTMFNAVDAESMEVAWQVIVDGNLDNTDADYTGRFVAATCYNSEKGMTLADTMRAERDWVVVFDVEAIEAAVAAGEYEALGDAPVPVLDGRKGSALTRYIPVPKNPHGLNTSPDGKYFIANGKLSPTCTVIAIDRLPELFDDAIEPRDAVVAEPELGLGPLHTTFDGRGNAYTTLFIDSQVAKWNIEDAIRA…				MSKPTAARPIVTHFFDHPSNTFSYVVQDPSSHACAILDSVLDFDYASGRTDVRSANAIIAFIEREGLAVEWLLETHVHADHLSAAPYLNEALGGLTGIGAKITVVQEVFGKAFNAGTEFARDGSQFDRLFEEGDTFTIGHLEGRVLHTPGHTPACLTYVIGDVAFIGDTLFMPDYGTARCDFPGGDARTLYRSIQKVLALPGETRLFLCHDYKAPGREEYQHETSVAEQRALNVHVHEGIGEEEFVRMRTERDATLGMPKLIIPSVQVNMRAGEMPPPEDNGQVYLKVPINRF
CP013106	Halomonas_huangheensis_BJGMM-B45_T	AGAGTTTGATCATGGCTCAGATTGAACGCTGGCGGCAGGCCTAACACATGCAAGTCGAGCGGAAACGATGGAAGCTTGCTTCCAGGCGTCGAGCGGCGGACGGGTGAGTAATGCATAGGAATCTGCCCGATAGTGGGGGATAACCTGGGGAAACTCAGGCTAATACCGCATACGTCCTACGGGAGAAAGCAGGGGATCTTCGGACCTTGCGCTATCGGATGAGCCTATGTCGGATTAGCTTGTTGGTGGGGTAATGGCCTACCAAGGCGACGATCCGTAGCTGGTCTGAGAGGATGATCAGCCACATCGGGACTGAGACACGGCCCGAACTCCTACGGGAGGCAGCAGTGGGGAATATTGGACAATGGGCGAAAGCCTGATCCAGCCATGCCGCGTGTG…	MSHFLDRLRYLTRRPQQFANGHGETRAETRDWEDGYRSRWQHDKVVRSTHGVNCTGSCSWKIYVKNGLVTWETQQTDYPRTRADLPNHEPRGCPRGASYSWYLYSANRLKYPLIRQQLVALWRSALEQHSDPVDAWASIVEDPARANQYKRARGMGGFVRANWEEVQTLIAAANVYTARSHGPDRIIGFSPIPAMSMVSYASGARYLSLIGGVCLSFYDWYCDLPPASPQTWGEQTDVPESADWYNSGYIIAWGSNVPQTRTPDAHFFTEVRYKGTKTVSVTPDYAEVSKLTDEWLSAKQGTDAALAIAMGHVILKEFHLERPSSYFTNYVKRYTDMPFLVELETRDDGSLVPGKQLRASDFEGHLGQSNNPEWKTVAWDDKRDELVVPRGSIGFRWGG…											MSQQPIVEAFSNEPTNTFSYVVLDPASRACAIIDSVLDFDAAAGRTDARSAEEILSFVQDQGLTVEWVLETHVHADHLSAAPYLQQRLGGKVGIGARIVEVQEVFGKVFNAGTEFTRDGSQFDRLFEDGEVFSIGTLEGRVLHTPGHTPACLTYVIGNAAFVGDTLFMPDYGTARCDFPGGDARTLFRSIHKVLALPAETRLFLCHDYRTPEREAFRYETSVAEQRADNIHVHDGVGEDTFVRIRVERDATLGMPRLILPSVQVNMRAGQMPPAEDNGQVYLKVPINLF
CP023656	Halomonas_hydrothermalis_Slthf2_T	CACATGCAAGTCGAGCGGTAACAGGGGTAGCTTGCTACCCGCTGACNAGCGGCGGACGGGTGAGTAATGCATAGGAATCTGCCCGGTAGTGGGGGATAACCTGGGGAAACCCAGGCTAATACCGCATACGTCCTACGGGAGAAAGGGGGCTCCGGCTCCCGCTATTGGATGAGCCTATGTCGGATTAGCTAGTTGGTGAGGTAATGGCTCACCAAGGCGACGATCCGTAGCTGGTCTGAGAGGATGATCAGCCACATCGGGACTGAGACACGGCCCGAACTCCTACGGGAGGCAGCAGTGGGGAATATTGGACAATGGGCGAAAGCCTGATCCAGCCATGCCGCGTGTGTGAAGAAGGCCCTCGGGTTGTAAAGCACTTTCAGCGAGGAAGAACGCCTA…	MSHFIDRLNFFRKSREPFANEHGELRSESRQWEESYRARWQHDKVVRSTHGVNCTGSCSW KIYVKNGLVTWETQQTDYPRTRPDLPNHEPRGCPRGASYSWYLYSANRLKYPLVRKPLLA LWREALKANPEPVDAWASIVENPAKTKQYKRARGMGGFVRGNWDELNELVAASNVYTAKQ YGPDRIIGFSPIPAMSMVSYAAGSRYLSLIGGVCMSFYDWYCDLPPASPMTWGEQTDVPE SADWYNAGYIIAWGSNVPQTRTPDAHFFTEVRYKGTKTVSITPDYAEVSKLTDEWLSAKQ GTDAALAMAMGHVILKEFHLENPSAYFTDYVRRYTDMPFLVELEAREDGSFIPGRQLRAS DFDAALGQENNPEWKTVAWDETGDEVGKWNLES…											MQYPIVTHFFDEPTNTFSYVVQDPESNACAILDSVLNFDYAAGHTDVRSADEIIEFIRDN DLEVTWILETHVHADHLSAAPYLHQTLGGKTGIGAHIVDVQEIFGKAFNAGTEFARDGSQ FDALFNEGDTFTIGSLQARVLHTPGHTPACLTYVIGDAAFVGDTLFMPDYGTARCDFPGG DARTLYRSIQKVLALPTQTRLFLCHDYKAPGRDVYQHETNVAEQRDANVHVHEGITEDEF VKMRTERDATLGMPKLIIPSVQVNMRAGEMPPADDNGVVYLKVPINRF	MILHKKRLVLALTGCSLATGLAVSAFADNAADPSNEAPYQRLVELGFPAPQEGELVHVPPTMADLEDADIHPELKKVIRYGYDLFTNTQQLRGENVFNDMNCSSCHLGEGRQPFSAPVWAAAVTLPDFRGKNQHVNNLEERIAGCFAYSMNGTPPAYGSDEMLALSAYHQWLATGAPMYPSQPIYGRGFPAPDEPDESPDYARGEAAYQENCAICHQDNGAGHYENGEYVFPAPWGDGSNNWGAGIVRVDTAAGFIYNNMPLGQPRSLSDQDAWDIAYYMTSQERPQDPRYTGDVAETLERFGPTFHKRSLYGQVREHDGHILGDHANFGEKGDIQPWNVGMPRFENLSDE
FQUJ00000000	Halomonas_ilicicola_SP8_T	GGACCTCGCGCTATCGGATGAGCCTATGTCGGATTAGCTGGTTGGTGAGGTAACGGCTCACCAAGGCGACGATCCGTAGCTGGTCTGAGAGGATGATCAGCCACATCGGGACTGAGACACGGCCCGAACTCCTACGGGAGGCAGCAGTGGGGAATATTGGACAATGGGCGCAAGCCTGATCCAGCCATGCCGCGTGTGTGAAGAAGGCTTTCGGGTTGTAAAGCACTTTCAGTGGGGAAGAAGGCGTGCCGGCGAATACCCGGTACGGACGACATCACCCACAGAAGAAGCACCGGCTAACTCCGTGCCAGCAGCCGCGGTAATACGGAGGGTGCAAGCGTTAATCGGAATTACTGGGCGTAAAGCGCGCGTAGGTGGTCGCTCAAGCCGGGTGTGAAA…	MSHFLDRLKYLANKPPQFADGHGETRDEARYWEDGYRQRWQHDKVVRSTHGVNCTGSCSWKIYVKNGLVTWESQQTDYPRTRPDLPNHEPRGCPRGASYSWYLYSANRLKYPLVRQTLISLWREARKTHGDPVDAWASIVEDPAKTKQYKRTRGLGGFLRADWDELNELIAAANVYTAKQYGPDRVIGFSPIPAMSMVSYASGARYLSLIGGACLSFYDWYCDLPPASPQTWGEQTDVPESADWYNSNYLIAWGSNVPQTRSPDAHFFTEVRYKGTKTVAITPDYAEVSKLCDEWLSPKQGTDAALAIAIGHVILKEFHLEKPSAYFTDYVRRYTDMPFLVELETREDGSYVPGRQLRTSDFENALGQSNNPEWKTVAWDETSDRLVVPRGSIGFRWGE…				MKSTRGYLKPLVVAVAMAALGTGAIAVAQQDSPKQEAKQEHKGDPAAQKYKGAGGSPIQSGDVKMVTTPGAPDMTQEGFDKATEIYFQRCAGCHGVLRKGATGKPLTTDITQDRGIEYLKTFINFGSPAGMPNWGTSGDLTDDEVELMAKYIMHEPPVPPEFGMDKMKESWEVIVPPEERPTEQMNDLDLENLFSVTLRDAGQVALIEGDSKEIAKVLETGYAVHISRMSASGRYLFVIGRDAVVDMIDLWMEEPTTVAKIKVGLEARSVETSKYKGYEDKYAIAGAYWPPQYVVMDGETLEPLKIRSTRGMTVDEQEYHPEPRVAAIVASHEAPEFIVNIKETGKIQLVNYEDLDAMSIVEIATARFLHDGGWDSSMRYFLTAANESNKIVVIDAKER…		MKYETQWVAYPFFAVAMALFALQVVFGLLAATVYVLPEFWAEFMPFNVIRMSHTNLLIVWLLIGFMGCTYFLMPEEAEREIHSPMLAYIQLGIFAIAGAGALVSYQFGIHEGREFLEQPFWVKVLITISFLMFLYNTSMTLLKGRKTAVNMILMLGLWLAAVFWLFAFFNPANLALDKLYWWWIVHIWVEGVWELIMASLLAYLLIKMTGVDREVIEKWLYVIIGLALFSGLLGTGHHYYWIGAPGYWQPIGSIFSTLEVLPFFAMVMFAFTMFWKGRRNHPNKSAMLWTLGSATVAFFGAGVWGFMHTLSFVNYYSHGTQVTAAHGHLAFYGAYVMMIMAVITYAMPQIRRVQPYNQILNMWSFWIMTGAMSFMTFTLTFAGVVQTHLQRVLGMNYME…	MSEDKKKELQSLSRRHFLRNTGVAGVAGAGLAGGFGSAALLQSQRAKAASEGNGVEIAPGELDEYYGFWSGGHSGEVRILGVPSMRELMRIPVFNIDSATGWGISNESKRILGDSARFLAGDAHHPHISMTDGRYDGKYLFINDKANTRVARIRLDVMKTDKITTIPNVQAIHGLRLQKVPHTKYVFANAELPIPQVNDGRDMETPENYYTMFNAIDAETMEVAWQVIVDGNLDNTDADYTGRFVASTCYNSEKGVTLAETMRNERDWAVVFDVEAIEKAVEAGDYKTIGDSKVPVVDGRDGSKLTRYIPVPKNPHGLNTSPDGKYFIANGKLSPTCSVIAIDKLPDVFADKIEPRDAVIAEPELGLGPLHTTFDGRGNAYTTLFIDSQVAKWNIEDAI…		MEIKKLTNKLSVGPQIAPVDVETLKQEGFRSIIVNRPDGEGPDQPNFAEIDAAARAAGLE TRYIPVETGKVSEEDATHFGVALREMPGPVFAFCRSGMRSTTLWALNEAEDLPLPEILGA AKAAGYDMNGVARRIANGGETPADAEDVHHEIVIVGSGAAGISVAASLKARGPGLDIAII DPADIHYYQPGWTMVGGGIFKASDTAKTMGSLIPKGVSWIKAAVAAFEPKRNALILDGCR VVGYDRLVVCPGLKLDWGGIEGLEATLGRNGVTSNYRYDLAPYTWELVRGLKQGRAIFTQ PPMPIKCAGAPQKAMYLSADTWRQQRVLENIDIHFMNAGGVLFGVKDYVPALMEYIERYD VTLDFFHNLVAIDGPSKTAVFEVKEPEKEPRQI…		MRNPIVTHFFDEPTNTFSYVVRDPDSQACAILDSVLDFDYAAGRTDVRSADAIVDFIRRQDLKVEWILETHVHADHLSAAPYLHERLGGKTGIGAKIREVQEIFGKAFNAGSEFARDGSQFDHLFDEGDTFSIGGLEGRVLHTPGHTPACLTYVIGDAAFVGDTLFMPDYGTARCDFPGGDARTLYRSIQKVLDLPGETRLFLCHDYKAPRREEYQHQTSVAEQRANNIHVHEGVDEEAFVKMRTERDATLGMPRLILPSVQVNMRAGAMPPAEDNGQTYLKVPINLF	MNDHNPSRANRSARRRFAYAGVGAVVLFVAGTLVANYKLLPYLTGSPAETSQAEKNKQIAQQARQKLGEERQAWQNDPKADPPRPPTGPEGYFQPPQEHEIPDDEFGQAIRRGREIFFNTGTNAREFAGNELACANCHLDGGRKENSAPMWAAINNYPAYRGKNKMINTMEDRINGCFTYSMNAQSSPSGGPPPPGHQVYKDLQSYFYWLGDGAPLNEDMPGRGYPTMQKTDQGYDWQRGEEVFVNNCAVCHGLDGQGQKDINGRYIFPPLWGPHSYNWGAGMHRVNTAAGFIKANMPLGKPFSLSDQQAWDVAAYINSFPRPADPRQTDEGISLEESREKYHQHMGYYNHSLHGVTLGEGATPERWERFVESWRAAGMSAMNQP
NBYR01000000	Halomonas_sp._CSM-2	AGAGTTTGATCATGGCTCAGATTGAACGCTGGCGGCAGGCCTAACACATGCAAGTCGAGCGGTAACAGGTCCAGCTTGCTGGARGCTGACGAGCGGCGGACGGGTGAGTAACGCATAGGAATCTACCCGGTAGTGGGGGATAACCTGGGGAAACCCAGGCTAATACCGCATACGTCCTACGGGAGAAAGGGGGCTTKGGCTCCCGCTATTGGATGAGCCTATGCCGGATTAGCTGGTTGGTGAGGTAATGGCTCACCAAGGCGACGATCCGTAGCTGGTCTGAGAGGATGATCAGCCACATCGGGACTGAGACACGGCCCGAACTCCTACGGGAGGCAGCAGTGGGGAATATTGGACAATGGGGGCAACCCTGATCCAGCCATGCCGCGTGTGTGAAGA…	MSHFIDRLNFFRKAREPFASEHGEVRQEDRQWEDSYRRRWQHDKVVRSTHGVNCTGSCSWKIYVKNGLVTWETQQTDYPRTRPDLPNHEPRGCPRGASYSWYMYSANRLKYPLIRKALLSLWREALVEKTDPVDAWEYLVSDPAKTQQYKRARGMGGFVRAEWDELNQLIAASNVYTAKQYGPDRILGFSPIPAMSMVSYAAGSRYLSLIGGVCMSFYDWYCDLPPASPMTWGEQTDVPESADWYNSGYIIAWGSNVPQTRTPDAHFFTEVRYKGTKTVSITPDYAEVSKLTDEWMSAKQGTDAALAMAMGHVILKEFHLNNPSVYFTDYVRRYTDMPCLVELETREDGTIVPGRQLRAADFAENLGQHNNPEWKTLAWDETRDQLVVPRGSIGFRWGE…									MNSQQTATYDVVIIGGGAGGISVASSLFNRQSDLTIAIIEPAEDHFYQPGWTMVGGGIFT QESTRKPMAEVMPKKATWHQTTVKSINPDADSVVLTSGHTLGYRRLIVAPGLVVDWSAIS GLEETLGHNGVTSNYRYDLAPYTWSLVKSLKQGKALFTQPPMPIKCAGAPQKAMYLACDH WRKQGHLGQIETTFCNAGEVLFGVKDYVPALQAYIERYGIETAYKHRLTAVDSTAKVALF EVASENGSQTVERPFDMLHVVPPQKAPSLIAESGLANAGGWLDLNANTLQHERYSNIFGL GDASGTTNAKTAAAVRKQAPVVAQNVLASLQDKPLSAEYFGYGSCPLTVERGKIVLAEFG YNGQLQPTFPNWVNDGTRPTRAAWQLKAKALPW…		MQTYALSRSTGEGTPDVAGFFDPRTFSVQYIVSDPATKQCAIIDPVMDFDEKSGATATFCADALLKYIEEEGLTVAWILDTHPHADHFSAAQYLKEKTGAPTAIGQYVTQVQALWKEIYHWPEMPTDGRQWDTLFVEGDTFTIGNLSARVLHSPGHTLASITYVIGDAAFVHDTLFQPDFGTARADFPGGSATSLWNSIQQILALPGKTRLFTGHDYMPNGREPQWESRVDEQRARNPHLVGKSEEEYIALRHKRDSELPMPKLILHALQVNTLGGRLPEPEANGKSYLKIPLDALEGAAWD
AMQY00000000	Halomonas_jeotgali_Hwa_T	AGAGTTTGATCATGGCTCAGATTGAACGCTGGCGGCAGGCCTAACACATGCAAGTCGAGCGGAAACGACACCTTCGGGTGGGCGTCGAGCGGCGGACGGGTGAGTAACGCATGGGAATCTGCCCGGTCGTGGGGGATAACCTGGGGAAACTCAGGCTAATACCGCATACGTCCTACGGGAGAAAGGGGGCTCCGGCTCCCGCGATCGGATGAGCCTATGTCGGATTAGCTAGTTGGTGGGGTAAAGGCCTACCAAGGCCGCGATCCGTAGCTGGTTTGAGAGGATGATCAGCCACACCGGGACTGAGACACGGCCCGGACTCCTACGGGAGGCAGCAGTGGGGAATATTGGACAATGGGCGAAAGCCTGATCCAGCCATGCCGCGTGTGTGAAGAAGGC…	MSHFIDRLNFFRKTREPFADDHGELRRESREWEDGYRRRWQHDKIVRSTHGVNCTGSCSWKIYVKNGLVTWETQQTDYPRTRPDLPNHEPRGCPRGASYSWYMYSANRLKYPLIRKPLLKLWREVLAEKQDPVDAWAAIVEDPARTREYKRARGMGGLVRADWDELNEIIAASNVYTAKQYGPDRIIGFSPIPAMSMISYASGARYLSLIGGVCLSFYDWYCDLPPASPQTWGEQTDVPESADWYNSGYLIAWGSNVPQTRTPDAHFFTEVRYKGTKTVSICPDYSEVSKLTDEWMSAKQGTDAALALAMGHVILKEFHLDNPSAYFTDYVRRYTDMPCLVELEAREDGSYAAGRQMRASDFDNSLGQDNNPEWKTLVWDEKRDQLVVPQGSIGFRWGE…						MKYETQKVALPFFMVAMALFALQIVFGMLAATVYVWPDFMSSAMPFNIMRVSHTNLLIVWLLIGFMGCTYYLMPEEAEHEIASPWLAYLQLGIFAFAGAAALVGYQMGIHEGREFLEQPFWVKVLITISFLIFLFNTSATLAKGRKTAINMVLMLGLWLAAIFWLFAFYNPTNLSVDKLYWWWVVHLWVEGVWELILAALLGYLVIKMTGVDREVIEKWLYVIVGLALFSGLLGTGHHYYWIGAPSYWQPIGSIFSTLEVAPFFTMVMFAFTMFWKGTRNHPNKAAMLWTLGCPTVAFFGAGVWGFMHTLHWVNYYSHGTQVTAAHGHLAFYGAYVMIILGVITFAMPALRRSQPYNQVVNMWGFWIMTGAMCFMTFTLTFAGVVQTHLQRVLGMNYME…			MSAESPDSRHQVVIIGGGTAGITVAASLLRRRPGLDVAIVEPADRHYYQPAFTLVGGGAY DLARTRRATQSVVPRSATLINSAVRTLDPEHNAVELDDGRRLGYSQLVVAPGIKLDWGRV AGLEATLGKNGVCSNYSPETVEYTWQCLRAFTGGNAIFTQPPPPLKCAGAPQKIAYLAAD HVKRQGLAEKTQLKFYSGGGALFSVPDFVPPLEQVAQRHGVEVMLLHDLVAVDGENKVAT FESKNADGETARVEQPFDLLHVTPHQCAPDFVAQSPLANAGGWVEVDKATTQHVRYPNVF SLGDASSLPTSKTAAAVRKQAPVTVQNLLAQADEKALTAAYDGYTSCPLVTDYGRVMIAE FVYDGVVAPTLPLNPFRTSRFYWWVKTSFLPAF…		MSDQDVSIPTVTAFFDEPTSTFSYVVRDPQSAACAIIDSVLDFDYAAGRTDVRSADAIIDFVRREGLSVEWVLETHVHADHLSAAPYLHEQLGGRTGIGANITVVQDVFGKAFNAGTEFARDGSQFDRLFEEGDTFTIGGLEGRVLHTPGHTPACLTYVIGDAAFVGDTLFMPDYGTARCDFPGGDAAALYRSIHKVLALPDATRLFLCHDYKAPGRDTYQHQTSVAEQRAHNIHVHEGVSEAQFVKMRTERDATLNMPRLILPSVQVNMRAGELPPAEDNGQVYLKVPLNRF	MSRNTLRFPQANRLVSAVSLASVAGVTALGLSLAAAAQDDGVERDYQVQLPEPPDGEVTFTPPAESDLGDDEYARMVRRGRDLFLNTQELRGENVFNDQNCANCHVDAGRLANSAPMWAAYGVYPAYRGKNDMVNTLSDRIQGCFTYSMNGKPPEKGSEPLVAIQTYMHWLATDVPNNTSIPGRSYPTVEETDREPDREQGAEIYANQCAVCHGDNGQGQKVGETQVFPPLWGDGAYNWGAGMHRINTAANFIKANMPLSKPYSLSDQQAWDVAAFVNSHERPQDPRRRTVDSQDRTQELFHQHHGLYGQEIDGHRLGSHTDFGDNPDPVDG
VBVC01000000	Halomonas_sp._C22	GGCTCACCAAGGCGACGATCCGTAGCTGGTCTGAGAGGATGATCAGCCACATCGGGACTGAGACACGGCCCGAACTCCTACGGGAGGCAGCAGTGGGGAATATTGGACAATGGGGGGAACCCTGATCCAGCCATGCCGCGTGTGTGAAGAAGGCCCTCGGGTTGTAAAGCACTTTCAGTGAGGAAGAACGCCTGGTGGTTAATACCCATCAGGAAAGACATCACTCACAGAAGAAGCACCGGCTAACTCCGTGCCAGCAGCCGCGGTAATACGGAGGGTGCGAGCGTTAATCGGAATTACTGGGCGTAAAGCGCGCGTAGGTGGCTTGATAAGCCGGTTGTGAAAGCCCCGGGCTCAACCTGGGAACGGCATCCGGAACTGTCAAGCTAGAGTGCAGGA…		MKLTRREFVKANAAAVAAATAGMSIPAGASNLITHADMNRLQWDKAPCRFCGTGCSVMVGTYEGQIVATHGDNQSEVNRGLNCVKGYFLSKILYGEDRLTQPLLRKRNGQYAKDGDFEPVSWDEALDLMAEKITSAIREHGPESVALFGSGQWTIWEGYAASKLFKAGLRSNNIDPNARHCMASAVYGFMRTFGSDEPMGVYDDIEHADAFVLWGSNMAEMHPVLWTRVTDRRLSFPDTKVAVLSTFEHRSFELADIPMVMSPHADIVILNYIANHIIQTGRVNQSFVDKHVNFARGADDIGYGLRDEHPLQQAAENADDANSWTDMSFEAFADYVAPYTLERAARESGVSENHLEALAELYADPDKKVMTFWTMGVNQHTRGVWVNNLIYNLHLLTGK…										MQRPVVTPFFDEPTNTFSYVVRDPDGTACAIIDSVLDFDYAAGRTDTRSAEQIIAFVRREGLNVAWILETHVHADHLSAAPYLHAQLGGKTGIGAHIVEVQEIFGKAFNAGTEFARDGSQFDALFQEGDTFMIGALEATVLHTPGHTPACLTYVVGDAAFVGDTLFMPDYGTARCDFPGGDARTLYRSIQKVLALPDTTRLFLCHDYKAPGRDVYQHETSVAEQRQANVHVHEGISEDAFVRMRTERDATLGMPRLIIPSVQVNMRAGELPPEEDNGQVYLKVPINRF
CP023656	Halomonas_johnsoniae_MTCC_5445	TGGGGGATAACCTGGGGAAACCCAGGCTAATACCGCATACGTCCTACGGGAGAAAGGGGGCTCCGGCTCCCGCTATCGGATGAGCCTATGTCGGATTAGCTAGTTGGTGAGGTAAAGGCTCACCAAGGCGACGATCCGTAGCTGGTCTGAGAGGATGATCAGCCACATCGGGACTGAGACACGGCCCGAACTCCTACGGGAGGCAGCAGTGGGGAATATTGGACAATGGGGGGAACCCTGATCCAGCCATGCCGCGTGTGTGAAGAAGGCCCTCGGGTTGTAAAGCACTTTCAGTGAGGAAGAACGCCTGGTGGTTAATACCCATCAGGAAAGACATCACTCACAGAAGAAGCACCGGCTAACTCCGTGCCAGCAGCCGCGGTAATACGGAGGGTGCGA…												MQRPVVTPFFDALTNTFSYVVRDPDGTACAIIDSVLDFDYAAGRTDTRSAEQIIAFVRREGLNVAWILETHVHADHLSAAPYLHAQLGGKTGIGAHIVEVQEIFGKAFNAGTEFARDGSQFDALFQEGDTFMIGALEASVLHTPGHTPACLTYVVGDAAFVGDTLFMPDYGTARCDFPGGDARTLYRSIQKVLALPDTTRLFLCHDYKAPGRGVYQHETSVAEQRQANIHVHEGISEDAFVRMRTERDATLGMPRLIIPSVQVNMRAGELPPEEDNGQVYLKVPLNRF	MMTRPTTLTFTLSGGLLASAAALALYAGAVSAQQPRADDALDMLVHEPPTMDDLEASDLHPELKKVIRYGYDLFTDTQQLRGEYVYNDMNCSSCHLGEGRVPFSAPVWAAAITLPDFRGKNQHVNNLEERIAGCFAYSMNGTPPAYGSDEMLALSAYHQWLATGAPMYPDKPIYGRGFPAPEHEEAPSYVRGETAYLENCALCHQSDGSGHYENGEYVFPPPWGDGSNNWGAGIVRVETMAGFIYQNMPLGQPRSLTGQQAWDIAYYISSQERPQDPRYTGDIAETAERFGPTFHNRSLYGHTREHDGHVLGDHDNYGENGNIQPWNVGAPRFQHLSEE
JABFUB000000000	Halomonas_kenyensis_AIR-2_T	TAATACCCGGGAGGAAGGACATCACCCACAGAAGAAGCACCGGCTAACTCCGTGCCAGCAGCCGCGGTAATACGGAGGGTGCGAGCGTTAATCGGAATTACTGGGCGTAAAGCGCGCGTAGGTGGCTTGATAAGCCGGTTGTGAAAGCCCCGGGCTCAACCTGGGAACGGCATCCGGAACTGTCAGGCTAGAGTGCAGGAGAGGAAGGTAGAATTCCCGGTGTAGCGGTGAAATGCGTAGAGATCGGGAGGAATACCAGTGGCGAAGGCGGCCTTCTGGACTGACACTGACACTGAGGTGCGAAAGCGTGGGTAGCAAACAGGATTAGATACCCTGGTAGTCCACGCCGTAAACGATGTCGACTAGCCGTTGGGTCCTTCGCGGACTTTGTGGCGCAGT…	MSHFLDRLNFFRKAREPFANEHGETREESRGWEDGYRQRWQHDKVVRSTHGVNCTGSCSWKIYVKNGLVTWETQQTDYPRTRPDLPNHEPRGCPRGASYSWYMYSANRLKYPLIRKPLLKLWREAKQQHGDPVDAWASIVSDPAKTKQYKRARGMGGFVRANWDELNELIAASNVYTAKQFGPDRIIGFSPIPAMSMVSYAAGSRYLSLIGGVCMSFYDWYCDLPPASPQTWGEQTDVPESADWYNSGYIIAWGSNVPQTRTPDAHFFTEVRYKGTKTVSITPDYAEVSKLTDEWLSVKQGTDAALGMAMGHVILKEFHLDKPSAYFTEYVRKYSDMPFLVELEAREDGSFVPGKQLRTSDFDGNMGQDNNPEWKTVAWDELSDSLVVPNGSIGFRWGE…	MKMTRREFAKANAVAVAAATAGMAIPAAASNLITNAELTRLNWNKAPCRFCGVGCSVMVGTQGNRIVATHGDMHSEVNRGLNCVKGYFLSKILYGEDRLQQPMLRKRNGVYDKRGDFEPVSWDEALDLMADKFKTAIRDHGPESVAMFGSGQWTIWEGYAASKLFKAGLRSNNIDPNARHCMASAVFAFMRAFGSDEPMGVYDDIEHANAFVLWGSNMAEMHPILWTRVTDRRLSYPDTQVAVLSTFEHRSFDLADIPMVMKPNADVVILNYIANHIIQTDRVDRDFVENHTNFVRAVDDIGYGLRDEHPLQQAAANADEPNRWSEMSFDEFADHVADFTLERAARESGVSESRLERLAELYADPDIKVMSFWTMGVNQHTRGVWVNNLIYNLHLLTGK…		MHKRALTKGIFALSFPLAAMMGTAQAAAPEMTAEEMERASAIYFQRCAGCHGTLRKGATGPGLLPEDTQEMGQRRLESIIALGTEGGMNNFDGILDEEEITLISKYIQQTPEEPPEMSLADIRDTWTIVVPQEEWPDEPQHDRNWENFMVTILRDRGAMGIIDGDTKELVTEAETGYAVHVAKSSSDGRFWYVQGRDGRLSKIDLWMDPPQVTAEVFIGIDARDVAVSHYGEWADKYVIGGGYWPPHFVIADAETMEPLKVVSTRGYDTEGNYVHEARVAALYDTPHAPSFLVNVKETGQIWQVDYSDIDNLRIDHIQSAEYLHDGFFDSTGRYFMIAANFSHKMAFVDTVERKLVSMLNTGQIPHPGPGANWIDPECGPVAGTTHLGEGLVTFWGTDP…			MKYETQKVALPFFMLAMALFALQILFGLAAAAAYVWPHFMAEAMPFNITRTSHTNLLIVWLLIGFMGSTYYLMPEEAENEIYSPNLAYFQLLLFAIAGAGALISYQFGIHEGRHYLEQPLWAKIVITVSFLMFLFNTSMTMLKGRKTAINMVLMLGLWLAAVFWLFAFYNPDNLALDKLWWWWIVHIWVEGVWELIMASLLGYLLIKMTGVDREIIEKWLYVIVGLALFSGLLGTGHHYYWIGTPAYWQPIGSIFSTLEVIPFFAMVVFAFYMFWKGSRNHPNKAAMLWTLGCAAVAFFGAGVWGFMHTLSWINFYTHGTQITAAHGHLAFYGAYVMLIMGIITYAMPQIRRVQPYNQVLNMWAFWIMTSAMWFMTFTLTFAGVVQTHLQRVLGMNFMQ…	MSDKHNDDKPAGKPAVNKGRRSFLAGSAMVGAAGMVGVTGVAGVGALTRSQPAKAASNGNVADIHVPPGELDEYYGFWSGGHNGEVRVYGVPSMREIMRIPVFNHCSATGWGMTDESKRIMGDSHRFTNGDAHHPHVSYTDGSHDGRYLFINDKANTRVARIRLDVFKTDKMVTVPNVQAIHGLRLQKVPRTNYVFANGEYMIPQPNDGRDINDPSKYHTLWNAIDAETMEVKWQVMVDGNLDNMDADYTGKYAAATCYNSEGAVDLAGKMRADRDWVTVFSIERIEQAVAEGNYMTIGDSDVPVVDGRKASGLNVTRYVPVPKNPHGLNTSTDGKYFIAAGKLSPTVSMIEIAKLDDLFEGKLDDERDVIAAEPEIGLGPLHTTYDGRGNAYTTVFID…	MTQHFKGTGISRRQMVKGLGAATLLPLVGGISPFAIGGQHAGKVVVVGGGFGGATAAKYLKRANPAIEVVLVEPAETFYTCPFSNLHLGGLRSMDSIAHGYDELQDRYGVRVIHATAEDIDAAAHTVKLSTGSELEYDRLVLSPGIDIRWNVLEGYDEDAAEKAPHAWKAGSQTEKLRAQLEAMEDGGTFVMVAPDNPFRCPPGPYERASLVANYLAQYKPKSKVLILDAKDNFSKQGLFMEGWERLYGDRIEWVGLSDDGRVTRVDADRLEVETEFGTVHQADVLNVIPPQKAGWIAERAGVTDDSGWVPVKPETFESQQAEDIYVIGDATVAAPMPKSGFCANAQAKVVAVAIAASLESRPAPAAHWTNTCYSLVGPEYGISVAGVYRVKDGVIAEV…	MSRHARDPSRLDRRQFLKLSAGAGAAGLLYSSGLQARSVSTNARIVIIGGGAGGMAMANRLSRRLDGARISLVEPREVHHYQPGWTLVASGVWRPEKTMRPNSRFVPGGVDWVRQPAAGIDAANRKVELGDGSQLDYDYLVVATGLQLNYHLIDGMSPDLVGSHGIGSVYASIEGAARTRDAIDSWIAQGSGKGIFTAAPTPVKCAGAPLKMTFTTLSRLEASGRRDAFQVEFMAPGAGLFSQPYVNDFVKQRFDDQGVTRRHHYRISAIDPQAREAEFTFVGPDSEFTSHHELREAEFSAEGERKVVTDYDFIHVVPPMSAPDFVKASDLIAQDGPFRGEWLDVDIYTLQHNRYPEVFGIGDVIGAPINKTAASVKAQAPVVEANLIAQIQGQALPLR…		MSKPIVTHFFDEPTNTFSYVVQDPGSKACAIVDSVLDFDYAAGRTDVRSADEIIAFIRDKGLEVEWILETHVHADHLSAAPYLHEKLGGKTGIGAKITVVQDVFGKAFNAGTEFARDGSQFDRLFEEGDTFAIGNLEGRVLHTPGHTPACLTYVIGDAAFVGDTLFMPDYGTARCDFPGGDARTLFQSIQKVLALSDETRLFLCHDYKAPEREEYQHETTVAEQRAHNVHVHSGISEEEFVKMRTERDATLDMPRLILPSVQVNMRAGHMPPPEDNGQIYLKVPINKF
CP021435	Halomonas_koreensis_NTU-111	AGAGTTTGATCATGGCTCAGATTGAACGCTGGCGGCAGGCCTAACACATGCAAGTCGAGCGGAAACGATGGAAGCTTGCTTCCAGGCGTCGAGCGGCGGACGGGTGAGTAATGCATAGGAATCTGCCCGGTAGTGGGGGATAACCTGGGGAAACCCAGGCTAATACCGCATACGTCCTACGGGAGAAAGCAGGGGATCTTCGGACCTTGCGCTATCGGATGAGCCTATGTCGGATTAGCTAGTTGGTGAGGTAATGGCTCACCAAGGCCGCGATCCGTAGCTGGTCTGAGAGGATGATCAGCCACATCGGGACTGAGACACGGCCCGAACTCCTACGGGAGGCAGCAGTGGGGAATATTGGACAATGGGCGAAAGCCTGATCCAGCCATGCCGCGTGTG…	MSHFIDRLNFFRKAREPFANDHGELRGESRGWEDGYRQRWQHDKIVRSTHGVNCTGSCSWKIYVKNGLVTWETQQTDYPRTRPDLPNHEPRGCPRGASYSWYIYSANRLKHPLVRKPLLKLWREALAAKGDPVDAWASIVEDPAKAKQYKRARGMGGFVRADWDELNELIAASNVYTAKQYGPDRIIGFSPIPAMSMVSYAAGSRYLSLIGGVCMSFYDWYCDLPPASPMTWGEQTDVPESADWYNSGYIIAWGSNVPQTRTPDAHFFTEVRYKGTKTVSITPDYAEVSKLTDEWLSAKQGTDAALAMAMGHVILKEFHLDKPSAYFTDYVRRYTDMPFLVELEAREDGSHAPGKQLRASDFADGLGQDNNPEWKTVAWDETRDQLVVPRGSIGFRWGE…						MRYETQRVALPFFMVAMALFALQIVFGLLAATVYAWPEFMAQLMPFNIMRVSHTNLLIVWLLIGFMGCTYYLMPEEAEQEIHSPGLAYLQLAIFAFAGAAALVGYQFGIHEGREFLEQPFWVKVLITISFLMFLFNTSMTLAKGRRTAINRVLMLGLWLAAVFWLFAFYNPSNLAVDKLYWWWVVHLWVEGVWELIMASLLGYLLIKMTGVDREVIEKWLYVIVGLSLFSGLLGTGHHYYWIGAPSYWQPIGSIFSTLEVIPFFAMVVFAFVMFWKGSRNHPNKAAMLWTLGCPTIAFFGAGVWGFMHTLSFINYYSHGTQVTAAHGHLAFYGAYVMLILGVITFAMPSLRRTQPYNQVMNMWGFWIMTSAMCFMTFTLTFAGVVQTHLQRVLGMNYME…	MSEKKKDIENLGRRHFLRNSAVTGVAGAGLAGGFGAGALINSRQARAAGEDGIEVAPGELDEYYGFWSGGHQGEVRVLGVPSMRELMRIPVFNVDSASGWGITNESKRVLGESSRFLNGDAHHPHVSMTDGRYDGKYLFINDKANTRVARIRLDIMKTDKIITIPNVQAIHGLRLQKVPHTKYVFANAELPIPQLNDGRDLESPDNYYTMFNGIDAEDMKVAWQVIVDGNLDNTDADYTGRFVASTCYNSEKGMTLADTMRAERDWVVVFDVEAIEAAVAAGEYQTLGDSEVPVLDGRKGSRLTRYIPVPKNPHGLNTSPDGQYFIANGKLSPTVSIIAIDKLPALFDDAIAPRDAVVGEPELGLGPLHTTYDGRGNAYTTLFIDSQVAKWNIADAIRA…		MPHPTSQTSSRRHDVVVIGGGAAGIAVTASLLRRRGDLDIAIVEPAEMHSYQPGWTLVGG GVFSAAITRRPMADVIPDKATWYAAHAERVDPGAREVVLGDGRRLGYTRLVVAPGLVIDW GAIEGLEATLGQHGVTSNYRFDLAPYTWSLVQSLEKGRALFTQPPMPIKCAGAPQKAMYL SCDHWRRQGRLGDIEVSFCNAGEVLFGVADYVPALEHYIDRYGIETAFGHRLVEVDGPSR RARFAVKDAEGEREVERGFDMLHVVPPQKAPAFIAASQLGNEGGWLDLDPETLQHARHPA VFGLGDASGTANAKTAAAVRKQAPVVAENLLASLDDKPLLAAYLGYGSCPLTVERGRIVL AEFGYGGQLQPTFPRWVNDGTRATRRAWWLKAK…		MSQQPIVKAFFDEPTNTFSYVVRDPDSNACAILDSVLDFDYAAGRTDVRSADEIIAHVEGEGLTVEWILETHVHADHLSAAPYLQEKLGGRTGIGGRITEVQEIFGKAFNAGTEFARDGSQFDRLFEEGDTFAIGGLEGRVLHTPGHTPACLTYVIGDAAFVGDTLFMPDYGTARCDFPGGDARTLYRSIQKVLALPGETRLFLCHDYKAPDREEYQHETTVAEQRAHNIHVHEGIGEDDFVRMRTERDATLGMPRLILPSVQVNMRAGEMPPAEDNGQVYLKVPINRF
FPBP00000000	Halomonas_korlensis_XK1_T	AACGAACGCTGGCGGCAGGCCTAACACATGCAAGTCGAGCGGCAGCACGGGAAGCTTGCTTCCTGGTGGCGAGCGGCGGACGGGTGAGTAATGCATAGGAATCTGCCCGATAGTGGGGGATAACCTGGGGAAACCCAGGCTAATACCGCATACGTCCTACGGGAGAAAGCGGGGGCTCCGTGTTCTTCGGAATGGGGACCTCGCGCTATCGGATGAGCCTATGTCGGATTAGCTAGTTGGTGAGGTAACGGCCCACCAAGGCGACGATCCGTAGCTGGTCTGAGAGGATGATCAGCCACATCGGGACTGAGACACGGCCCGAACTCCTACGGGAGGCAGCAGTGGGGAATATTGGACAATGGGCGCAAGCCTGATCCAGCCATGCCGCGTGTGTGAAGA…	MSHFIDRLNFFRTSRREAFANEHGELRSESRGWEDSYRQRWQHDKVVRSTHGVNCTGSCSWKIYVKNGLVTWETQQTDYPRTRPDLPNHEPRGCPRGASYSWYLYSANRLKYPLIRKPLLKLWREALALHPDPVEAWAYIVEDPAKSQQYKRARGMGGFVRGDWDELNTLIAASNVYTAKQYGPDRILGFSPIPAMSMVSYAAGSRYLSLIGGVCMSFYDFYCDLPPASPMTWGEQTDVPESADWYNSGYIIAWGSNVPQTRTPDAHFFTEVRYKGTKTVSITPDYAEVSKLTDEWLSAKQGTDAALGMAMGHVILKEFHLDRPSAYFTDYVRRYTDMPFLVELEPREDGSFAPGRQLRASDFDANLGEGNNPEWKTVAWDETRDQLVVPRGSIGFRWG…	MTLTRRDFIKASAATTATAAAGISATGQAQNIVTDSAQTQLKWSKAPCRFCGVGCGVNVATRDNQVVATHADINSPVNRGVNCIKGYFLSKIMYGQDRLTQPLLRKTNGEYDKNGAFTPVSWDEAFDVMADKFKATIRDKGSEAVGMFGSGQWTIWEGYAANKLMKAGFRSNHIDPNARHCMASAVAGFIRTFGIDEPMGCYDDIEAADAFVLWGSNMAEMHPILWTRVTDRRLSAPHVRVAVLSTFEHRSFELADMPIIFTPQADLAVLNYIARYIIENDRVDWDFVNEHVRFKEGNTLIGYGLRPEHRLELMADNAADPGGANDIDFERYREFLQQYDADTVTELSGVPKRRLDELAELYADPDTRVMSFWTMGFNQHTRGVWANNMIYNIHLLTGK…			MMKKDWYLKPLAVAVTTVALGIGAVQAQQHESVDESEAAYRGTDSPVDPASAKTVRTPGAPDLTDEEFEKAKEIYFQRCAGCHGVLRQGATGKALTTDITQERGIEYLKAFINFGSAAGMPNWGTSGDLTDEEIELMAKYIMHEPPQPPEFGLADMKDTWEVLVAPEDRPTEQMNDLDIENLFSVTLRDAGQIALIDGDSKEIVKILDTGYAVHISRMSASGRYLFVIGRDAKVDMIDLWMEDPEIVASIKIGMEARSVETSKFEGYEDDLAIAGAYWPPHYVIMDGETLEPKKIVSTRGMTVGTQEYHPEPRVAAIVASHQHPEFIVNVKETGKVQLVNYENLDALSMVEIDTSRFLHDGGWDGSGRYFMTAANESNQIVVIDAKDRDLEAIVDVGEI…		MKYETQKVALPFFMLVMALFTLQVVFGLLAATVYVWPNFMAEIMPFHIMRVSHTNLLIVWLLLGFMGATYYLMPEEAEREIHSPAIAYIQLAIFAFAGVAALVGYQFGIHEGREFLEQPFWVKVLITISFLMFLFNTSMTLLKGRKTAINLVLMLGLWLAAVFWLFAFYNPSNLAVDKLYWWWVVHLWVEGVWELIMASLLAYLLIKMTGVDREVIEKWLYVIVGLALFSGLLGTGHHYYWIGAPGYWQPIGSIFSTLEVIPFFAMVVFAFTMFWKGSRNHPNKAAMLWSLGSPTVAFFGAGVWGFMHTLHWVNYYSHGTQVTAAHGHLAFYGAYVMLLLGIITFAMPALRRVQPYNQVLNMWGFWIMTSAMCFMTFTLTFAGVVQTHLQRVLGMNFME…	MSDEKKAIENLGRRHFLRNSAVTGVAGAGLAGGFGAGALMSSREARAAEDGIEVAPGELDEYYGFWSGGHQGEVRILGVPSMRELMRIPVFNIDSATGWGITNESKRIMGDSARFLNGDCHHPHVSMTDGHYDGKYLFINDKANTRVARIRLDIMKTDKITTIPNVQAIHGLRLQKVPHTKYVFANAELPIPQVNDGRDLESPENYWTMFNAIDAESMEVAWQVIVNGNLDNTDADYTGRFVASTCYNSEKGMTLADTMRAERDWVVVFDVEAIEAAVEAGEFETLGDNEVPVLDGREGSKLTRYIPVPKNPHGLNTSPDGKYFIANGKLSPTCTILAIDKLPELFDDAIEPRDTVVGEPELGLGPLHTTFDGRGNAYTTLFIDSQVAKWNIEDAIRAY…				MSSAKVAKPIVTHFFDEPTNTFSYVVQDPDSKACAIIDSVLDFDYAAGRTDVRSADEIIAFVKAEGLTVEWILETHVHADHLSAAPYLHDSLGGKTGIGARIIEVQEIFGKAFNAGTEFARDGSQFDRLFEEGDTFTIGKLEGRVLHTPGHTPACLTYVIGDAAFVGDTLFMPDYGTARCDFPGGDARTLYRSIQKVLALPSETRLFLCHDYKAPDREEYLHETSVAEQREHNVHVHEGISEDEFVTMRTERDATLGMPKLILPSVQVNMRAGHLPPAEDNGQVYLKVPINTF	MTDKTPYRERSATRRLVYGGLGAVIFFGIGSLIYDFGLFSWMTGTRTVLSESEQHLKTATQARRQLEEERTARRDNPDAPAPAQPTGEAGYFVPPGDEELPDGPFGESVERGREIFRNTGTNAGEFVGNDLSCANCHLDTGKRENSAPMWAAAIQYPAFRGKNQMVNTMEDRVNGCFTYSMNAQDSEHGDAPPPGHQVYKDLQSYFYWLADGAALNEDLPGRGYPSVEETDQGYDWQRGQQVFTDNCAACHGIDGQGQQDLNGRTIFPPLWGPGSYNWGAGMHRINTAAGFIQANMPLGKPNSLTDQEAWDVAAYINSFPRPADPRQTDKMDVSTADERFHEGSINYYGDTLHGVLLGEGITQERWERFLRTAPFHEPGVD
QHGY00000000	Halomonas_lactosivorans_KCTC_52281_T	CGCATACGTCCTACGGGAGAAAGCAGGGGACCTTCGGGCCTTGCGCTATCGGATGAGCCTATGTCGGATTAGCTGGTTGGTGAGGTAACGGCTCACCAAGGCGACGATCCGTAGCTGGTCTGAGAGGATGATCAGCCACATCGGGACTGAGACACGGCCCGAACTCCTACGGGAGGCAGCAGTGGGGAATATTGGACAATGGGCGCAAGCCTGATCCAGCCATGCCGCGTGTGTGAAGAAGGCCCTCGGGTTGTAAAGCACTTTCAGTGGGGAAGAACGCCTGGTGGTTAATACCCGCCAGGAAGGACATCACCCACAGAAGAAGCACCGGCTAACTCCGTGCCAGCAGCCGCGGTAATACGGAGGGTGCGAGCGTTAATCGGAATTACTGGGCGTAAA…	MSHFLDRLNFFRKAREPFANDHGETREESRGWEDGYRQRWQHDKIVRSTHGVNCTGSCSWKIYVKNGLVTWETQQTDYPRTRPDLPNHEPRGCPRGASYSWYMYSANRLKYPLIRKPLLKLWREAKQQHGDPVDAWASIVADPAKTKQYKRARGMGGFVRADWDELNELIAASNVYTAKQYGPDRIIGFSPIPAMSMVSYAAGSRYLSLIGGVCMSFYDWYCDLPPASPQTWGEQTDVPESADWYNSGYIIAWGSNVPQTRTPDAHFFTEVRYKGTKTVSITPDYAEVSKLTDEWLSVKQGTDAALGMAMGHVILKEFHLDKPSAYFTEYVRKYSDMPFLVELEAREDGSFVPGKQLRASDFEGAMGQDNNPEWKTVAWDELSDRLVVPNGSIGFRWGE…	MTLTRRDFIKATAATTATAAAGISATGQAQNVVTDASQSQLKWSKAPCRFCGVGCGVNVATRDNQVVATHADINSPVNRGVNCIKGYFLSKIMYGEDRLTRPLLRKTNGEYDKDGEFTPVSWDEAFDVMADKYKAVLREKGPQGIGMFGSGQWTIWEGYAANKLMKAGFRSNHIDPNARHCMASAVFGFMRTFGMDEPMGCYDDIEAADAFVLWGSNMAEMHPILWTRVTDRRLSAPHVKVAVLSTFEHRSFELADLPMVFTPQADLAILNYIQRYIIDNDRVNWDFVNEHVRFMEGNVDIGYGLRPEHRLELAAANASEAAGARDIDFERYREFLQQYDAETVTELSGVPQRQLDALAELYADPDTRVMSFWTMGFNQHTRGVWANNMIYNIHLLTGK…	MKFTRSVLARSVALLAVSAALANPAFAANGKVLSPADVTPDVTYTLRTAVQDGQLVFIGDKGRIKDQVNPDLRAPVGAVVQINLINGDGAMHDIALPDFGVDSDDISGQGSATAVAFRVDEAGNFEYLCSIPGHKAAGMVGNLIVGDAEPEEPAEAAQDLSMDPHDVGEPVGDRGPQEVTVNLETTEREGHLADGSSYKYWTFNDTVPGPLVRVRVGDTVHVNMSNAEDSAHIHSVDFHSVTGPGGGAAVTQAAPGETRSFSFKALSPGLYVYHCATPMVAQHISNGMYGMILVEPEGGLSLVDREFYIMQGELYTAERHGSQGLQEFSLDKLLDERPEHLMFNGNMDALTQTHKMEADVGDNVRIFFGVGGPNATSSFHVIGEIFDKVYDQASLTSPP…	MMRLALWFGTLLGLALPAWADAPDPAMLYHQHCAACHGVDRLGGVGPALLPDNLSRLKPAEAVEVIRDGRPATQMPAFGEMLGEAEVGALAEWIYARPEVEPSWSDADILASHVVNHYHGTLPDEPVFEVEDLKNLFVVVEIGDHHVSLLDGDRFERIARFPSRYALHGGPKYSPDGRYVYFGSRDGWVTKYDIYNLEVTAEVRAGINMRNIAVSADGRYVLAGNYLPHSLVLLDARNLELIASIPVAGLDGDTSRVSAVYTAPPRNSFVVALKDIPEVWEIRWPEERAEGDEALVGDFALHRMAAPDYLDDFFFDPGYRYLVGAARGGQGGQVFDLGAELKVADLPLDGMPHLGAGITWELDGRRVMAMPHIDRGLVSVFDMSDWSLVSEIATDGPGF…			MKYETQKVALPFFAVAMALFALQIVFGLLAATVYVAPNFMAELMPFNIMRVSHTNLLIVWLLIGFMGCTYYLMPEEAEQEIHSPGLAYVQLAIFAFAGAAALVGYQFGIHEGREFLEQPFWVKVLITISYLIFLFNTSMTLLKGRKTAINLVLMLGLWLAAVFWLFAFYNPSNLAVDKLYWWWVVHLWVEGVWELIMASLLGYLLIKMSGVDREVIEKWLYVIVGLSLFSGLLGTGHHYYWIGAPSYWQPIGSIFSTLEVIPFFAMVVFAFYMFWKGSRNHPNKAAMLWALGCPTIAFFGAGVWGFMHTLSFINYYTHGTQLTAAHGHLAFYGAYVMLILGVMTYAMPQIRRSQPYNQVLNMWGFWIMTSAMCFMTFTLTFAGVVQTHLQRVLGMNYMQ…	MSDKKQIENLGRRHFLRNSAVTGVAGAGLASGFGAGALMSSRTAQAAAGAEGSVAPGELDEYYGFWSGGHSGEVRVLGVPSMRELMRIPVFNTDSATGWGISNESKRILGESARFLNGDSHHPHVSMTDGRYDGKYLFINDKANTRVARIRLDIMKTDKITTIPNVQAIHGLRLQKVPHTKYVFCNAEMPIPQVNDGRDMENPENYWTMFNAVDAESMDVAWQVIVDGNLDNTDADYTGRFVAATCYNSEKGVTLSETMSAERDWVVVFDVEAIEAAVAAGEFETLGDSEVPVLDGRKGSQLTRYIPVPKNPHGLNTSPDGKYFMANGKLSPTVSIIAIDRLPELFDDAIEPRDTVVGEPELGLGPLHTTFDGRGYAYTTLFIDSQVAKWHIEDAIRAY…				MSQPIVTHFFDEPTNTFSYVVRDPDSHACAILDSVLDFDYAAGRTDTRSAEAIVDFIQREGLTVEWILETHVHADHLSAAPFLHDRLGGRTGIGARIVEVQEIFGKAFNAGTEFARDGSQFDRLFEEGDTFAIGHLEGYVLHTPGHTPACLTYVIGDAAFVGDTLFMPDYGTARCDFPGGDARTLYRSIQKVLALPDETRLFLCHDYKAPEREEYRHETSVAEQRAHNVHVHEGIGEEEFVRMRTERDATLDMPRLILPSVQVNMRAGHMPPPEDNGQVYLKVPINKF	MSKTVNDPQRSPRSIIIGLRRMLKAAALGLILFAFGTLLYQSGLVEKAYNALGKQSDTAQGSSTRDAMESRQAMQAEREAWLANVTAEPPQVPTGPDGYFVPPEEDELPEGPFGESVRRGHDIFVNTPRYAAQYSGNSQSCVNCHLDAGRKENSAPLWGAYTKYPMYRGKNGMVNTYQERIKGCFTFSMNAQASAAGGPPPLGDQVYLDLEAYAYWLASGAPTGQTLPGAGYPNVAKTELGYDYERGADVFVENCALCHGEDGQGRHEDDGSVRFPPLWGPEAYNWGAGMARIDTAASFIKYNMPLGQGQTLTDQEAWDVAAYINSFERPKDPRQTGTLEEARQTYHENEQSYYGKEVRGSILGLGVSREQTAAQGG
PYVV01000000	Halomonas_sp._BN3-1	ATTGAACGCTGGCGGCAGGCCTAACACATGCAAGTCGAGCGGAAACGATCCTAGCTTGCTAGGAGGCGTCGAGCGGCGGACGGGTGAGTAATGCATAGGAATCTGCCCGGTAGTGGGGGATAACCTGGGGAAACCCAGGCTAATACCGCATACGCCCTACGGGGGAAAGCAGGGGATCTTCGGACCTTGCGCTATCGGATGAGCCTATGTCGGATTAGCTAGTTGGTGAGGTAACGGCTCACCAAGGCTGCGATCCGTAGCTGGTCTGAGAGGATGATCAGCCACATCGGGACTGAGACACGGCCCGAACTCCTACGGGAGGCAGCAGTGGGGAATATTGGACAATGGGCGAAAGCCTGATCCAGCCATGCCGCGTGTGTGAAGAAGGCCTTCGGGTTG…	MSHFLDRLRYLTKRPPEFANGHGETREETRDWEDGYRARWQHDKIVRSTHGVNCTGSCSWKIYVKNGLVTWETQQTDYPRTRADLPNHEPRGCPRGASYSWYLYSANRLKYPLIRQELVSLWRRALDKHADPVDAWASIVEDPVLANQYKRARGMGGFVRADWDEAQTLIAAANVYTAKTYGPDRIIGFSPIPAMSMVSYAAGARYLSLIGGVCLSFYDWYCDLPPASPQTWGEQTDVPESADWYNSGYIIAWGSNVPQTRTPDAHFFTEVRYKGTKTVSITPDYAEVSKLTDEWLSAKQGTDAALAMAMGHVILKEFHLASPSVYFTDYVKRYTDMPFLVALEPREDGTYAPGKQLRAADFDASLGQDNNPEWKTVAWDETRDQLVVPRGSIGFRWGE…				MTRSVTTLKPLAAAIAIVIAGLGSAHGAEKNLSPEEAAYQSNPSGVDPAAVMMPDEEGAPAMTREEFDHAKEIYFERCAGCHGVLRKGATGKPLTTDITRERGVDYLKTFITYGSPAGMPNWGTSGQLTDDEIEMMANYVMHEPPVPPEFGLADMKDSWTVFVAPEDRPTEQMNDLNLENLFSVTLRDAGQIALIDGDSKEIVKVIDTGYAVHISRMSASGRYLFVIGRDAKVDMIDLWMEEPTTVAEIKVGLEARSVETSKFEGYEDTYAVAGTYWPPQFVIMDGETLEPKKIVSTRGMTVGTQEYHPEPRVAAIVASHQHPEFIVNVKETGKVRLVNYENLDALSSVEIDTSRFLHDGGWDSSGRYFMTAANQSNQIVVIDAKERELEAIIDVGKTP…		MKYETQKVAYAFFLVAMGLFALQLVFGIMAALVYVFPDFLAQLMPFNIIRVSHTNLLIVWLLIGFMGCTYYLMPEEAEREIHSPMLAYLQLGIFVVAGVAALVCYQLGIHEGREFLEQPFFVKVLITVSFLIFLYNTSMTLLKGRKTTINLVLMLGLWLAAVFWLFAFYNPGNLAVDKVYWWWVVHLWVEGVWELIMASLLGYLLIKMSGVDREVIEKWLYVIVGLSLFSGLLGTGHHYYWIGTPGYWQAIGSIFSTLEVIPFFAMVVFAFVMFWKGSRNHPNKAAMLWTMGCPTVAFFGAGVWGFMHTLSFINYYSHGTQVTAAHGHLAFYGAYVMLILGVITYAMPQLRRSQPFNQVLNMWGFWILTSAMCFMTFTLTFAGAVQTHLQRVLGMNYME…	MSDDSRSIQNLARRHFLRNSAVTGVAGAGLASGVVGGVGTSALLGSRSARASEGDAMVAPGELDEYYGFWSGGHSGEVRVLGIPSMRELMRIPVFNTESATGWGITNESKHILGESARFHNGDAHHPHASLTDGRYDGKYLFINDKANTRVARIRLDIMKTDKVTTIPNVQAIHGLRLQKVPYTKYVFANAEFPIPQVNDGRDLEHPENYYTMFNAIDAETMEVAWQVIVDGNLDNTDADYTGRFVASTCYNSEKGMTLADSMRAERDWVVVYDVEAIEAAVEKGQFETLGDSPVPVLDGRKGSPLTRYIPVPKNPHGLNTSPDGKYFIANGKLSPTVSIIAIDKLPALFADEIEPRDSVVAEPELGLGPLHTTFDGRGFAYTTLFIDSQVAKWNIVEA…				MQRIRHSEGRPQVTGFFDTATSSVQYVVTDPDTRRCAIIDPVLDFDAASGATSTASADELLGYVKEHGLEVEWVLDTHPHADHLSAAQYLKQQTGAPTAIGQKITEVQALWKDIYHWPELACDGSQWDRLWAEGDRFSIGSLEVEVMFSPGHTLASVTYRVGDAAFVHDTLFQPDFGTARADFPGGDAQALWQSIQDLLALPEDTRIFTGHDYRPGGREPRWESTVAEQRRDNIHLQGQHEAGYIAMRNGRDQDLPMPALMLPSLQVNILGGRLPKAESNGRRYLKIPLNAF
NZXT01000000	Candidatus_Halomonas_sp._NAT30		MSHFLDRLRYLTKRPPEFANGHGETREETRDWEDGYRARWQHDKIVRSTHGVNCTGSCSWKIYVKNGLVTWETQQTDYPRTRADLPNHEPRGCPRGASYSWYLYSANRLKYPLIRQELVSLWRRALDKHADPVDAWASIVEDPVLANQYKRARGMGGFVRADWDEAQTLIAAANVYTAKTYGPDRIIGFSPIPAMSMVSYAAGARYLSLIGGVCLSFYDWYCDLPPASPQTWGEQTDVPESADWYNSGYIIAWGSNVPQTRTPDAHFFTEVRYKGTKTVSITPDYAEVSKLTDEWLSAKQGTDAALAMAMGHVILKEFHLASPSVYFTDYVKRYTDMPFLVALEPREDGTYAPGKQLRAADFDASLGQDNNPEWKTVAWDETRDQLVVPRGSIGFRWGE…				MTRSVTTLKPLAAAIAIVIAGLGSAHGAEKNLSPEEAAYQSNPSGVDPAAVMMPDEEGAPAMTREEFDHAKEIYFERCAGCHGVLRKGATGKPLTTDITRERGVDYLKTFITYGSPAGMPNWGTSGQLTDDEIEMMANYVMHEPPVPPEFGLADMKDSWTVFVAPEDRPTEQMNDLNLENLFSVTLRDAGQIALIDGDSKEIVKVIDTGYAVHISRMSASGRYLFVIGRDAKVDMIDLWMEEPTTVAEIKVGLEARSVETSKFEGYEDTYAVAGTYWPPQFVIMDGETLEPKKIVSTRGMTVGTQEYHPEPRVAAIVASHQHPEFIVNVKETGKVRLVNYENLDALSSVEIDTSRFLHDGGWDSSGRYFMTAANQSNQIVVIDAKERELEAIIDVGKTP…		MKYETQKVAYAFFLVAMGLFALQLVFGIMAALVYVFPDFLAQLMPFNIIRVSHTNLLIVWLLIGFMGCTYYLMPEEAEREIHSPMLAYLQLGIFVVAGVAALVCYQLGIHEGREFLEQPFFVKVLITVSFLIFLYNTSMTLLKGRKTTINLVLMLGLWLAAVFWLFAFYNPGNLAVDKVYWWWVVHLWVEGVWELIMASLLGYLLIKMSGVDREVIEKWLYVIVGLSLFSGLLGTGHHYYWIGTPGYWQAIGSIFSTLEVIPFFAMVVFAFVMFWKGSRNHPNKAAMLWTMGCPTVAFFGAGVWGFMHTLSFINYYSHGTQVTAAHGHLAFYGAYVMLILGVITYAMPQLRRSQPFNQVLNMWGFWILTSAMCFMTFTLTFAGAVQTHLQRVLGMNYME…	MSDDSRSIQNLARRHFLRNSAVTGVAGAGLASGVVGGVGTSALLGSRSARASEGDAMVAPGELDEYYGFWSGGHSGEVRVLGIPSMRELMRIPVFNTESATGWGITNESKHILGESARFHNGDAHHPHASLTDGRYDGKYLFINDKANTRVARIRLDIMKTDKVTTIPNVQAIHGLRLQKVPYTKYVFANAEFPIPQVNDGRDLENPANYYTMFNAIDAETMEVAWQVIVDGNLDNTDADYTGRFVASTCYNSEKGMTLADSMRAERDWVVVYDVEGIEAAVEKGQFETLGDSPVPVLDGRKGSPLTRYIPVPKNPHGLNTSPDGKYFIANGKLSPTVSIIAIDKLPALFADEIEPRDSVVAEPELGLGPLHTTFDGRGFAYTTLFIDSQVAKWNIEEA…				MQRIRHSEGRPQVTGFFDSATSSVQYVVVDPDTRRCAIIDPVLDFDAASGETSTASADELLGYVKEHGLEVEWVLDTHPHADHLSAAQYLKQQTGAPTAIGQRITEVQALWKDIYHWPELACDGSQWDRLWAEGDRFSIGSLEVEVMFSPGHTLASVTYRVGDAAFVHDTLFQPDFGTARADFPGGDAQALWQSIQDLLALPEDTRIFTGHDYRPGGREPRWESTVAEQRRDNIHLQGQHEAGYIAMRNGRDQDLPMPALMLPSLQVNILGGRLPKAESNGRRYLKIPLDAF
JXYB01000000	Halomonas_sp._S2151	AGAGTTTGATCATGGCTCAGATTGAACGCTGGCGGCAGGCCTAACACATGCAAGTCGAGCGGAAACGATCCTAGCTTGCTAGGAGGCGTCGAGCGGCGGACGGGTGAGTAATGCATAGGAATCTGCCCGGTAGTGGGGGATAACCTGGGGAAACCCAGGCTAATACCGCATACGCCCTACGGGGGAAAGCAGGGGATCTTCGGACCTTGCGCTATCGGATGAGCCTATGTCGGATTAGCTAGTTGGTGAGGTAACGGCTCACCAAGGCTGCGATCCGTAGCTGGTCTGAGAGGATGATCAGCCACATCGGGACTGAGACACGGCCCGAACTCCTACGGGAGGCAGCAGTGGGGAATATTGGACAATGGGCGAAAGCCTGATCCAGCCATGCCGCGTGTG…	MSHFLDRLRYLTKRPPEFANGHGETREETRDWEDGYRARWQHDKIVRSTHGVNCTGSCSWKIYVKNGLVTWETQQTDYPRTRADLPNHEPRGCPRGASYSWYLYSANRLKYPLIRQELVSLWRRALDKHADPVDAWASIVEDPVLANQYKRARGMGGFVRADWDEAQTLIAAANVYTAKTYGPDRIIGFSPIPAMSMVSYAAGARYLSLIGGVCLSFYDWYCDLPPASPQTWGEQTDVPESADWYNSGYIIAWGSNVPQTRTPDAHFFTEVRYKGTKTVSITPDYAEVSKLTDEWLSAKQGTDAALAMAMGHVILKEFHLASPSVYFTDYVKRYTDMPFLVALEPREDGTYAPGKQLRAADFDASLGQDNNPEWKTVAWDETRDQLVVPRGSIGFRWGE…				MTRSVTTLKPLAAAIAIVIAGLGSAHGAEKNLSPEEAAYQSNPSGVDPAAVMMPDEEGAPAMTREEFDHAKEIYFERCAGCHGVLRKGATGKPLTTDITRERGMDYLKTFITYGSPAGMPNWGTSGQLTDDEIEMMANYVMHEPPVPPEFGLADMKDSWTVFVAPEDRPTEQMNDLNLENLFSVTLRDAGQIALIDGDSKEIVKVIDTGYAVHISRMSASGRYLFVIGRDAKVDMIDLWMEEPTTVAEIKVGLEARSVETSKFEGYEDTYAVAGTYWPPQFVIMDGETLEPKKIVSTRGMTVGTQEYHPEPRVAAIVASHQHPEFIVNVKETGKVRLVNYENLDALSSVEIDTSRFLHDGGWDSSGRYFMTAANQSNQIVVIDAKERELEAIIDVGKTP…		MKYETQKVAYAFFLVAMGLFALQLVFGIMAALVYVFPDFLAQLMPFNIIRVSHTNLLIVWLLIGFMGCTYYLMPEEAEREIHSPMLAYLQLGIFVVAGVAALVCYQLGIHEGREFLEQPFFVKVLITVSFLIFLYNTSMTLLKGRKTTINLVLMLGLWLAAVFWLFAFYNPGNLAVDKVYWWWVVHLWVEGVWELIMASLLGYLLIKMSGVDREVIEKWLYVIVGLSLFSGLLGTGHHYYWIGTPGYWQAIGSIFSTLEVIPFFAMVVFAFVMFWKGSRNHPNKAAMLWTMGCPTVAFFGAGVWGFMHTLSFINYYSHGTQVTAAHGHLAFYGAYVMLILGVITYAMPQLRRSQPFNQVLNMWGFWILTSAMCFMTFTLTFAGAVQTHLQRVLGMNYME…	MSDDSRSIQNLARRHFLRNSAVTGVAGAGLASGVVGGVGTSALLGSRSARASEGDAMVAPGELDEYYGFWSGGHSGEVRVLGIPSMRELMRIPVFNTESATGWGITNESRHILGESARFHNGDAHHPHASLTDGRYDGKYLFINDKANTRVARIRLDIMKTDKVTTIPNVQAIHGLRLQKVPFTKYVFANAEFPIPQVNDGRDLEHPENYYTMFNAIDAETMEVAWQVIVDGNLDNTDADYTGRFVASTCYNSEKGMTLADSMRAERDWVVVYDVEAIEAAVEKGQFETLGDSPVPVLDGRKGSPLTRYIPVPKNPHGLNTSPDGKYFIANGKLSPTVSIIAIDKLPALFADEIEPRDSVVAEPELGLGPLHTTFDGRGFAYTTLFIDSQVAKWNIEEA…				MQRIRHSEGRPQVTGFFDTATSSVQYVVADPDTRRCAIIDPVLDFDAASGATSTASADELLGYVKEHGLEVEWVLDTHPHADHLSAAQYLKQQTGAPTAIGQKITEVQALWKDIYHWPELACDGSQWDRLWAEGDRFSIGSLEVEVMFSPGHTLASVTYRVGDAAFVHDTLFQPDFGTARADFPGGDAQALWQSIQDLLALPEDTRIFTGHDYRPGGREPRWESTVAEQRRDNIHLQGQHEAGYIAMRNGRDQDLPMPALMLPSLQVNILGGRLPKAESNGRRYLKIPLNAF
PXNT01000000	Halomonas_sp._SYSU_XM8	GGGGGAAAGCAGGGGATCTTCGGACCTTGCGCTATCGGATGAGCCTATGTCGGATTAGCTAGTTGGTGAGGTAACGGCTCACCAAGGCTGCGATCCGTAGCTGGTCTGAGAGGATGATCAGCCACATCGGGACTGAGACACGGCCCGAACTCCTACGGGAGGCAGCAGTGGGGAATATTGGACAATGGGCGAAAGCCTGATCCAGCCATGCCGCGTGTGTGAAGAAGGCCTTCGGGTTGTAAAGCACTTTCAGTGAGGAAGAAAGCCTTGAGGTTAATACCCTCGAGGGAGGACATCACTCACAGAAGAAGCACCGGCTAACTCCGTGCCAGCAGCCGCGGTAATACGGAGGGTGCGAGCGTTAATCGGAATTACTGGGCGTAAAGCGCGCGTAGGCGG…	MSHFLDRLRYLTKRPPEFANGHGETREETRDWEDGYRARWQHDKIVRSTHGVNCTGSCSWKIYVKNGLVTWETQQTDYPRTRADLPNHEPRGCPRGASYSWYLYSANRLKYPLIRQELVSLWRRALDKHADPVDAWASIVEDPVLANQYKRARGMGGFVRADWDEAQTLIAAANVYTAKTYGPDRIIGFSPIPAMSMVSYAAGARYLSLIGGVCLSFYDWYCDLPPASPQTWGEQTDVPESADWYNSGYIIAWGSNVPQTRTPDAHFFTEVRYKGTKTVSITPDYAEVSKLTDEWLSAKQGTDAALAMAMGHVILKEFHLASPSVYFTDYVKRYTDMPFLVALEPREDGTYAPGKQLRAADFDASLGQENNPEWKTVAWDETRDQLVVPRGSIGFRWGE…				MTRSVTTLKPLAAAIAIVIAGLGSAHGAEKNLSPEEAAYQSNPSGVDPAAVMMPDEEGAPAMTREEFDHAKEIYFERCAGCHGVLRKGATGKPLTTDITRERGMDYLKTFITYGSPAGMPNWGTSGQLTDDEIEMMANYVMHEPPVPPEFGLADMKDSWTVFVAPEDRPTEQMNDLNLENLFSVTLRDAGQIALVDGDSKEIVKIIDTGYAVHISRMSASGRYLFVIGRDAKVDMIDLWMEEPTTVAEIKVGLEARSVETSKFEGYEDTYAVAGTYWPPQFVIMDGETLEPKKIVSTRGMTVGTQEYHPEPRVAAIVASHQHPEFIVNVKETGKVRLVNYENLDALSSVEIDTSRFLHDGGWDSSGRYFMTAANQSNQIVVIDAKERELEAIIDVGKTP…		MKYETQKVAYAFFLVAMGLFALQLVFGIMAALVYVFPDFLAQLMPFNIIRVSHTNLLIVWLLIGFMGCTYYLMPEEAEREIHSPMLAYLQLGIFVVAGVAALVCYQLGIHEGREFLEQPFFVKVLITVSFLIFLYNTSMTLLKGRKTTINLVLMLGLWLAAVFWLFAFYNPGNLAVDKVYWWWVVHLWVEGVWELIMASLLGYLLIKMSGVDREVIEKWLYVIVGLSLFSGLLGTGHHYYWIGTPGYWQAIGSIFSTLEVIPFFAMVVFAFVMFWKGSRNHPNKAAMLWTMGCPTVAFFGAGVWGFMHTLSFINYYSHGTQVTAAHGHLAFYGAYVMLILGVITYAMPQLRRSQPFNQVLNMWGFWILTSAMCFMTFTLTFAGAVQTHLQRVLGMNYME…	MSDDSRSIQNLARRHFLRNSAVTGVAGAGLASGVVGGVGTSALLGSRSARASEGDAMVAPGELDEYYGFWSGGHSGEVRVLGIPSMRELMRIPVFNTESATGWGITNESKHILGESARFHNGDAHHPHASLTDGRYDGKYLFINDKANTRVARIRLDIMKTDKVTTIPNVQAIHGLRLQKVPYTKYVFANAEFPIPQINDGRDLENPANYYTMFNAIDAETMEVAWQVIVDGNLDNTDADYTGRFVASTCYNSEKGMTLADSMRAERDWVVVYDVEAIEAAVEKGQFETLGDSPVPVLDGRKGSPLTRYIPVPKNPHGLNTSPDGKYFIANGKLSPTVSIIAIDKLPALFADEIEPRDSVVAEPELGLGPLHTTFDGRGFAYTTLFIDSQVAKWNIEEA…				MQRIRHSEGRPQVTGFFDTATSSVQYVVTDPDTRRCAIIDPVLDFDAASGATSTASADELLGYVKEHGLEVEWVLDTHPHADHLSAAQYLKQQTGAPTAIGQKITEVQALWKDIYHWPELACDGSQWDRLWAEGDRFSIGSLEVEVLFSPGHTLASVTYRVGDAAFVHDTLFQPDFGTARADFPGGDAQALWQSIQDLLALPEDTRIFTGHDYRPGGREPRWESTVAEQRRDNIHLQGQHEAGYIAMRNGRDQDLPMPALMLPSLQVNILGGRLPKAESNGRRYLKIPLNAF
PXNS00000000	Halomonas_litopenaei_SYSU_ZJ2214_T	GGGGGAAAGCAGGGGATCTTCGGACCTTGCGCTATCGGATGAGCCTATGTCGGATTAGCTAGTTGGTGAGGTAACGGCTCACCAAGGCTGCGATCCGTAGCTGGTCTGAGAGGATGATCAGCCACATCGGGACTGAGACACGGCCCGAACTCCTACGGGAGGCAGCAGTGGGGAATATTGGACAATGGGCGAAAGCCTGATCCAGCCATGCCGCGTGTGTGAAGAAGGCCTTCGGGTTGTAAAGCACTTTCAGTGAGGAAGAAAGCCTTGAGGTTAATACCCTCGAGGGAGGACATCACTCACAGAAGAAGCACCGGCTAACTCCGTGCCAGCAGCCGCGGTAATACGGAGGGTGCGAGCGTTAATCGGAATTACTGGGCGTAAAGCGCGCGTAGGCGG…	MSHFLDRLRYLTKRPPEFANGHGETREETRDWEDGYRARWQHDKIVRSTHGVNCTGSCSWKIYVKNGLVTWETQQTDYPRTRADLPNHEPRGCPRGASYSWYLYSANRLKYPLIRQELVSLWRRALDKHADPVDAWASIVEDPVLANQYKRARGMGGFVRADWDEAQTLIAAANVYTAKTYGPDRIIGFSPIPAMSMVSYAAGARYLSLIGGVCLSFYDWYCDLPPASPQTWGEQTDVPESADWYNSGYIIAWGSNVPQTRTPDAHFFTEVRYKGTKTVSITPDYAEVSKLTDEWLSAKQGTDAALAMAMGHVILKEFHLASPSVYFTDYVKRYTDMPFLVALEPREDGTYAPGKQLRAADFDASLGQENNPEWKTVAWDETRDQLVVPRGSIGFRWGE…				MTRSVTTLKPLAAAIAIVIAGLGSAHGAEKNLSPEEAAYQSNPSGVDPAAVMMPDEEGAPAMTREEFDHAKEIYFERCAGCHGVLRKGATGKPLTTDITRERGMDYLKTFITYGSPAGMPNWGTSGQLTDDEIEMMANYVMHEPPVPPEFGLADMKDSWTVFVAPEDRPTEQMNDLNLENLFSVTLRDAGQIALVDGDSKEIVKIIDTGYAVHISRMSASGRYLFVIGRDAKVDMIDLWMEEPTTVAEIKVGLEARSVETSKFEGYEDTYAVAGTYWPPQFVIMDGETLEPKKIVSTRGMTVGTQEYHPEPRVAAIVASHQHPEFIVNVKETGKVRLVNYENLDALSSVEIDTSRFLHDGGWDSSGRYFMTAANQSNQIVVIDAKERELEAIIDVGKTP…		MKYETQKVAYAFFLVAMGLFALQLVFGIMAALVYVFPDFLAQLMPFNIIRVSHTNLLIVWLLIGFMGCTYYLMPEEAEREIHSPMLAYLQLGIFVVAGVAALVCYQLGIHEGREFLEQPFFVKVLITVSFLIFLYNTSMTLLKGRKTTINLVLMLGLWLAAVFWLFAFYNPGNLAVDKVYWWWVVHLWVEGVWELIMASLLGYLLIKMSGVDREVIEKWLYVIVGLSLFSGLLGTGHHYYWIGTPGYWQAIGSIFSTLEVIPFFAMVVFAFVMFWKGSRNHPNKAAMLWTMGCPTVAFFGAGVWGFMHTLSFINYYSHGTQVTAAHGHLAFYGAYVMLILGVITYAMPQLRRSQPFNQVLNMWGFWILTSAMCFMTFTLTFAGAVQTHLQRVLGMNYME…	MSDDSRSIQNLARRHFLRNSAVTGVAGAGLASGVVGGVGTSALLGSRSARASEGDAMVAPGELDEYYGFWSGGHSGEVRVLGIPSMRELMRIPVFNTESATGWGITNESKHILGESARFHNGDAHHPHASLTDGRYDGKYLFINDKANTRVARIRLDIMKTDKVTTIPNVQAIHGLRLQKVPYTKYVFANAEFPIPQINDGRDLENPANYYTMFNAIDAETMEVAWQVIVDGNLDNTDADYTGRFVASTCYNSEKGMTLADSMRAERDWVVVYDVEAIEAAVEKGQFETLGDSPVPVLDGRKGSPLTRYIPVPKNPHGLNTSPDGKYFIANGKLSPTVSIIAIDKLPALFADEIEPRDSVVAEPELGLGPLHTTFDGRGFAYTTLFIDSQVAKWNIEEA…				MQRIRHSEGRPQVTGFFDTATSSVQYVVTDPDTRRCAIIDPVLDFDAASGATSTASADELLGYVKEHGLEVEWVLDTHPHADHLSAAQYLKQQTGAPTAIGQKITEVQALWKDIYHWPELACDGSQWDRLWAEGDRFSIGSLEVEVLFSPGHTLASVTYRVGDAAFVHDTLFQPDFGTARADFPGGDAQALWQSIQDLLALPEDTRIFTGHDYRPGGREPRWESTVAEQRRDNIHLQGQHEAGYIAMRNGRDQDLPMPALMLPSLQVNILGGRLPKAESNGRRYLKIPLNAF
LN651338	Candidatus _Halomonas_sp._UBA1004		MSHFLDRLRYLTKRPPEFANGHGETREETRDWEDGYRARWQHDKIVRSTHGVNCTGSCSWKIYVKNGLVTWETQQTDYPRTRADLPNHEPRGCPRGASYSWYLYSANRLKYPLIRQELVSLWRRALDKHADPVDAWASIVEDPVLANQYKRARGMGGFVRADWDEAQTLIAAANVYTAKTYGPDRIIGFSPIPAMSMVSYAAGARYLSLIGGVCLSFYDWYCDLPPASPQTWGEQTDVPESADWYNSGYIIAWGSNVPQTRTPDAHFFTEVRYKGTKTVSITPDYAEVSKLTDEWLSAKQGTDAALAMAMGHVILKEFHLASPSVYFTDYVKRYTDMPFLVALEPREDGTYAPGKQLRAADFDASLGQDNNPEWKTVAWDETRDQLVVPRGSIGFRWGE…				MTRSVTTLKPLAAAIAIVIAGLGSAHGAEKNLSPEEAAYQSNPSGVDPAAVMMPDEEGAPAMTREEFDHAKEIYFERCAGCHGVLRKGATGKPLTTDITRERGVDYLKTFITYGSPAGMPNWGTSGQLTDDEIEMMANYVMHEPPVPPEFGLADMKDSWTVFVAPEDRPTEQMNDLNLENLFSVTLRDAGQIALIDGDSKEIVKVIDTGYAVHISRMSASGRYLFVIGRDAKVDMIDLWMEEPTTVAEIKVGLEARSVETSKFEGYEDTYAVAGTYWPPQFVIMDGETLEPKKIVSTRGMTVGTQEYHPEPRVAAIVASHQHPEFIVNVKETGKVRLVNYENLDALSSVEIDTSRFLHDGGWDSSGRYFMTAANQSNQIVVIDAKERELEAIIDVGKTP…		MKYETQKVAYAFFLVAMGLFALQLVFGIMAALVYVFPDFLAQLMPFNIIRVSHTNLLIVWLLIGFMGCTYYLMPEEAEREIHSPMLAYLQLGIFVVAGVAALVCYQLGIHEGREFLEQPFFVKVLITVSFLIFLYNTSMTLLKGRKTTINLVLMLGLWLAAVFWLFAFYNPGNLAVDKVYWWWVVHLWVEGVWELIMASLLGYLLIKMSGVDREVIEKWLYVIVGLSLFSGLLGTGHHYYWIGTPGYWQAIGSIFSTLEVIPFFAMVVFAFVMFWKGSRNHPNKAAMLWTMGCPTVAFFGAGVWGFMHTLSFINYYSHGTQVTAAHGHLAFYGAYVMLILGVITYAMPQLRRSQPFNQVLNMWGFWILTSAMCFMTFTLTFAGAVQTHLQRVLGMNYME…	MSDDSRSIQNLARRHFLRNSAVTGVAGAGLASGVVGGVGTSALLGSRSARASEGDAMVAPGELDEYYGFWSGGHSGEVRVLGIPSMRELMRIPVFNTESATGWGITNESKHILGESARFHNGDAHHPHASLTDGRYDGKYLFINDKANTRVARIRLDIMKTDKVTTIPNVQAIHGLRLQKVPYTKYVFANAEFPIPQVNDGRDLENPANYYTMFNAIDAETMEVAWQVIVDGNLDNTDADYTGRFVASTCYNSEKGMTLADSMRAERDWVVVYDVEGIEAAVEKGQFETLGDSPVPVLDGRKGSPLTRYIPVPKNPHGLNTSPDGKYFIANGKLSPTVSIIAIDKLPALFADEIEPRDSVVAEPELGLGPLHTTFDGRGFAYTTLFIDSQVAKWNIEEA…				MQRIRHSEGRPQVTGFFDSATSSVQYVVVDPDTRRCAIIDPVLDFDAASGETSTASADELLGYVKEHGLEVEWVLDTHPHADHLSAAQYLKQQTGAPTAIGQRITEVQALWKDIYHWPELACDGSQWDRLWAEGDRFSIGSLEVEVMFSPGHTLASVTYRVGDAAFVHDTLFQPDFGTARADFPGGDAQALWQSIQDLLALPEDTRIFTGHDYRPGGREPRWESTVAEQRRDNIHLQGQHEAGYIAMRNGRDQDLPMPALMLPSLQVNILGGRLPKAESNGRRYLKIPLDAF
RRCU01000000	Halomonas_sp._YLB-10	AGAGTTTGATCCTGGCTCAGATTGAACGCTGGCGGCAGGCCTAACACATGCAAGTCGAGCGGAAACGATCCTAGCTTGCTAGGAGGCGTCGAGCGGCGGACGGGTGAGTAATGCATAGGAATCTGCCCGGTAGTGGGGGATAACCTGGGGAAACCCAGGCTAATACCGCATACGCCCTACGGGGGAAAGCAGGGGATCTTCGGACCTTGCGCTATCGGATGAGCCTATGTCGGATTAGCTAGTTGGTGAGGTAACGGCTCACCAAGGCTGCGATCCGTAGCTGGTCTGAGAGGATGATCAGCCACATCGGGACTGAGACACGGCCCGAACTCCTACGGGAGGCAGCAGTGGGGAATATTGGACAATGGGCGAAAGCCTGATCCAGCCATGCCGCGTGTG…	MSHFLDRLRYLTKRPPEFANGHGETREETRDWEDGYRARWQHDKIVRSTHGVNCTGSCSWKIYVKNGLVTWETQQTDYPRTRADLPNHEPRGCPRGASYSWYLYSANRLKYPLIRQELVSLWRRALDKHADPVDAWASIVEDPVLANQYKRARGMGGFVRADWDEAQTLIAAANVYTAQTYGPDRIIGFSPIPAMSMVSYAAGARYLSLIGGVCLSFYDWYCDLPPASPQTWGEQTDVPESADWYNSGYIIAWGSNVPQTRTPDAHFFTEVRYKGTKTVSITPDYAEVSKLTDEWLSAKQGTDAALAMAMGHVILKEFHLASPSVYFTDYVKRYTDMPFLVALEPREDGTYAPGKQLRAADFDASLGQDNNPEWKTVAWDETRDQLVVPRGSIGFRWGE…				MTRSVTTLKPLAAAIAIVIAGLGSAHGAEKNLSPEEAAYQSNPSGVDPAAVMMPDEEGAPAMTREEFDHAKEIYFERCAGCHGVLRKGATGKPLTTDITRERGMDYLKTFITYGSPAGMPNWGTSGQLTDDEIEMMANYVMHEPPVPPEFGLADMKDSWTVFVAPEDRPTEQMNDLNLENLFSVTLRDAGQIALIDGDSKEIVKIIDTGYAVHISRMSASGRYLFVIGRDAKVDMIDLWMEEPTTVAEIKVGLEARSVETSKFEGYEDTYAVAGTYWPPQFVIMDGETLEPKKIVSTRGMTVGTQEYHPEPRVAAIVASHQHPEFIVNVKETGKVRLVNYENLDALSSVEIDTSRFLHDGGWDSSGRYFMTAANQSNQIVVIDAKERELEAIIDVGKTP…		MKYETQKVAYAFFLVAMGLFALQLVFGIMAALVYVFPDFLAQLMPFNIIRVSHTNLLIVWLLIGFMGCTYYLMPEEAEREIHSPMLAYLQLGIFVVAGVAALVCYQLGIHEGREFLEQPFFVKVLITVSFLIFLYNTSMTLLKGRKTTINLVLMLGLWLAAVFWLFAFYNPGNLAVDKVYWWWVVHLWVEGVWELIMASLLGYLLIKMSGVDREVIEKWLYVIVGLSLFSGLLGTGHHYYWIGTPGYWQAIGSIFSTLEVIPFFAMVVFAFVMFWKGSRNHPNKAAMLWTMGCPTVAFFGAGVWGFMHTLSFINYYSHGTQVTAAHGHLAFYGAYVMLILGVITYAMPQLRRSQPFNQVLNMWGFWILTSAMCFMTFTLTFAGAVQTHLQRVLGMNYME…	MSDDSRSIQNLARRHFLRNSAVTGVAGAGLASGVVGGVGTSALLGSRSARASEGDAMVAPGELDEYYGFWSGGHSGEVRVLGIPSMRELMRIPVFNTESATGWGITNESRHILGESARFHNGDAHHPHASLTDGRYDGKYLFINDKANTRVARIRLDIMKTDKVTTIPNVQAIHGLRLQKVPFTKYVFANAEFPIPQVNDGRDLEHPENYYTMLNAIDAETMEVAWQVIVDGNLDNTDADYTGRFVASTCYNSEKGMTLADSMRAERDWVVVYDVEAIEAAVEKGQFETLGDSPVPVLDGRKGSPLTRYIPVPKNPHGLNTSPDGKYFIANGKLSPTVSIIAIDKLPALFADEIEPRDSVVAEPELGLGPLHTTFDGRGFAYTTLFIDSQVAKWNIEEA…				MQRIRHSEGRPQVTGFFDTATSSVQYVVTDPDTRRCAIIDPVLDFDAASGATSTASADELLGYVKEHGLEVEWVLDTHPHADHLSAAQYLKQQTGAPTAIGQKITEVQALWKDIYHWPELACDGSQWDRLWAEGDRFSIGSLEVEVMFSPGHTLASVTYRVGDAAFVHDTLFQPDFGTARADFPGGDAQALWQSIQDLLALPEDTRIFTGHDYRPGGREPRWESTVAEQRRDNIHLQGQHEAGYIAMRNGRDQDLPMPALMLPSLQVNILGGRLPKAESNGRRYLKIPVNAF
ARKK00000000	Halomonas_lutea_DSM_23508_T	AGAGTTTGATCATGGCTCAGATTGAACGCTGGCGGCAGGCCTAACACATGCAAGTCGAGCGGCAGCGGGAGGTGCTTGCACCTCGCCGGCGAGCGGCGGACGGGTGAGTAATGCATAGGAATCTGCCCGGTAGTGGGGGATAACCTGGGGAAACTCAGGCTAATACCGCATACGTCCTACGGGAGAAAGCAGGGGATCTTCGGACCTTGCGCTATCGGATGAGCCTATGCCGGATTAGCTAGTTGGTAGGGTAATGGCCTACCAAGGCGACGATCCGTAGCTGGTCTGAGAGGATGATCAGCCACACTGGGACTGAGACACGGCCCAGACTCCTACGGGAGGCAGCAGTGGGGAATATTGGACAATGGGCGAAAGCCTGATCCAGCCATGCCGCGTGTG…	MSHFLDRLQYLGKARDAFANGHGETRSESRDWEDGYRARWQHDKIVRSTHGVNCTGSCSWKIYVKNGLVTWETQQTDYPRTRPDLPNHEPRGCPRGASYSWYLYSANRLKYPLVRKRLIQLWREALAQYIDPVLAWASIVENPEKTAHYKKARGMGGFVRADWDELETLIAASNVYTAKQYGPDRIMGFSPIPAMSMVSYAAGARYLSLIGGVCLSFYDWYCDLPPASPMTWGEQTDVPESADWYNSNYIIAWGSNVPQTRTPDAHFFTEVRYKGTKTVAITPDYAEVAKLCDEWLSPKQGTDAALAMAMGHVILKEFHLAKPSVYFTDYVRRYTDMPFLVELETREDGTFAPGRQLRASDFDANLGQDNNPEWKTVAWDETSNRLVVPRGSIGFRWGE…					MASYRKLWGLLLLVLGISFALLGYFGKEVYREAPSIPDRVVTENGELLMTEEGILDGQTAWQSVGGMQLGSIWGHGAYQAPDWTADWLHRELVAWLELAAEATYGAPYASLSPTEQNQLEFELKQEYRTNTLDAASDTVVVSERRAQAMAQTADYYSRLFSDDLALRGTRESYAMKENTLPSAERRAQMADFFFWTAWAAATERPGSDATYTNNWPHEPLIDNTPTAENIMWSLASIVLLIAGVGLLIWAWAFLRKEDETEPAAPIQDPLTTIALTASQKALGKYLLLVVGLFTFQVFLGGATAHYTVEGQTFYGIEMSKWFPYTLLRTWHIQSALFWIATGFLAAGLFLAPIINGGKDPKYQKLGVDILFWALVAVVGGSFAGNYLAIAQIMPENLNF…						MQTFRHSPGKPDVAGFYETRTSSVQYVVSDPTTRRCAIIDPVLDFDEKSGATATHHADELLDYVATQQLEVEWILDTHPHADHFSAAQYLKEKTGAPTAIGSYVTKVQALWKDLYHWPDFPADGRQWDHLFSEDDTFRVGEIEGRVMFSPGHTLASITYVVGDAAFVHDTLFQPDGGTARADFPGGNAHKLWDSIQAILALPDDTRLFTGHDYMPGGREPEWESTVRCQRETNIHLCNGQTLEGYVAMRNERDAGLPMPKLILPSLQVNIRGGDLPEPEANGRRYLKIPLDALPGAAWDEARN	MHRVNTAAAFIKANMPLGKPYSLSDEDAWDIAAFINSHERPQDPRRRGMESLETTVHPFHQHSGYYSDVIEGQRLGDHDNYGANPGSVE
JHQL01000003	Halomonas_sp._22509_21_Filter	TTAAACTGAAGAGTTTGATCATGGCTCAGATTGAACGCTGGCGGCAGGCCTAACACATGCAAGTCGAGCGGTAACAGATCTAGCTTGCTAGATGCTGACGAGCGGCGGACGGGTGAGTAACGCATAGGAATCTGCCCGGTAGTGGGGGATAACCTGGGGAAACCCAGGCTAATACCGCATACGTCCTACGGGAGAAAGCGGGGTTTCGGCCTCGCGCTATCGGATGAGCCTATGCCGGATTAGCTGGTTGGTGAGGTAATGGCTCACCAAGGCGACGATCCGTAGCTGGTCTGAGAGGATGATCAGCCACATCGGGACTGAGACACGGCCCGAACTCCTACGGGAGGCAGCAGTGGGGAATATTGGACAATGGGGGCAACCCTGATCCAGCCATGCCGC…	MSHFIDRLNFFRKAREPFANEHGELRQEDRQWEDSYRRRWQHDKVVRSTHGVNCTGSCSW KIYVKNGLVTWETQQTDYPRTRPDLPNHEPRGCPRGASYSWYMYSANRLKYPLVRKPLLK LWREALELKKDPVDAWAYIVEDPQKTKEYKRARGRGGFVRGNWDELNELVAASNVYTAKQ YGPDRIIGFSPIPAMSMVSYAAGSRYLSLIGGVCMSFYDFYCDLPPASPMTWGEQTDVPE SADWYNSGYIIAWGSNVPQTRTPDAHFFTEVRYKGTKTVSITPDYAEVSKLTDEWMSAKQ GTDAALGLAMGHVILKEFHLEKPSAYFTDYVRRYTDMPFLVELEKREDGSYAPGRQLRAS DFDSSLGQDNNPEWKTVAWDENRDQLVVPRGSI…	MKLTRREFVKANAAAAAAATAGMSIPAGASNLITNSELTKLNWNKAPCRFCGVGCSVMVG TYDDKIVATHGDNQSEVNRGLNCVKGYFLSKILYGEDRLTQPLLRKRNGVYDKNGDFEPV SWDEALDIMADKFKTAIRDHGPESVGMFGSGQWTIWEGYAASKLFKGGFRTNNIDPNARH CMASAVFGFIRTFGSDEPMGVYDDIEHADAFVIWGSNMAEMHPVLWTRVTDRRLSFPDTQ VAVLSTFEHRSFDLADIPMVMSPHADIPILNYIANHIIQTDRVNRDFVNNHVNFVRGTDD IGYGLRPEHPLQQAAANADNANSWSAMTFDEFAEYVKPYTLERAARESGVSESRLQELAE LYADPNKKVMTFWTMGVNQHTRGVWVNNLIYNL…										MTTPLVTPFFDEPTNTFSYVVQDPNSQACAILDSVLDFDYAAGRTDVRSADEIIAFVREH HLNVEWILETHVHADHLSAAPYLHEQLGGKTGIGANITVVQDVFGKAFNAGTEFARDGSQ FDALFEEGDTFHIGGLEGRVLHTPGHTPACLTYVIGDAAFVGDTLFMPDFGTARCDFPGG DARALYRSIQKVLALPGHTRLFMCHDYKAPGRDTYQHETTVAEQRAQNVHVRDGISEEAF VKMRAERDATLGMPRLIIPSVQVNMRAGEMPPADDNGQVYLKVPINAF	MVMGKKSLALAVVSASIVGVGVVTAQAQSDNAQSQAMPYQNLVELGYPAPKEGELVHVPPTMADLEASDLHPELKNVIRRGYALFTDTQQLRGENVFNDMNCSSCHLGEGRQPFSAPVWPAAVTLPNFRGKNQHVNNLEERIAGCFAYSMNGTPPEYGSDDMLALSAYHRWLATGAPVYPDQPIYGRGFPAPERPAELSYARGEAVYQEQCAICHQEDGSGHYEDGEYVFPALWGDGSNNWGAGIVRTHTAAGFIKNNMPLGQPLSLSDQEAWDVALYMTQQERPQDPRYDGSVDEVLEKFGPTFHKNSSYGQVREHDGYRLGDHANWGEKGDEIKPWNVGVPRFEDLEE
FTLE00000000	Halomonas_massiliensis_Marseille-P2426_T	AGAGTTTGATCATGGCTCAGATTGAACGCTGGCGGCAGGCCTAACACATGCAAGTCGAGCGGTAACAGATCTAGCTTGCTAGATGCTGACGAGCGGCGGACGGGTGAGTAACACATAGGAATCTGCCCGGTAGTGGGGGATAACCTGGGGAAACCCAGGCTAATACCGCATACGTCCTACGGGAGAAAGCGGGGTTTCGGCCTCGCGCTATCGGATGAGCCTATGCCGGATTAGCTGGTTGGTGAGGTAATGGCTCACCAAGGCGACGATCCGTAGCTGGTCTGAGAGGATGATCAGCCACATCGGGACTGAGACACGGCCCGAACTCCTACGGGAGGCAGCAGTGGGGAATATTGGACAATGGGGGCAACCCTGATCCAGCCATGCCGCGTGTGTGAA…	MSHFIDRLNFFRKAREPFANEHGELRQEDRQWEDSYRRRWQHDKVVRSTHGVNCTGSCSWKIYVKNGLVTWETQQTDYPRTRPDLPNHEPRGCPRGASYSWYMYSANRLKYPLVRKPLLKLWREALELKKDPVDAWAYIVEDPQKTKEYKRARGRGGFVRGNWDELNELVAASNVYTAKQYGPDRIIGFSPIPAMSMVSYAAGSRYLSLIGGVCMSFYDFYCDLPPASPMTWGEQTDVPESADWYNSGYIIAWGSNVPQTRTPDAHFFTEVRYKGTKTVSITPDYAEVSKLTDEWMSAKQGTDAALGLAMGHVILKEFHLEKPSAYFTDYVRRYTDMPFLVELEKREDGSYAPGRQLRASDFDESLGQDNNPEWKTVAWDENRDQLVVPRGSIGFRWGE…	MKLTRREFVKANAAAAAAATAGMSIPAGASNLITNSELTKLNWNKAPCRFCGVGCSVMVGTYDDKIVATHGDNQSEVNRGLNCVKGYFLSKILYGEDRLTQPLLRKRNGVYDKNGDFEPVSWDEALDIMADKFKTAIRDHGPESVGMFGSGQWTIWEGYAASKLFKGGFRTNNIDPNARHCMASAVFGFIRTFGSDEPMGVYDDIEHADAFVIWGSNMAEMHPVLWTRVTDRRLSFPDTQVAVLSTFEHRSFDLADIPMVMSPHADIPILNYIANHIIQTDRVNRDFVNNHVNFVRGTDDIGYGLRPEHPLQQAAANADNANSWSAMTFDEFAEYVKPYTLERAARESGVSESRLQELAELYADPNKKVMTFWTMGVNQHTRGVWVNNLIYNLHLLTGK…								MAYHSTNLSRRQLLKMGAGVGASTLLTPPLYANTVDTQAHIVIIGGGASGMAMANRLARRLRGGTITLIEPSETHHYQPGWTMVASGVWPAAKTMRPNAEFVPQGINWVRERAAGIDAQNRRVELANGERLNYDYLVVATGLQLNYHLIEGMSPELVGQHGIGSVYASIDAAAKTRQTIKSWIDSGGGQGLFTMSPTAVKCAGAPLKMTFTTLSHLENSGRRSAFDVDFMAPGSVLFTQPWINDFVKQRFDQQGVNRRHFHRLVAIDPQARQAEFLLEDSDSGERVTRDYDFIHVVPPMSAHDFVKESDLIALGGPHAGEWLNVDIHTLQHNHYPEVFGIGDVIGAPINKTAASVKAQAPVVKENLIAVMQGKEPPARHRGYTSCPMITGIGKAMLVEF…		MTTPLVTPFFDEPTNTFSYVVQDPNSQACAILDSVLDFDYAAGRTDVRSADEIIAFVREHHLNVEWILETHVHADHLSAAPYLHEQLGGKTGIGANITVVQDVFGKAFNAGTEFARDGSQFDALFEEGDTFHIGGLEGRVLHTPGHTPACLTYVIGDAAFVGDTLFMPDFGTARCDFPGGDARALYRSIQKVLALPGHTRLFMCHDYKAPGRDAYQHETTVAEQRAQNVHVRDGISEEAFVKMRAERDATLGMPRLIIPSVQVNMRAGEMPPADDNGQVYLKVPINAF	MVMGKKSLALAVVSASIVGVGVVTAQAQSDNAQSQAMPYQNLVELGYPAPKEGELVHVPPTMADLEASDLHPELKNVIRRGYALFTDTQQLRGENVFNDMNCSSCHLGEGRQPFSAPVWPAAVTLPNFRGKNQHVNNLEERIAGCFAYSMNGTPPEYGSDDMLALSAYHRWLATGAPVYPDQPIYGRGFPAPERPAELSYARGEAVYQEQCAICHQEDGSGHYEDGEYVFPALWGDGSNNWGAGIVRTHTAAGFIKNNMPLGQPLSLSDQEAWDVALYMTQQERPQDPRYDGSVDEVLEKFGPTFHKNSSYGQVREHDGHRLGDHANWGEKGDEIKPWNVGVPRFEDLEE
SSXT01000000	Halomonas_sp._15WGF	TTAAACTGAAGAGTTTGATCATGGCTCAGATTGAACGCTGGCGGCAGGCCTAACACATGCAAGTCGAGCGGTAACAGATCTAGCTTGCTAGATGCTGACGAGCGGCGGACGGGTGAGTAATGCATAGGAATCTGCCCGGTAGTGGGGGATAACCTGGGGAAACCCAGGCTAATACCGCATACGTCCTACGGGAGAAAGGGGGCTCCGGCTCCCGCTATGGGATGAGCCTATGTCGGATTAGCTAGTTGGTGAGGTAACGGCTCACCAAGGCAACGATCCGTAGCTGGTCTGAGAGGATGATCAGCCACATCGGGACTGAGACACGGCCCGAACTCCTACGGGAGGCAGCAGTGGGGAATATTGGACAATGGGGGAAACCCTGATCCAGCCATGCCGCGT												MQRPIVTHFFDEPTNTFSYVVQDPDSSACAIIDSVLDFDYAAGRTDVRSANQIIAFVREKRLKVAWILETHVHADHLSAAPYLHDQLGGKTGIGAHIVEVQEIFGKAFNAGTEFARDGSQFDALFNEGDTFTIGSLEGRVLHTPGHTPACLTYVIGDAAFVGDTLFMPDYGTARCDFPGGDARTLYHSIQKVLSLPEQTRLFLCHDYKAPGRDAYQHETTVAEQRQANVHVHDGISEEEFVKMRTERDATLGMPRLIIPSVQVNMRAGELPPAEDNGQVYLKVPINWF	MSNYHRYIVIALSSSALAVGTGLSLYAANAFAQQEERADAALNQLVHEPPTMEDLEASDLHPELKKVIRYGYDLFTNTQQLRGEYVFNDMNCSSCHLGEGRVPFSAPVWAAAITLPDFRGKNQHVNNLEERIAGCFAYSMNGTPPEYGSDEMLALSAYHQWLATGAPMYPDKPIYGRGFPAPEQPETPSYARGEAAYQENCAICHQEDGSGHYENGEYVFPAPWGDGSNNWGAGIARVETMAGFIYQNMPLGQPRSLTGQQAWDIAYYINSQERPQDPRYTGDVAETAERFGPTFHNRSLYGQTREHDGHVLGDHANFGEKGDIQPWNVGMPRFENLSEE
CP024621	Halomonas_sp._ACAM_255	AGAGTTTGATCATGGCTCAGATTGAACGCTGGCGGCAGGCCTAACACATGCAAGTCGAGCGGTAACAGATCCAGCTTGCTGGATGCTGACGAGCGGCGGACGGGTGAGTAATGCATAGGAATCTGCCCGATAGTGGGGGATAACCTGGGGAAACCCAGGCTAATACCGCATACGTCCTACGGGAGAAAGGGGGCTCCGGCTCCCGCTATGGGATGAGCCTATGTCGGATTAGCTAGTTGGTGAGGTAACGGCTCACCAAGGCCACGATCCGTAGCTGGTCTGAGAGGATGATCAGCCACATCGGGACTGAGACACGGCCCGAACTCCTACGGGAGGCAGCAGTGGGGAATATTGGACAATGGGGGCAACCCTGATCCAGCCATGCCGCGTGTGTGAAGA…												MQRPIVTHFFDEPTNTFSYVVQDPDSSACAIIDSVLDFDYAAGRTDIRSANQIIAFVREKRLEVAWVLETHVHADHLSAAPYLHDQLGGKTGIGAHIVEVQEIFGKAFNAGTEFARDGSQFDALFKENDTFAIGALEGRVLHTPGHTPACLTYVIGDAAFVGDTLFMPDYGTARCDFPGGDARTLYHSIQKVLSLPEQTRLFLCHDYKAPGRELFQHETSVAEQRKTNVHVHDGISEEEFVKMRTERDATLGMPRLIIPSVQVNMRAGELPPAEDNGQVYLKVPINWF	MSNYHRYIVIALSSSALAVGTGLSLYVANAFAQQEERADAALNQLVHEPPTMEDLEDSDLHPELKKVIRYGYDLFTNTQQLRGEYVFNDMNCSSCHLGEGRVPFSAPVWAAAITLPDFRGKNQHVNNLEERIAGCFAYSMNGTPPEYGSDEMLALSAYHQWLATGAPMYPDKPIYGRGFPAPEQPETPSYARGEAAYQENCAICHQEDGSGHYENGEYVFPAPWGDGSNNWGAGIARVETMAGFIYQNMPLGQPRSLTGQQAWDIAYYINSQERPQDPRYTGDVAETAERFGPTFHNRSLYGQTREHDGHVLGDHANFGEKGDIQPWNVGMPRFENLSEE
JYFV01000058	Halomonas_sp._ACH-L-8	AGAGTTTGATCATGGCTCAGATTGAACGCTGGCGGCAGGCCTAACACATGCAAGTCGAGCGGTAACAGATCCAGCTTGCTGGATGCTGACGAGCGGCGGACGGGTGAGTAATGCATAGGAATCTGCCCGATAGTGGGGGATAACCTGGGGAAACCCAGGCTAATACCGCATACGTCCTACGGGAGAAAGGGGGCTCCGGCTCCCGCTATGGGATGAGCCTATGTCGGATTAGCTAGTTGGTGAGGTAACGGCTCACCAAGGCCACGATCCGTAGCTGGTCTGAGAGGATGATCAGCCACATCGGGACTGAGACACGGCCCGAACTCCTACGGGAGGCAGCAGTGGGGAATATTGGACAATGGGGGAAACCCTGATCCAGCCATGCCGCGTGTGTGAAGA…	MSHFIDRLNFFRKSREPFANEHGELRSESRQWEDSYRARWQHDKVVRSTHGVNCTGSCSWKIYVKNGLVTWETQQTDYPRTRPDLPNHEPRGCPRGASYSWYLYSANRLKYPLVRKPLLALWREALKANPDPVDAWASIVEDPAKTKQYKRARGMGGFVRGNWDELNELVAASNVYTAKQYGPDRIIGFSPIPAMSMVSYAAGSRYLSLIGGVCMSFYDWYCDLPPASPMTWGEQTDVPESADWYNSGYIIAWGSNVPQTRTPDAHFFTEVRYKGTKTVSITPDYAEVSKLTDEWLSAKQGTDAALAMAMGHVILKEFHLENPSAYFTDYVRRYTDMPFLVELEVREDGSFAPGRQLRASDFDAALGQENNPEWKTVAWDETRDQLVVPRGSIGFRWGE…	MKLTRREFVKANAAAVAAATAGMSIPAGASNLITHADMNRLQWDKAPCRFCGTGCSVMVGTYEGQIVATHGDNQSEVNRGLNCVKGYFLSKILYGEDRLTQPLLRKRNGQYAKDGDFEPVSWDEALDLMAEKFTSAIREHGPESVALFGSGQWTIWEGYAASKLFKAGLRSNNIDPNARHCMASAVYGFMRTFGSDEPMGVYDDIEHADAFVLWGSNMAEMHPVLWTRVTDRRLSFPDTKVAVLSTFEHRSFELADIPMVMSPHADIVILNYIANHIIQTGRVNQSFVDKHVNFARGADDIGYGLRDEHPLQQAAENADDANSWTDMSFEAFADYVAPYTLERAARESGVSENHLEALAELYADPDKKVMTFWTMGVNQHTRGVWVNNLIYNLHLLTGK…										MQRPIVTHFFDEPTNTFSYVVQDPDSSACAIIDSVLDFDYAAGRTDIRSANQIIAFVREKRLEVAWVLETHVHADHLSAAPYLHDQLGGKTGIGAHIVEVQEIFGKAFNAGTEFARDGSQFDALFKENDTFAIGALEGRVLHTPGHTPACLTYVIGDAAFVGDTLFMPDYGTARCDFPGGDARTLYHSIQKVLSLPEQTRLFLCHDYKAPGRELFQHETSVAEQRKTNVHVHDGISEEEFVKMRTERDATLGMPRLIIPSVQVNMRAGELPPAEDNGQVYLKVPINWF	MSNYHRYIVIALSSSALAVGTGLSLYAANAFAQQEERVDAALNQLVHEPPTMEDLEASDLHPELKKVIRYGYDLFTNTQQLRGEYVFNDMNCSSCHLGEGRVPFSAPVWAAAITLPDFRGKNQHVNNLEERIAGCFAYSMNGTPPEYGSDEMLALSAYHQWLATGAPMYPDKPIYGRGFPAPEQPETPSYARGEAAYQENCAICHQEDGSGHYENGEYVFPAPWGDGSNNWGAGIARVETMAGFIYQNMPLGQPRSLTGQQAWDIAYYINSQERPQDPRYTGDVAETAERFGPTFHNRSLYGQTREHDGHVLGDHANFGEKGDIQPWNVGMPRFENLSEE
CP024621	Halomonas_meridiana_DSM_5425_T	AGAGTTTGATCATGGCTCAGATTGAACGCTGGCGGCAGGCCTAACACATGCAAGTCGAGCGGTAACAGATCCAGCTTGCTGGATGCTGACGAGCGGCGGACGGGTGAGTAATGCATAGGAATCTGCCCGATAGTGGGGGATAACCTGGGGAAACCCAGGCTAATACCGCATACGTCCTACGGGAGAAAGGGGGCTCCGGCTCCCGCTATGGGATGAGCCTATGTCGGATTAGCTAGTTGGTGAGGTAACGGCTCACCAAGGCCACGATCCGTAGCTGGTCTGAGAGGATGATCAGCCACATCGGGACTGAGACACGGCCCGAACTCCTACGGGAGGCAGCAGTGGGGAATATTGGACAATGGGGGAAACCCTGATCCAGCCATGCCGCGTGTGTGAAGA…												MQRPIVTHFFDEPTNTFSYVVQDPDSSACAIIDSVLDFDYAAGRTDIRSANQIIAFVREKRLEVAWVLETHVHADHLSAAPYLHDQLGGKTGIGAHIVEVQEIFGKAFNAGTEFARDGSQFDALFKENDTFAIGALEGRVLHTPGHTPACLTYVIGDAAFVGDTLFMPDYGTARCDFPGGDARTLYHSIQKVLSLPEQTRLFLCHDYKAPGRELFQHETSVAEQRKTNVHVHDGISEEEFVKMRTERDATLGMPRLIIPSVQVNMRAGELPPAEDNGQVYLKVPINWF	MSNYHRYIVIALSSSALAVGTGLSLYVANAFAQQEERADAALNQLVHEPPTMEDLEDSDLHPELKKVIRYGYDLFTNTQQLRGEYVFNDMNCSSCHLGEGRVPFSAPVWAAAITLPDFRGKNQHVNNLEERIAGCFAYSMNGTPPEYGSDEMLALSAYHQWLATGAPMYPDKPIYGRGFPAPEQPETPSYARGEAAYQENCAICHQEDGSGHYENGEYVFPAPWGDGSNNWGAGIARVETMAGFIYQNMPLGQPRSLTGQQAWDIAYYINSQERPQDPRYTGDVAETAERFGPTFHNRSLYGQTREHDGHVLGDHANFGEKGDIQPWNVGMPRFENLSEE
	Halomonas_sp._JCM_19031	AGAGTTTGATCATGGCTCAGATTGAACGCTGGCGGCAGGCCTAACACATGCAAGTCGAGCGGTAACAGATCCAGCTTGCTGGATGCTGACGAGCGGCGGACGGGTGAGTAATGCATAGGAATCTGCCCGATAGTGGGGGATAACCTGGGGAAACCCAGGCTAATACCGCATACGTCCTACGGGAGAAAGGGGGCTCCGGCTCCCGCTATGGGATGAGCCTATGTCGGATTAGCTAGTTGGTGAGGTAACGGCTCACCAAGGCGACGATCCGTAGCTGGTCTGAGAGGATGATCAGCCACATCGGGACTGAGACACGGCCCGAACTCCTACGGGAGGCAGCAGTGGGGAATATTGGACAATGGGGGCAACCCTGATCCAGCCATGCCGCGTGTGTGAAGA…												MQRPIVTHFFDEPTNTFSYVVQDPDSSACAIIDSVLDFDYAAGRTDIRSANQIIAFVREKRLEVAWVLETHVHADHLSAAPYLHDQLGGKTGIGAHIVEVQEIFGKAFNAGTEFARDGSQFDALFKENDTFAIGALEGRVLHTPGHTPACLTYVIGDAAFVGDTLFMPDYGTARCDFPGGDARTLYHSIQKVLSLPEQTRLFLCHDYKAPGRELFQHETSVAEQRKTNVHVHDGISEEEFVKMRTERDATLGMPRLIIPSVQVNMRAGELPPAEDNGQVYLKVPINWF	MSNYHRYIVIALSSSALAVGTGLSLYAANAFAQQEERVDAALNQLVHEPPTMEDLEASDLHPELKKVIRYGYDLFTNTQQLRGEYVFNDMNCSSCHLGEGRVPFSAPVWAAAITLPDFRGKNQHVNNLEERIAGCFAYSMNGTPPEYGSDEMLALSAYHQWLATGAPMYPDKPIYGRGFPAPEQPETPSYARGEAAYQENCAICHQEDGSGTMKTANMFSPPLGAMALTTGGPVLHG
BAWY01000000	Halomonas_sp._JCM_19032	AGAGTTTGATCATGGCTCAGATTGAACGCTGGCGGCAGGCCTAACACATGCAAGTCGAGCGGTAACAGATCCAGCTTGCTGGATGCTGACGAGCGGCGGACGGGTGAGTAATGCATAGGAATCTGCCCGATAGTGGGGGATAACCTGGGGAAACCCAGGCTAATACCGCATACGTCCTACGGGAGAAAGGGGGCTCCGGCTCCCGCTATGGGATGAGCCTATGTCGGATTAGCTAGTTGGTGAGGTAACGGCTCACCAAGGCCACGATCCGTAGCTGGTCTGAGAGGATGATCAGCCACATCGGGACTGAGACACGGCCCGAACTCCTACGGGAGGCAGCAGTGGGGAATATTGGACAATGGGGGAAACCCTGATCCAGCCATGCCGCGTGTGTGAAGA…												MQRPIVTHFFDEPTNTFSYVVQDPDSSACAIIDSVLDFDYAAGRTDIRSANQIIAFVREKRLEVAWVLETHVHADHLSAAPYLHDQLGGKTGIGAHIVEVQEIFGKAFNAGTEFARDGSQFDALFKENDTFAIGALEGRVLHTPGHTPACLTYVIGDAAFVGDTLFMPDYGTARCDFPGGDARTLYHSIQKVLSLPEQTRLFLCHDYKAPGRELFQHETSVAEQRKTNVHVHDGISEEEFVKMRTERDATLGMPRLIIPSVQVNMRAASCRPPKITARYT	MSNYHRYIVIALSSSALAVGTGLSLYAANAFAQQEERVDAALNQLVHEPPTMEDLEASDLHPELKKVIRYGYDLFTNTQQLRGEYVFNDMNCSSCHLGEGRVPFSAPVWAAAITLPDFRGKNQHVNNLEERIAGCFAYSMNGTPPEYGSDEMLALSAYHQWLATGAPMYPDKPIYGRGFPAPEQPETPSYARGEAAYQENCAICHQEDGSGHYENGEYVFPAPWGDGSNNWGAGIARVETMAGFIYQNMPLGQPRSLTGQQAWDIAYYINSQERPQDPRYTGDVAETAERFGPTFHNRSLYGQTREHDGHVLGDHANFGEKGDIQPWNVGMPRFENLSEE
LVIA01000000	Halomonas_sp._KX33721		MSHFIDRLNFFRKSREPFANEHGELRSESRQWEDSYRARWQHDKVVRSTHGVNCTGSCSWKIYVKNGLVTWETQQTDYPRTRPDLPNHEPRGCPRGASYSWYLYSANRLKYPLIRKPLLALWREALKANPDPVDAWASIVEDPAKTKQYKRARGMGGFVRGNWDELNELVAASNVYTAKQYGPDRIIGFSPIPAMSMVSYAAGSRYLSLIGGVCMSFYDWYCDLPPASPMTWGEQTDVPESADWYNSGYIIAWGSNVPQTRTPDAHFFTEVRYKGTKTVSITPDYAEVSKLTDEWLSAKQGTDAALAMAMGHVILKEFHLENPSAYFTDYVRRYTDMPFLVELEVREDGSFAPGRQLRASDFDAALGQENNPEWKTVAWDETRDQLVVPRGSIGFRWGE…											MQRPIVTHFFDEPTNTFSYVVQDPDSSACAIIDSVLDFDYAAGRTDIRSANQIIAFVREKRLEVAWVLETHVHADHLSAAPYLHDQLGGKTGIGAHIVEVQEIFGKAFNAGTEFARDGSQFDALFNEGDTFTIGSLEGRVLHTPGHTPACLTYVIGDAAFVGDTLFMPDYGTARCDFPGGDARTLYHSIQKVLSLPEQTRLFLCHDYKAPGRDAYQHETTVAEQRQANVHVHDGISEEEFVKMRTERDATLGMPRLIIPSVQVNMRAGELPPAEDDGQVYLKVPINRF	MSNYHRYIVIALSSSALAVGTGLSLYAANAFAQQEERADAALNQLVHEPPTMEDLEDSDLHPELKKVIRYGYDLFTNTQQLRGEYVFNDMNCSSCHLGEGRVPFSAPVWAAAITLPDFRGKNQHVNNLEERIAGCFAYSMNGTPPEYGSDEMLALSAYHQWLATGAPMYPDKPIYGRGFPAPEQPETPSYARGEAAYQENCAICHQEDGSGHYENGEYVFPAPWGDGSNNWGAGIARVETMAGFIYQNMPLGQPRSLTGQQAWDIAYYINSQERPQDPRYTGDVAETAERFGPTFHNRSLYGQTREHDGHVLGDHANFGEKGDIQPWNVGMPRFENLSEE
CP024621	Halomonas_sp._R1t3	CGATCCGTAGCTGGTCTGAGAGGATGATCAGCCACATCGGGACTGAGACACGGCCCGAACTCCTACGGGAGGCAGCAGTGGGGAATATTGGACAATGGGGGAAACCCTGATCCAGCCATGCCGCGTGTGTGAAGAAGGCCCTCGGGTTGTAAAGCACTTTCAGCGAGGAAGAACGCCTAGCGGTTAATACCCGCTAGGAAAGACATCACTCGCAGAAGAAGCACCGGCTAACTCCGTGCCAGCAGCCGCGGTAATACGGAGGGTGCAAGCGTTAATCGGAATTACTGGGCGTAAAGCGCGCGTAGGTGGCTTGATAAGCCGGTTGTGAAAGCCCCGGGCTCAACCTGGGAACGGCATCCGGAACTGTCAAGCTAGAGTGCAGGAGAGGAAGGTAGAATT…												MQRPIVTHFFDEPTNTFSYVVQDPDSSACAIIDSVLDFDYAAGRTDIRSANQIIAFVREKRLEVAWVLETHVHADHLSAAPYLHDQLGGKTGIGAHIVEVQEIFGKAFNAGTEFARDGSQFDALFKENDTFAIGALEGRVLHTPGHTPACLTYVIGDAAFVGDTLFMPDYGTARCDFPGGDARTLYHSIQKVLSLPEQTRLFLCHDYKAPGRELFQHETSVAEQRKTNVHVHDGISEEEFVKMRTERDATLGMPRLIIPSVQVNMRAGELPPAEDNGQVYLKVPINRF	MSTYHRYIVIALSSSALAVGTGLSLYAANAFAQQEERADAALNQLVHEPPTMEDLEASDLHPELKKVIRYGYDLFTNTQQLRGEYVFNDMNCSSCHLGEGRVPFSAPVWPAAITLPDFRGKNQHVNNLEERIAGCFAYSMNGTPPEYGSDEMLALSAYHQWLATGAPMYPDKPIYGRGFPAPEQPETPSYARGEAAYQENCAICHQEDGSGHYENGEYVFPAPWGDGSNNWGAGIARVETMAGFIYQNMPLGQPRSLTGQQAWDIAYYINSQERPQDPRYTGDVAETAERFGPTFHNRSLYGQTREHDGHVLGDHANFGEKGDIQPWNVGMPRFENLSEE
CP024621	Halomonas_sp._Slthf1	TGAAGAGTTTGATCATGGCTCAGATTGAACGCTGGCGGCAGGCCTAACACATGCAAGTCGAGCGGTAACAGATCCAGCTTGCTAGATGCTGACGAGCGGCGGACGGGTGAGTAATGCATAGGAATCTGCCCGATAGTGGGGGATAACCTGGGGAAACCCAGGCTAATACCGCATACGTCCTACGGGAGAAAGGGGGCTCCGGCTCCCGCTATGGGATGAGCCTATGTCGGATTAGCTAGTTGGTGAGGTAACGGCTCACCAAGGCCACGATCCGTAGCTGGTCTGAGAGGATGATCAGCCACATCGGGACTGAGACACGGCCCGAACTCCTACGGGAGGCAGCAGTGGGGAATATTGGACAATGGGCGAAAGCCTGATCCAGCCATGCCGCGTGTGTGA…												MQRPIVTHFFDEPTNTFSYVVQDPDSSACAIIDSVLDFDYAAGRTDIRSANQIIAFVREK RLEVAWVLETHVHADHLSAAPYLHDQLGGKTGIGAHIVEVQEIFGKAFNAGTEFARDGSQ FDALFNEGDTFTIGSLEGRVLHTPGHTPACLTYVIGDAAFVGDTLFMPDYGTARCDFPGG DARTLYHSIQKVLSLPEQTRLFLCHDYKAPGRELFQHKTSVAEQRKTNVHVHDGISEEEF VKMRTERDATLGMPRLIIPSVQVNMRAGELPPAEDNGQVYLKVPINWF
DCRN01000000	Candidatus_Halomonas_sp._UBA1491													MKTFALSQSTGAGSPDVAGFFDPRTFSVQYIVSDPATKQCAIIDPVLDFDEKSGATATFCADALLTYVEEEGLTVAWILDTHPHADHFSAAQYLKEKTGAPTAIGQYVTKVQALWKEIYHWPDMAVDGRQWDRLFVEGDTFTIGELSARVLHSPGHTLASITYVIGDTAFVHDTLFQPDFGTARADFPGGDAKSLWNSIQQILTLPDDTRLFTGHDYMPDGREPTWQSSVDEQRANNPHLVGKSEEEYIALRHQRDSELPMPKLILHALQVNTRGGRLPEPEANGKRYLKIPLDALEGAAWD	MSNYHRYIVIALSSSALAVGTGLSLYAANAFAQQEERVDAALNQLVHEPPTMEDLEASDLHPELKKVIRYGYDLFTNTQQLRGEYVFNDMNCSSCHLGEGRVPFSAPVWAAAITLPDFRGKNQHVNNLEERIAGCFAYSMNGTPPEYGSDEMLALSAYHQWLATGAPMYPDKPIYGRGFPAPEQPETPSYARGEAAYQENCAICHQEDGSGHYENGEYVFPAPWGDGSNNWGAGIARVETMAGFIYQNMPLGQPRSLTGQQAWDIAYYINSQERPQDPRYTGDVAETAERFGPTFHNRSLYGQTREHDGHVLGDHANFGEKGDIQPWNVGMPRFENLSEE
QPII00000000	Halomonas_montanilacus_PYC7W_T	GCTGACGAGCGGCGGACGGGTGAGTAATGCATAGGAATCTGCCCGGTAGTGGGGGATAACCTGGGGAAACCCAGGCTAATACCGCATACGCCCTACGGGGGAAAGCAGGGGCTCTTCGGACCTTGCGCTATCGGATGAGCCTATGTCGGATTAGCTAGTTGGTAGGGTAAAGGCCTACCAAGGCGACGATCCGTAGCTGGTCTGAGAGGATGATCAGCCACATCGGGACTGAGACACGGCCCGAACTCCTACGGGAGGCAGCAGTGGGGAATATTGGACAATGGGGGCAACCCTGATCCAGCCATGCCGCGTGTGTGAAGAAGGCCTTCGGGTTGTAAAGCACTTTCAGCGAGGAAGAAAGCCTGGTGGCCAATACCCACCAGGAAGGACATCACTCGC…	MSHFLDRLNFFRKAREPFANEHGEARDESRGWEDSYRQRWQHDKVVRSTHGVNCTGSCSWKIYVKNGLVTWETQQTDYPRTRPDLPNHEPRGCPRGASYSWYMYSANRLKYPLVRKPLLKLWRDALKEKPDPVDAWASIVEDPAKTKLYKRARGMGGFVRANWDELNELIAASNVYTAKQYGPDRILGFSPIPAMSMVSYAAGSRYLSLIGGVCMSFYDWYCDLPPASPQTWGEQTDVPESADWYNSGYIIAWGSNVPQTRTPDAHFFTEVRYKGTKTVSITPDYAEVSKLTDEWLSVKQGTDAALGMAMGHVILKEFHLDNPSAYFTEYVRQYSDMPFLVELEPREDGSYAPGRQMRASDFEASLGQDNNPEWKTVAWDETRDQLVVPRGSIGFRWGE…	MKLTRREFAKANAAAVAAATAGMAMPIGATNLITNAELTQLNWNKAPCRFCGVGCSVMVGTQNDRIVATHGDVHSEVNRGLNCVKGYFLSKILYGQDRLQQPMLRKRNGVYDKRGDFEPVSWDEAFDLMADKFKTAIRDHGPDSVAMFGSGQWTIWEGYAASKLFKAGLRTNNIDPNARHCMASAVFGFMRTFGSDEPMGVYDDIEHANAFVLWGSNMAEMHPILWTRVTDRRLSFPDTQVAVLSTFEHRSFDLADIPMVMTPNADVVILNYIANHIIQTDRVDRDFVDSHTNFVRAVDDIGYGLRDEHPLQQAAANADDPNRWTSMSFDEFAEHVSDFTLERAARESGVSEGRLEQLAELYADPDIKVMTFWTMGVNQHTRGVWVNNLIYNLHLLTGK…		MYKRALSKGIFALSFPLAAMMGTAHAAAPEMSAEELERAGQIYFSRCAGCHGTLRKGATGPDLLPETTQELGQRRLESIITLGTEGGMNNFDGILDPDEIELISKYIQQTPEEPPEMSLSDIRDTWKILVPQEEWPTEPQHDRNWENFMVTILRDRGAMGIIDGDTKELVTEAETGYAVHVAKESSDGRFWYVQGRDGRLSKIDLWMDPPQVTAEVFIGIDARDVAVSHYGEWKDKYVIGGAYWPPHFVIADAETMEPLKVVSTRGYDTEGNYVHEARVAALYNTPNAPSWLVNVKETGQIWQVDYSDLENLRIDHIESAEFLHDGFFDPTGRYFQIAANFSNLMVFVDTETRKRVGMLNTGQIPHPGPGANWIDSECGPVAGTTHLGEGRMTFWGNDP…			MKYETQKVALPFFMVAMALFALQIVFGLAAAAAYVWPHFMSEAMPFNITRTSHTNLLIVWLLIGFMGCTYYLMPEEAENEIYSPNLAYFQLALFAIAGAGALISYQFGIHEGRHYLEQPLWAKLVITVSFLLFLFNTSLTMLKGRRTAINMVLMLGLWLAAVFWLFAFYNPDNLALDKLWWWWIVHIWVEGVWELIMASLLGYLLIKMTGVDREVIEKWLYVIVGLALFSGLLGTGHHYYWIGTPAYWQPIGSIFSTLEVIPFFAMVVFAFYMFWKGSRNHPNKAAMLWTLGSAAVAFFGAGVWGFMHTLSWINYYTHGTQVTAAHGHLAFYGAYVMLVLGVITYAMPQLRRVQPYNQVLNMWAFWIMTSAMWFMTFTLTFAGVVQTHLQRVLGMNFMQ…	MSDNHQDDKPTGSGVVPVNQGRRRFLAGSAMVGAAGMAGVTGVAGVGALTRSQPAKAASNGNGLSTHVAPGELDEYYGFWSGGHSGEVRVYGVPSMREIMRIPVFNHCSASGWGMTNESKRIMGDSHRFTNGDAHHPHISYTDGSHDGRYLFINDKANTRVARIRLDVFKTDAMVTVPNVQAIHGLRLQKAPRTGYVFANGEYMIPQPNDGRDINDPSKYYTMWNAIDADTMEVKWQVIVDGNLDNMDADYAGKYCAATCYNSEGAVDLAGKMRADRDWVTVFSIERIEQAVADGNYTTIGDSDVPVVDGRKSSDLNVTRYVPVPKNPHGLNTSTDGKYFIAAGKLSPTVTMIEISRLDDLFEGNLEDERDVVAAEPEIGLGPLHTTFDGRGNAYTTVF…	MNHRHIRNSLTRRQLIKGIAAASLLPLVGSAPFAIGGQHAGRVIVVGGGFGGATAAKYLKRANPAIEVILVEPNETFYTCPFSNLHLGGLREMDAIAHGYNELEERYGVRVIHAMAEDVDAEAHKVTLSTGRELDYDRLVLSPGVDMRWNALEGYDEEAAEKAPHAWKAGAQTELLRSQLEAMDDGGTFVMVAPDNPFRCPPGPYERASLVANYLAQYKPKSKVLILDAKDNFSKQGLFTAGWEQLYGDRIEWVGLSNDGRVTRVDADRLEVETEFGTVHRADVLNVIPPQKAGWIAERAGVTDDSGWVPVKPETFESRQVDDIYVVGDATVAAPMPKSGFCANAQAKVVAAAIAASLESRPAPEAYWTNTCYSLVGPEYGISVAGVYRVQDGVIAEVE…	MSRHNFDPSRLDRRQFLRWSAGAGAAGLLYSSGLQARPLSTDARIVIIGGGASGMAMANRLSHQLDGARITLVEPREVHHYQPGWTLVASGVWKPEKTMQPNSRFIPTGVDWVRQPADSIDAVNRRVELGDGSWIDYDYLVVATGLQLNYHLIDGMSSDLVGSHGIGSVYASIEGATRTRDAIDAWIAQGSGKGIFTAAPTPVKCAGAPLKMTFTTLSRLEATGHRDDFQVEFMAPGLGLFSQPYINDFVKQRFDDQGVTRRHHYRLSAIDPQAREAEFTFVGPDSEFTSHHQLRESEFSREGERRVVTGYDFIHVVPPMSAPDFVKASDLIAQDGPFRGEWLDVDIHTLQHNRYPEVFGIGDVIGAPINKTAASVKAQAPVVEANLLAQIQGQPLLAR…		MSTPIVTHFFDEPTNTFSYVVRDPDSKSCAILDSVLDFDYAAGRTDVRSADEIIAFVRENDLRVEWILETHVHADHLSAAPHLHETLGGKTGIGANITVVQDVFGKAFNAGTKFARDGSQFDRLFEEGDTFAIGSLEGRVLHTPGHTPACLTYVIGDAAFVGDTLFMPDYGTARCDFPGGDARTLYRSIQKVLALPGETRLFLCHDYKGPDREEYQHETSVAEQRARNVHVHEGISEEEFVKMRTERDATLDMPRLILPSVQVNMRAGHMPPPEDNGQVYLKVPINKF	MTIRRKTMALAGATLVAGISLAALAEYETLVELGYPAPREGELVHVPPTMQDLDEADIHPELKQVIRRGHDLFTNTQQLRGENVFNDMNCSSCHLGEGRLPFSGPVWPAAVTLPDFRGKNQHVNSLEERLAGCFAYSMNGAPPAYGSDDMLALSAYHQWLAKGVPMYPDQPIYGRGFPRLDEPEQAPDYARGEQVYLEQCAICHSKDGSGHYQDGKYVFPSPWGDGSNNWGAGISRTFTMASFIKYNMPLGQPMSLTDQEAWDVAYYINSQERPQDPRYTGDVRETRERFEATFHKHTLYGTERQHDGTLLGDHANMGEKKEMLPWNLGVPRFEDLKD
FNGI00000000	Halomonas_muralis_LMG_20969_T	ATTGAACGCTGGCGGCAGGCCTAACACATGCAAGTCGAGCGGCAGCACGGGAAGCTTGCTTCCTGGTGGCGAGCGGCGGACGGGTGAGTAATGCATAGGAATCTGCCCGGTAGTGGGGGATAACCTGGGGAAACCCAGGCTAATACCGCATACGTCCTACGGGAGAAAGCGGGGGCTCTTCGGACCTCGCGCTATCGGATGAGCCTATGTCGGATTAGCTGGTTGGTGAGGTAACGGCTCACCAAGGCGACGATCCGTAGCTGGTCTGAGAGGATGATCAGCCACACTGGGACTGAGACACGGCCCAGACTCCTACGGGAGGCAGCAGTGGGGAATATTGGACAATGGGGGCAACCCTGATCCAGCCATGCCGCGTGTGTGAAGAAGGCTTTCGGGTTG…	MSHFIDRLKYLTRKPPEFAGGHGETRDETRQWEDGYRQRWQHDKVVRSTHGVNCTGSCSWKIYVKNGLVTWETQQTDYPRTRPDLPNHEPRGCPRGASYSWYLYSANRLKYPLVRKALVKLWREALAEHGDPVDAWASIVEDPARSAEYKRARGMGGFVRADWDEIQTLIAASNVYTAKQYGPDRVVGFSPIPAMSMVSYASGARYLSLIGGVCLSFYDWYCDLPPASPQTWGEQTDVPESADWYNSGYIIAWGSNVPQTRTPDAHFFTEVRYKGTKTVAITPDYAEVSKLCDEWLSPQQGTDAALAMAMGHVILKEFHLDKPSAYFTDYVRRYTDMPMLVELEAREDGSYAPGKQLRASDFAANLGQANNPQWKTLAWDETSDRLVVPRGSIGFRWGE…									MTSNYRYDLAPYTWSQTKSLKKGRALFTQPPMPIKCAGAPQKAMYLSCDHWRRQGRLADI EVSFCNAGQVLFGVSAYVPALQDYIERYGINVDYQHRLVAVDGPSKIAHFMVAGEDGEHQ LEHPFDLLHVVPPQKAPTFIADSGLANEAGWLELDPETLQHVHHPAVFGLGDASGTSNAK TAAAVRQQAPVVAENLLASLDDRPLSAAYFGYGACPLTVERGRVVLAEFGYGGQLQPTFP RWLNDGTQATRLAW		MLDIPRIPSRLTPRLSLSEATHMPIKPIVKAFFDEPTNTFSYVVCDPASRACAILDSLIDFDYAAGRTDVHSADEIVDFVQSEGLSVEWILETHVHADHLSAAPYLHDKLGGRTGIGAHISEVQEVFGKAFNAGTEFARDGSQFDRLFEEGDTLRIGQLEGRVIHTPGHTPACLTYVIGDAAFVGDTLFMPDYGTARCDFPGGDARTLYHSIQKVLALPGETRLFLCHDYKAPGRDTYQYQTSVAEQRAHNVHVHEGTSEEAFVRMRTERDATLSMPRLILPAVQVNMRAGHMPPAEDNGQVYLKVPLNYF	MTPWKPTLWVAGGTLSLLALSLAAVTQAAEPERDYQKPLPPAPPGEATFQPPLERDIPDNQYGDMVRLGRDIFINTQQLRGRYVFNDQNCSNCHLDAGRLADSAPMWASFGMYPAYRGKNDRVNTMAERIQGCFTYSMNGKPPAAGSEPLVAMQTYLHWMATGAPINQAMPGRGYPDLPEPEKAYDPARGAEVYAQNCAVCHGADGAGQQVGDRQVFPPLWGDGAYNWGAGMHRVSTAAAFIKANMPLGQPNSLSNQQAWDVAAYINSHERPQDPRRRTMESLEATVETFHQHGGYYGRPFNGQTLGDHANYGQDERPATPDA
RZHF00000000	Halomonas_nanhaiensis_YIM_M_13059_T	TTAAACTGAAGAGTTTGATCATGGCTCAGATTGAACGCTGGCGGCAGGCTTAACACATGCAAGTCGAGCGGTAACAGGTCTAGCTTGCTAGACGCTGACGAGCGGCGGACGGGTGAGTAATGCATAGGAATCTGCCCGATAGTGGGGGATAACCTGGGGAAACCCAGGCTAATACCGCATACGTCCTACGGGAGAAAGGGGGCTCCGGCTCCCGCTATCGGATGAGCCTATGTCGGATTAGCTAGTTGGTGGGGTAATGGCCCACCAAGGCGACGATCCGTAGCTGGTCTGAGAGGATGATCAGCCACATCGGGACTGAGACACGGCCCGAACTCCTACGGGAGGCAGCAGTGGGGAATATTGGACAATGGGGGCAACCCTGATCCAGCCATGCCGCGT…										MNAQQTTTYDVVIIGGGAGGISVAASLFNRQSDLSIAIIEPAEDHFYQPGWTMVGGGIFT QESTRKPMAEVMPKKATWHQTTAKSISPDAESVMLTSGQTLGYRRLIVAPGLVVDWSAIS GLEETLGHNGVTSNYRYDLAPYTWSLVKSLTQGKALFTQPPMPIKCAGAPQKAMYLACDH WRKQGNLGQIETTFCNAGEVLFGVKDYVPALQKYIEHYGIETAYKNRLTAVDGAAKVAQF EVAGENGSQTVERPFDMLHVVPPQKAPTLIAESGLANAGGWLDLNASTLQHERYPNIFGL GDASGTSNAKTAAAVRKQAPVVAQNVLASLNDKPLSAAYYGYGSCPLTVERGKIVMAEFG YNGQLQPTFPKWVNDGTHPTRAAWLLKAKALPW…		MKTFALSRSTGGGAPDVAGFFDSRTFSVQYVVSDPATKRCAIIDPVLDFDEKSGATATFNADTLLEYVAKEGLTVEWILDTHPHADHFSAAQYLKEKTGAPTAIGQYVTQVQALWQEIYHWPDMPTDGRQWDTLFTKGDTFHIGELSARVLHSPGHTLASITYVVGDTAFVHDTLFQPDFGTARADFPGGSAKALWNSIQQILALPDETRLFTGHDYMPNGREPNWQSSVAEQRANNPHLAGKNEESYIALRHQRDSELPMPKLILHALQVNTRGGRLPEPEANGKRYLKIPLDALEGATWD
JACIVL000000000	Halomonas_neptunia_DSM15720_T	TTGAACGCTGGCGGCAGGCCTAACACATGCAAGTCGAGCGGTAACAGATCTAGCTTGCTAGATGCTGACGAGCGGCGGACGGGTGAGTAATGCATAGGAATCTGCCCGGTAGTGGGGGATAACCTGGGGAAACCCAGGCTAATACCGCATACGTCCTACGGGAGAAAGGGGGCTCCGGCTCCCGCTATTGGATGAGCCTATGTCGGATTAGCTAGTTGGTGAGGTAATGGCTCACCAAGGCAACGATCCGTAGCTGGTCTGAGAGGATGATCAGCCACATCGGGACTGAGACACGGCCCGAACTCCTACGGGAGGCAGCAGTGGGGAATATTGGACAATGGGGGSAACCCTGATCCAGCCATGCCGCGTGTGTGAAGAAGGCCCTCGGGTTGTAAAGCA…	MSHFIDRLNFFRKSREPFANEHGELRSESRQWEDSYRARWQHDKVVRSTHGVNCTGSCSWKIYVKNGLVTWETQQTDYPRTRPDLPNHEPRGCPRGASYSWYLYSANRLKYPLIRKPLLALWREALKANPDPVDAWASIVEDPAKTKQYKRARGMGGFVRGNWDELNELVAASNVYTAKQYGPDRILGFSPIPAMSMVSYAAGSRYLSLIGGVCMSFYDWYCDLPPASPMTWGEQTDVPESADWYNSGYIIAWGSNVPQTRTPDAHFFTEVRYKGTKTVSITPDYAEVSKLTDEWLSAKQGTDAALAMAMGHVILKEFHLDNPSAYFTDYVRRYTDMPFLVELEVREDGSFAPGRQLRASDFDAALGQENNPEWKTVAWDETRDQLVVPRGSIGFRWGE…						MKYETQKVALPFFVVAMALFTLQIVFGLLAATVYAWPNFMAEVMPFHIMRVSHTNLLIVWLLIGFMGCTYYLMPEEAEREIHSPNLAYIQLAIFAFAGAAALVGYQFGIHEGREFLEQPFWVKILITISFLMFLFNTSMTLLKGRKTAINLVLMLGLWLAAVFWLFAFYNPTNLAVDKLYWWWVVHLWVEGVWELIMASLLGYLLIKMTGVDREVIEKWLYIIVGLALFSGLLGTGHHYYWIGAPGYWQPIGSIFSTLEVAPFFAMVVFAFTMFWKGSRNHPNKAAMLWALGCPTIAFFGAGVWGFMHTLSFVNYYSHGTQVTAAHGHLAFYGAYVMLILGVITYAMPQIRRVQPYNQILNMWGFWIVTSAMCFMTFTLTFAGVVQTHLQRVLGMNYME…	MSDKKDHIQDIGRRHFLRNTAVTGVAGAGLASGFGAGALLNSRQVQAAGANGIDVAPGELDDYYGFWSGGHSGEVRVLGVPSMRELMRIPVFNVDSASGWGISNESKRILGESSHFLNGDCHHPHISMTDGSYDGKYLFINDKANTRVARIRLDIMKTDKVTTIPNVQAIHGLRLQKVPYTKYVFANAELPIPQINDGRDLENPDNYFTMFNALDAESMDVAWQVIVDGNLDNTDADYTGRFVASTCYNSEKGMTLTETMRNERDWVVVFDVEAIEAAVAAGNYKTLGESSVPVLDGRKGSQLTRYIPIPKNPHGVNTSPDGKYFIANGKLSPTCSIIAIDKLPELFDDSIEPRDTIVGEPELGLGPLHTTYDGRGNAYTTLFIDSQVAKWNIEDAIRH…				MQRPIVTHFFDEPTNTFSYVVQDPDSRACAIIDSVLDFDYAAGRTDVRSADNIIAFIRQHDLDVVWILETHVHADHLSAAPYLHEQLGGKTGIGANIVKVQEIFGKAFNAGSEFARDGSQFDALFEEGDTFTVGQLQGRVLHTPGHTPACLTYVVGDAAFVGDTLFMPDYGTARCDFPGGDARTLYHSIQKVLALPEQTRLFLCHDYKAPGRDTFQHETSVAEQRSENVHVHEGISEDEFVKMRTERDATLGMPRLIIPSVQVNMRAGELPPAEENGTVYLKVPINFF	MIICRRSLVITLTGCSLGFGTVYTATVFAQPEERPDAALNMLVHEPPTMEDLENSELHPELKKVIRYGHDLFTNTQQLRGENVFNDMNCSSCHLGEGRVPFSAPVWAAAITLPDFRGKNQHVNNLEERIAGCFAYSMNGVPPEYGSDEMLALSAYHQWLATGAPMYPDKPIYGRGFPAPDEPAEEPDYARGEAAYQQNCSICHQNDGSGHYENGEYVFPAPWGDGSNNWGAGIARVETMAGFIYQNMPLGQPRSLSDQDAWDIAYYINSQERPQDPRYTGDVADTAERFGPTFHNRSLYGQTREHDGHVLGDHDNFGEKGDIKPWNVGMPRFENLSEE
NWUX00000000	Halomonas_nigrificans_MBT_G8648_T	TAACAGGGGTAGCTTGCTACCCGCTGACGAGCGGCGGACGGGTGAGTAATGCATAGGAATCTGCCCGGTAGTGGGGGATAACCTGGGGAAACCCAGGCTAATACCGCATACGTCCTACGGGAGAAAGGGGGCTTCGGCTCCCGCTATTGGATGAGCCTATGTCGGATTAGCTAGTTGGTGAGGTAATGGCTCACCAAGGCGACGATCCGTAGCTGGTCTGAGAGGATGATCAGCCACATCGGGACTGAGACACGGCCCGAACTCCTACGGGAGGCAGCAGTGGGGAATATTGGACAATGGGCGGAAGCCTGATCCAGCCATGCCGCGTGTGTGAAGAAGGCCTTCGGGTTGTAAAGCACTTTCAGCGAGGAAGAACGCCTAGTGGTTAATACCCATTAG…	MSHFIDRLNFFRKSREPFANEHGELRSESRHWEDSYRARWQHDKVVRSTHGVNCTGSCSWKIYVKNGLVTWETQQTDYPRTRPDLPNHEPRGCPRGASYSWYMYSANRLKYPLIRKPLLALWREALKANPDPVDAWASIVEDPAKTKQYKRARGMGGFVRGNWDELNELVAASNVYTAKQYGPDRIIGFSPIPAMSMVSYAAGSRYLSLIGGVCMSFYDWYCDLPPASPMTWGEQTDVPESADWYNSGYIIAWGSNVPQTRTPDAHFFTEVRYKGTKTVSITPDYAEVSKLTDEWLSAKQGTDAALAMAMGHVILKEFHLENPSAYFTDYVRRYTDMPFLVELEAREDGSFAPGRQLRASDFDAALGQENNPEWKTVAWDESRDQLVVPRGSIGFRWGE…								MSQPWNRLSRRQLLKGLGGASALPLLGAMPSLAIGGQHAGHVVVVGGGFGGATAAKYLKRANPAIKVTLVEPAEVFYTCPFSNLFLGGLRDMRSIAHNYDELRQRYGVDVIHALAEDIDADAHKVRLSTGDTLRYDRLVLSPGVDMRWDALDGYDEAAAEKAPHAWKAGHQTTLLKQQLEAMEDGGTFIIVAPDNPYRCPPGPYERAGMVAHYFKEHKPNSKVLILDAKDNFSKQGLFTAGWQRLYGDRIEWVGLSNDGRVTRVDADNLEVETEFGTRHRADVLNVIPPQKAGWIADRAGVTDSSGWVPVKPDTFESQQVSDIYVVGDATVAAPMPKSGFCANAQAKVVAAAIASSLEQQPAPTAYWANTCYSLVGPNYGISVAGVYRVTDGAIAEVPG…			MQRPIVTHFFDEMSNTFSYVVQDPDSNACAIVDSVLDFDYAAGRTGVCSADKIIGFIRENDLVVEWILETHVHADHLSAAPHLHQQLGGKTGIGAYIVEVQEIFGKAFNAGTDFARDGSQFDALFNEGDMFTIGSLQGLVLHTPGHTPACLTYVIGEAAFVGDTLFMPDYGTARCDFPGGDARMLYRSIQKVLALPEQTRLFLCHDYKAPGRDTYQHETSVAEQRMTNVHVHEGIGEDEFVKMRSERDATLGMPKLIIPSVQVNMRAGEMPPAEDNGQVYLKIPINRF
CP020469	Halomonas_sp._Soap_Lake_6	TTAAACTGAAGAGTTTGATCATGGCTCAGATTGAACGCTGGCGGCAGGCCTAACACATGCAAGTCGAGCGGTAACAGATCTAGCTTGCTAGATGCTGACGAGCGGCGGACGGGTGAGTAATGCATAGGAATCTGCCCGGTAGTGGGGGATAACCTGGGGAAACCCAGGCTAATACCGCATACGTCCTACGGGAGAAAGGGGGCTTCGGCTCCTGCTATTGGATGAGCCTATGTCGGATTAGCTAGTTGGTGAGGTAATGGCTCACCAAGGCAACGATCCGTAGCTGGTCTGAGAGGATGATCAGCCACATCGGGACTGAGACACGGCCCGAACTCCTACGGGAGGCAGCAGTGGGGAATATTGGACAATGGGCGGAAGCCTGATCCAGCCATGCCGCGT…	MSHFIDRLNFFRKSREPFANEHGELRSESRQWEDSYRARWQHDKVVRSTHGVNCTGSCSWKIYVKNGLVTWETQQTDYPRTRPDLPNHEPRGCPRGASYSWYLYSANRLKYPLVRKPLLALWREALKANPDPVDAWASIVEDPAKTKQYKRARGMGGFVRGNWDELNELVAASNVYTAKQYGPDRIIGFSPIPAMSMVSYAAGSRYLSLIGGVCMSFYDWYCDLPPASPMTWGEQTDVPESADWYNSGYIIAWGSNVPQTRTPDAHFFTEVRYKGTKTVSITPDYAEVSKLTDEWLSAKQGTDAALAMAMGHVILKEFHLENPSAYFTDYVRRYTDMPFLVELEAREDGSFAPGRQLRASDFDAALGQENNPEWKTVAWDETRDQLVVPRGSIGFRWGE…								MSQPWNRLSRRQLLKGLGGASALPLLGAMPSLAIGGQHAGHVVVVGGGFGGATAAKYLKRANPAIKVTLVEPAEVFYTCPFSNLFLGGLRDMRSIAHNYDELRQRYDVDVIHALAEDIDADTHKVRLSTGDTLHYDRLVLSPGVDMRWDALDGYDEATAEKAPHAWKAGHQTTLLKQQLEAMEDGGTFIMVAPDNPYRCPPGPYERAGMVAHYFKEHKPSSKVLILDAKDNFSKQGLFTAGWQHLYGDRIEWVGLSNDGRVTRVDADNLEVETEFGTRHRADVLNVIPPQKAGWIADRAGVTDSSGWVPVKPDTFESQQVNDIYVVGDATVAAPMPKSGFCANAQAKVVAAAIASSLEQQPAPTAYWANTCYSLVGPNYGISVAGVYRVTDGAIAEVAG…			MQHPIVTHFFDEASNTFSYVVQDPDSRACAIVDSVLDFDYAAGQTGVRSADKIIGFIRENDLEVEWILETHVHADHLSAAPYLHQQLGGKTGIGAHIVEVQEIFGKAFNAGTEFARDGSQFDALFNEGDVLTIGSLQGHVLHTPGHTPACLTYVIGEAAFVGDTLFMPDYGTARCDFPGGDARTLYRSIQKVLALPEQTRLFLCHDYKAPGRDTYQHETSVAEQRMANVHVHEGIGEDEFVKMRSERDATLGMPKLIIPSVQVNMRAGEMPPAEDNGQVYLKVPINRF
CP019915	Halomonas_sp._Soap_Lake_7	AGAGTTTGATCATGGCTCAGATTGAACGCTGGCGGCAGGCCTAACACATGCAAGTCGAGCGGTAACAGATCTAGCTTGCTAGATGCTGACGAGCGGCGGACGGGTGAGTAATGCATAGGAATCTGCCCGGTAGTGGGGGATAACCTGGGGAAACCCAGGCTAATACCGCATACGTCCTACGGGAGAAAGGGGGCTTCGGCTCCTGCTATTGGATGAGCCTATGTCGGATTAGCTAGTTGGTGAGGTAATGGCTCACCAAGGCAACGATCCGTAGCTGGTCTGAGAGGATGATCAGCCACATCGGGACTGAGACACGGCCCGAACTCCTACGGGAGGCAGCAGTGGGGAATATTGGACAATGGGCGGAAGCCTGATCCAGCCATGCCGCGTGTGTGAAGA…	MSHFIDRLNFFRKSREPFANEHGELRSESRQWEDSYRARWQHDKVVRSTHGVNCTGSCSWKIYVKNGLVTWETQQTDYPRTRPDLPNHEPRGCPRGASYSWYLYSANRLKYPLVRKPLLALWREALKANPDPVDAWASIVEDPAKTKQYKRARGMGGFVRGNWDELNELVAASNVYTAKQYGPDRIIGFSPIPAMSMVSYAAGSRYLSLIGGVCMSFYDWYCDLPPASPMTWGEQTDVPESADWYNSGYIIAWGSNVPQTRTPDAHFFTEVRYKGTKTVSITPDYAEVSKLTDEWLSAKQGTDAALAMAMGHVILKEFHLENPSAYFTDYVRRYTDMPFLVELEAREDGSFAPGRQLRASDFDAALGQENNPEWKTVAWDETRDQLVVPRGSIGFRWGE…								MSQPWNRLSRRQLLKGLGGASALPLLGAMPSLAIGGQHAGHVVVVGGGFGGATAAKYLKRANPAIKVTLVEPAEVFYTCPFSNLFLGGLRDMRSIAHNYDELRQRYDVDVIHALAEDIDADTHKVRLSTGDTLHYDRLVLSPGVDMRWDALDGYDEATAEKAPHAWKAGHQTTLLKQQLEAMEDGGTFIMVAPDNPYRCPPGPYERAGMVAHYFKEHKPSSKVLILDAKDNFSKQGLFTAGWQHLYGDRIEWVGLSNDGRVTRVDADNLEVETEFGTRHRADVLNVIPPQKAGWIADRAGVTDSSGWVPVKPDTFESQQVNDIYVVGDATVAAPMPKSGFCANAQAKVVAAAIASSLEQQPAPTAYWANTCYSLVGPNYGISVAGVYRVTDGAIAEVAG…			MQHPIVTHFFDEASNTFSYVVQDPDSRACAIVDSVLDFDYAAGQTGVRSADKIIGFIRENDLEVEWILETHVHADHLSAAPYLHQQLGGKTGIGAHIVEVQEIFGKAFNAGTEFARDGSQFDALFNEGDVLTIGSLQGHVLHTPGHTPACLTYVIGEAAFVGDTLFMPDYGTARCDFPGGDARTLYRSIQKVLALPEQTRLFLCHDYKAPGRDTYQHETSVAEQRMANVHVHEGIGEDEFVKMRSERDATLGMPKLIIPSVQVNMRAGEMPPAEDNGQVYLKVPINRF
SDSD00000000	Halomonas_niordiana_ATF_5.4_T	TCGAGCGGTAACAGGTCTAGCTTGCTAGATGCTGACGAGCGGCGGACGGGTGAGTAATGCATAGGAATCTGCCCGGTAGTGGGGGATAACTTGGGGAAACTCAAGCTAATACCGCATACGCCCTACGGGGGAAAGCAGGGGATCTTCGGACCTTGCGCTATCGGATGAGCCTATGTCGGATTAGCTAGTTGGTGAGGTAATGGCTCACCAAGGCAACGATCCGTAGCTGGTCTGAGAGGATGATCAGCCACACTGGGACTGAGACACGGCCCAGACTCCTACGGGAGGCAGCAGTGGGGAATATTGGACAATGGGCGAAAGCCTGATCCAGCCATGCCGCGTGTGTGAAGAAGGCTTTCGGGTTGTAAAGCACTTTCAGCGAGGAAGAAGGCTTGGCGG…												MARPIVTSFLDEPTNTFSYVVQDPGSHACAILDSVLDFDYAAGRTDVRSAEEIIAFIRKHDLQVDWILETHVHADHLSAAPYLREKLGGQTGIGARITEVQEIFAEAFNAGNDFARDGSQFDHLFEEGDTFAIGGLEVRVLHTPGHTPACLTYLIGDAAFVGDTLFMPDYGTARCDFPGGDAATLFRSIQKVLALPEDTRLFLCHDYLSPDRETYHHETSVAEQRADNIHVHEGVSEEDFVKLRTERDATLGMPRLILPSVQVNMRAGEMPPAEQNGQVYLKVPLNLF
RXNS00000000	Halomonas_nitroreducens_11S_T	AAACTGAAGAGTTTGATCATGGCTCAGATTGAACGCTGGCGGCAGGCCTAACACATGCAAGTCGAGCGGAAACGATGGAAGCTTGCTTCCAGGCGTCGAGCGGCGGACGGGTGAGTAATGCATAGGAATCTGCCCGGTAGTGGGGGATAACCTGAGGAAACTCAGGCTAATACCGCATACGCCCTACGGGGGAAAGCAGGGGATCTTCGGACCTTGCGCTATCGGATGAGCCTATGTCGGATTAGCTTGTTGGTGAGGTAATGGCTCACCAAGGCCGCGATCCGTAGCTGGTCTGAGAGGATGATCAGCCACATCGGGACTGAGACACGGCCCGAACTCCTACGGGAGGCAGCAGTGGGGAATATTGGACAATGGGCGAAAGCCTGATCCAGCCATGCC…	MSHFIDRLNFFRKAREPYANEHGELRDESRGWEDGYRQRWQHDKIVRSTHGVNCTGSCSWKIYVKNGLVTWETQQTDYPRTRPDLPNHEPRGCPRGASYSWYIYSANRLKHPLVRKPLLKLWREAREAKGDPVEAWASIVEDPAKAKQYKRARGMGGFVRADWDELNELIAASNVYTAKQFGPDRIIGFSPIPAMSMVSYAAGSRYLSLIGGVCMSFYDWYCDLPPASPQTWGEQTDVPESADWYNSGYIIAWGSNVPQTRTPDAHFFTEVRYKGTKTVSVTPDYAEVSKLTDEWLSAKQGTDAALAMAMGHVILKEFHLDKPSAYFTDYVRRYTDMPCLVELEAREDGSYAPGKQLRASDFADNLGQDNNPEWKTVAWDETRDQLVVPRGSIGFRWGE…				MKQLGYLKPLAMAVTAAALGIGLAHAQPHEDIDESQAAYQGTESAVEAESARTVRTPGAPDLSEAEFEQAKQIYFQRCAGCHGVLRNGATGKPLTTDITQERGLEYLKAFITYGSAAGMPNWGTSGELSEDEIELMAKYIMHEPPVPPEFGLPAMQETWEVMVPPEERPSEQMNDLDLANLFSVTLRDAGQIALIDGASKEIVEVLDTGYAVHISRMSASGRYLFVIGRDAKVDMIDLWMAEPAIVASIKVGLEARSVETSKFEGYEDKFAVAGTYWPPQYVIMDGETLEPLKIVSTRGMTVDTQEYHPEPRVAAIVASHQHPEFIVNVKETGKVQLVNYEDLDALSTVEIDTSRFLHDGGWDSTGRYFLTAANESNQIVVIDAQERELEAIVDVGKIP…		MKYETQRVALPFFMVAMALFALQIVFGLLAATVYAWPNFMAELMPFNIMRVSHTNLLIVWLLLGFMGSTYYLMPEEAEQEIHSPGLAYLQLAIFAFAGAAAIVGYQFGIHEGREFLEQPFWVKVLITISFLMFLFNTSMTLAKGRKTAINLVLMLGLWLAAVFWLFAFYNPTNLAVDKLYWWWVVHLWVEGVWELIMASLLGYLLIKMTGVDREVIEKWLYVIVGLSLFSGLLGTGHHYYWIGAPSYWQPIGSIFSTLEVIPFFAMVVFAFTMFWKGSRNHPNKAAMLWALGCPTIAFFGAGVWGFMHTLSWINYYSHGTQVTAAHGHLAFYGAYVMLILGIITFAMPQLRRVQPYNQVLNMWGFWIMTSAMCFMTFTLTFAGVVQTHLQRVLGMNYME…	MSDDKKRELKDIGRRHFLRNSAVTGIAGAGLASGLGAGAMMQSRQARAAGENGIEVAPGELDEYYGFWSGGHQGEVRVLGVPSMRELMRIPVFNVDSASGWGITNESRRVLGDSARFLNGDAHHPHISMTDGRYDGKYLFINDKANTRVARIRLDIMKTDKITTIPNVQAIHGLRLQKVPHTKYVFANAELPIPQINDGRDLEAPDNYYTMFNAIDAESMEVAWQVIVDGNLDNTDADYTGRFVASTCYNSEKGMTLADTMRAERDWVVVFDVEAIEAAVAAGQHETLGDSPVPVLDGRKGSKLTRYIPVPKNPHGLNTSPDGQYFIANGKLSPTVSIIAIDKLPELFDDAIAPRDTVVGEPELGLGPLHTTYDGRGNAYTTLFIDSQVAKWNIADAIR…		MPHPTPQTSSRRHDVVVIGGGAAGIAVTASLLKRRGDLDIAIVEPAEMHSYQPGWTLVGG GVFSAAITRRPMADVIPDKASWYAIHAERVDPAAGEVVLGDGRRLGYTRLVVAPGLVIDW GAIEGLEATLGQHGVTSNYRFDLAPYTWSLVQSLDKGRALFTQPPMPVKCAGAPQKAMYL SCDHWRRQGRLGQIAVSFCTAGEVLFGVADYVPALEHYIDRYGIETAFGHRLVAVDGPSR TARFAVKDAEGERAEERDFDMLHVVPPQKAPAFIADSGLANAGGWLDLDPETLQHARHPA VFGLGDASGTPNAKTAAAVRKQAPVVAENLLASLEDAPLPAGYLGYGSCPLTVERGRIVL AEFGYGGQLQPTFPRWVNDGTQATRRAWWLKAK…	MVKNIIVVGGGIGGTMTANNLVRKIYPEINGGKARITLISDSYWHYYKPAFMYVAFGKFFKDELRRPQASLLRPEINFVLDRVEGFEFKSSRLKMRSGDVHDYDYLVVSTGCIPAPERIEGLKEAGDHFYQHAPARKLFDKISTIEKGRIFIGVTFPKTPNVPHQCGIAPIETTLMLDEFLRQRGVRDKVEIVYTYPTIAQLTRNCLFLQERTGEVLPSIFDSKNIKHKRGFTLASVDPERNVAISEEGAEENFDILMQTPPIRAVDAVLDSGFSQSPNNEGWLPTDRQSLQLEGFENVFIMGDTVDLPISKAGGSCHNQSPVICNNIAGLMRTGKTVDEYDGKVQAIAQMGMEAGMPLWYDYDEDVKPTPPTKIGGLMRKGFNRGVYWSVARGLI	MSQQPIVKAFFDEPTNTFSYVVRDPDSNACAILDSVLDFDYAAGRTDVRSADEIIAYVEGEGLSVEWVLETHVHADHLSAAPYLHDKLGGKTGIGARIVEVQEIFGKAFNAGTEFARDGSQFDRLFEEGDAFAIGGLEGRVLHTPGHTPACLTYVIGDAAFVGDTLFMPDYGTARCDFPGGDARTLYRSIQKVLALPGETRLFLCHDYKAPDREEYQHETTVAEQRAHNIHVHEGVDEDDFVRMRTERDATLGMPRLILPSVQVNMRAGEMPPAENNGQVYLKVPINRF	MNTPRMTSWLAGPLVAVLGLSAVSAAESEAPERDYQVPLPEAPAGEATFTPPAERDIPDNQYGEMVRKGRDLFVNTQQLRGENVFNDQNCSNCHLDAGRLADSAPMWASMGVYPAYRGKNDKVNTMAERIQGCFTYSMNGVPPEYGSETLVALQTYFHWMATGAPINQSLPGRGYPGLEETGEAPDRGRGAEVYADQCAVCHGDNGQGQKVGERQVFPPLWGDGAYNWGAGMHRVNTAANFIKANMPLGKPYSLTDQQAWDVAAFINSHERPQDPRRRTLASVDETDEIFHQHMGFYGDEIDGQRLGDHDDYGENPR
CP007757	Halomonas_sp._SK03	GGCTCCCGCTATTGGATGAGCCTATGTCGGATTAGCTGGTTGGTGAGGTAAAGGCTCACCAAGGCAACGATCCGTAGCTGGTCTGAGAGGATGATCAGCCACATCGGGACTGAGACACGGCCCGAACTCCTACGGGAGGCAGCAGTGGGGAATATTGGACAATGGGGGGAACCCTGATCCAGCCATGCCGCGTGTGTGAAGAAGGCCCTCGGGTTGTAAAGCACTTTCAGCGAGGAAGAACGCCTAGTGGTTAATACCCATTAGGAAAGACATCACTCGCAGAAGAAGCACCGGCTAACTCCGTGCCAGCAGCCGCGGTAATACGGAGGGTGCAAGCGTTAATCGGAATTACTGGGCGTAAAGCGCGCGTAGGTGGCTTGATAAGCCGGTTGTGAAAGC…	MSHFIDRLNFFRKSREPFANEHGELRSESRQWEDSYRARWQHDKVVRSTHGVNCTGSCSWKIYVKNGLVTWETQQTDYPRTRPDLPNHEPRGCPRGASYSWYLYSANRLKYPLVRKPLLALWREALKANPDPVDAWASIVEDPAKTKQYKRARGMGGFVRGNWDELNELVAASNVYTAKQYGPDRILGFSPIPAMSMVSYAAGSRYLSLIGGVCMSFYDWYCDLPPASPMTWGEQTDVPESADWYNSGYIIAWGSNVPQTRTPDAHFFTEVRYKGTKTVSITPDYAEVSKLTDEWLSAKQGTDAALAMAMGHVILKEFHLDNPSAYFTDYVRRYTDMPFLVELEVREDGSFAPGRQLRASDFDAALGQENNPEWKTVAWDETRDQLVVPRGSIGFRWGE…						MKYETQKVALPFFMVAMALFTLQIVFGLLAATVYAWPNFMAEVMPFHIMRVSHTNLLIVWLLIGFMGCTYYLMPEEAEREIHSPNLAYIQLAIFAFAGAAALVGYQFGIHEGREFLEQPFWVKILITISFLMFLFNTSMTLLKGRKTAINLVLMLGLWLAAVFWLFAFYNPTNLAVDKLYWWWVVHLWVEGVWELIMASLLGYLLIKMTGVDREVIEKWLYIIVGLALFSGLLGTGHHYYWIGAPGYWQPIGSIFSTLEVAPFFAMVVFAFTMFWKGSRNHPNKAAMLWALGCPTIAFFGAGVWGFMHTLSFVNYYSHGTQVTAAHGHLAFYGAYVMLILGVITYAMPQIRRVQPYNQVLNMWGFWIVTSAMCFMTFTLTFAGVVQTHLQRVLGMNYME…	MSDKKDHIQDIGRRHFLRNTAVTGVAGAGLASGFGAGALLNSRQVQAAGANGIDVAPGELDDYYGFWSGGHSGEVRVLGVPSMRELMRIPVFNVDSASGWGISNESKRILGESSHFLNGDCHHPHISMTDGSYDGKYLFINDKANTRVARIRLDIMKTDKVTTIPNVQAIHGLRLQKVPYTKYVFANAELPIPQINDGRDLENPDNYFTMFNALDAESMDVAWQVIVDGNLDNTDADYTGRFVASTCYNSEKGMTLIETMRNERDWVVVFDVEAIEAAVAAGNYKTLGESSVPVLDGRKGSQLTRYIPIPKNPHGVNTSPDGKYFIANGKLSPTCSIIAIDKLPELFDDSIEPRDTIVGEPELGLGPLHTTYDGRGNAYTTLFIDSQVAKWNIEDAIRH…				MQRPIVTHFFDEPTNTFSYVVQDPDSRACAIIDSVLDFDYAAGRTDVRSADNIIAFIRKHDLDVTWILETHVHADHLSAAPYLHEQLGGKTGIGANIVAVQEIFGKAFNAGSEFARDGSQFDALFDEGDTFTVGQLQGYVLHTPGHTPACLTYVVGDAAFVGDTLFMPDYGTARCDFPGGDARTLYRSIQKVLALPEQTRLFLCHDYKAPGREIFQHETSVAEQINGNVHVHKGVSEDEFVKMRTERDATLGMPRLIIPSVQVNMRAGEMPPAEENGTVYLKVPLNFF
AP019416	Halomonas_olivaria_TYRC17_T	TGAAGAGTTTGATCATGGCTCAGATTGAACGCTGGCGGCAGGCCTAACACATGCAAGTCGAGCGGTAACAGATCTAGCTTGCTAGATGCTGACGAGCGGCGGACGGGTGAGTAATGCATAGGAATCTGCCCGATAGTGGGGGATAACCTGGGGAAACCCAGGCTAATACCGCATACGTCCTACGGGAGAAAGGGGGCTTCGGCTCCCGCTATTGGATGAGCCTATGTCGGATTAGCTAGTTGGTGAGGTAAAGGCTCACCAAGGCAACGATCCGTAGCTGGTCTGAGAGGATGATCAGCCACATCGGGACTGAGACACGGCCCGAACTCCTACGGGAGGCAGCAGTGGGGAATATTGGACAATGGGGGAACCCTGATCCAGCCATGCCGCGTGTGTGAA…	MWVREKLRPQTGWTPLAFGLDWQRPPRHMNSTSFFYSHSSQWRYEKLEIKEILSPLAKAEDYPGSLIDFNVRAERMGWLPSAPQLDTNPLRLAKKAEAAGMSTADYAVQQLKSGELRFAAEDPDAAENFPRNMFIWRSNLLGSSGKGHEYMLKYLLGTRHGIQGKDLGDFGGQKPEEVVWHDEAPEGKLDLLVTLDFRMSTTCLYSDIVLPTATWYEKDDLNTSDMHPFIHPLTAATDPAWESRSDWDIYKGIAKAFSKVCVGHLGEETDLVTLPMQHDSPGELAQPAVMDWKKGECAPIPGKTMPSLIEVKRNYPETYERFTSVGPLLESIGNGGKGIAWNTDAEVELLGKLNHRKLDGPHKGRPLIESAIDAAEMILTLAPETNGAVAVKAWDALSK…						MFLFNTSMTLLKGRKTAINLVLMLGLWLAAVFWLFAFYNPTNLAVDKLYWWWVVHLWVEGVWELIMASLLGYLLIKMTGVDREVIEKWLYIIVGLALFSGLLGTGHHYYWIGAPGYWQPIGSIFSTLEVAPFFAMVVFAFTMFWKGSRNHPNKAAMLWALGCPTIAFFGAGVWGFMHTLSFVNYYSHGTQVTAAHGHLAFYGAYVMLILGVITYAMPQIRRVQPYNQILNMWGFWIITSAMCFMTFTLTFAGVVQTHLQRVLGMNYMEVQDQLGLFYIMRLGAGVAVAVGAIMLLYAFFGPAREQVPAGGTNYRRGRLGLNLTTLRGRFYFLYLFSGNGVSPCLSLLALIVSMSVIYLLPKCRQ	MSDKKDHIQDIGRRHFLRNTAVTGVAGASLASGFGAGALLNSRQVQAAGANGIDVAPGELDDYYGFWSGGHSGEVRVLGVPSMRELMRIPVFNVDSASGWGDQQRVEADTRRIEPFPQRRLPPPHISMTDGSYDGKYLFINDKANTRVARIRLDIMKTDKVTTIPNVQAIHGLRLQKVPYTKYVFANAELPIPQINDGRDLENPDNYFTMFNAIDAESMDVAWQVIVDGNLDNTDADYTGRFVASTCYNSEKGMTLTETMRNERDWVVVFDVEAIEAAVAAGNYKTLGESSVPVLDGRKGSQLTRYIPIPKNPHGVNTSPDGKYFIANGKLSPLAQSSPSTSYLSCSTTVSNHAIPSWVNLNWAWARFTLPTMAGATPIPPCSSIAR				MGGSNATPNRDALFDEPTNTFSYVVQDPDSRACAIIDSVLDFDYAAGRTDVQSADNIIAFIHEHDLDVTWILETHVHADHLSAAPYLHEQLGGKTGIGANIVSVQQIFGKAFNAGSEFARDGSQFDALFEEGDTFTVGQLQGHVLHTPGHTPACLTYVVGDAAFVGDTLFMPDYGTARCDFPGGDARTLYRSIQKCWRFPSRRGCSFAMTTKPLAVRLSSMKPAWLSR
BJUK00000000	Halomonas_pacifica_NBRC_102220_T	TCGAGCGGAAACGATGGAAGCTTGCTTCCAGGCGTCGAGCGGCGGACGGGTGAGTAATGCATAGGAATCTGCCCGATAGTGGGGGATAACCTGGGGAAACTCAGGCTAATACCGCATACGTCCTACGGGAGAAAGCAGGGGATCTTCGGACCTTGCGCTATCGGATGAGCCTATGTCGGATTAGCTAGTTGGTGAGGTAACGGCTCACCAAGGCGACGATCCGTAGCTGGTCTGAGAGGATGATCAGCCACACTGGGACTGAGACACGGCCCAGACTCCTACGGGAGGCAGCAGTGGGGAATATTGGACAATGGGGGAAACCCTGATCCAGCCATGCCGCGTGTGTGAAGAAGGCCTTCGGGTTGTAAAGCACTTTCAGCGAGGAAGAAGGCCTGAGGG…										MTHAASPDASRHRVLIIGGGAGGIAVAASLRKRRRDLDIAIIEPAEMHSYQPGWTLVGGG VFAPEVTRRPMAEVMPSGVTWHHARGAGVDAARRLVRLEDGRELGYERLVVAPGLVLDWG AIEGLEATLGRHGVTSNYRYDLAPYTWSLVQSLGQGKALFTQPPMPIKCAGAPQKAMYLA CDHWRRQGRLARIDVTFCNAGEVLFGVADYVPALEHYVARYGIETAFKERLVGVDGPSRT ACFAVAEDDGERQVERPFDLLHVVPPQRAPAFIAASSLANDAGWLELDPETLQHLRHPEV FGLGDASGTPNAKTAAAVRKQAPVVAENLLASLAGQPLPAAYLGYGSCPLTVERGRIVLA EFGYGGKLQPSFPTWVNDGTRATRGAWWLKAKQ…		MRNPIVTPFFDEPTNTFSYVVQDPDGPACAILDSVLDFDYAAGHTDVRSADEIIAFVRDQGLRVEWILETHVHADHLSAAPYLHERLGGQTGIGARITEVQEIFGKAFNAGTEFARDGSQFNRLFEEGDTFAIGRLEGRVLHTPGHTPACLTYVIGDAAFVGDTLFMPDYGTARCDFPGGDARTLYRSIQKVLALPEETRLFLCHDYKAPGREEYQHQTTVAEQRAHNVHVHQGVGEEEFVRMRTERDATLGMPRLIIPSVQVNMRAGEMPPAEDNGQVYLKVPINRF
FNGH00000000	Halomonas_pantelleriensis_AAP_T	AGAGTTTGATCATGGCTCAGATTGAACGCTGGCGGCAGGCCTAACACATGCAAGTCGAGCGGCAGCACGGGAAGCTTGCTTCCTGGTGGCGAGCGGCGGACGGGTGAGTAATGCATAGGAATCTGCCCGATAGTGGGGGATAACCTGGGGAAACTCAGGCTAATACCGCATACGTCCTACGGGAGAAAGCAGGGGCTCTTCGGACCTTGCGCTATCGGATGAGCCTATGTCGGATTAGCTAGTTGGTGAGGTAATGGCTCACCAAGGCGACGATCCGTAGCTGGTCTGAGAGGATGATCAGCCACATCGGGACTGAGACACGGCCCGAACTCCTACGGGAGGCAGCAGTGGGGAATATTGGACAATGGGGGCAACCCTGATCCAGCCATGCCGCGTGTG…									MSFDNTPFQPRLGVSRRQVLKGMGAASSLPLIGGFAPAFASNSDGRVVVIGGGFGGATAAKYLKRANPNLAVTLVEPARTFYTCPFSNLYLGGLREMSKIAHGYDELRDRYGVEVVHTLAQDLDPDSHTVSLANGDTLHYDKLVLSPGIDIRWNALEGYDEAAAELVPHAWKAGPQTELLRRQLEGMEDGGTFVLVAPENPFRCPPGPYERASMVAHYLSQHKPSSKVLILDAKDNFSKQGLFTSGWEQLYGDSIEWVGLSGDGRVTRVDAENREVETEFGTVHRADVLNVVPPQKAGWIAERAGVTDDSGWVPVKPETFESQQVADIYVVGDATVAAPMPKSGFCANAQAKVAAAAIVASLRGDSAPDPYWSNTCYSLIGPEYGISVAGVYRIQDGVI…	MPRHNSDLSRLDRRQFLKWSASAGAAGLLYSTGLRARPLSTNARVVILGGGAAGMAMANRLSRRLDGARISLVEPREIHHYQPGWTLVASGVWHPDKTVRPNARFVPAGVFWVRQPAAGIDAANRRVELEDGSSLDYDYLIVATGLQLNYHLIDGMSPELVGTQGIGSVYASLEGATRTRDAIDAWIAQGSGKGIFTAAPTPVKCAGAPLKMTFTTLSRLENSGHRDDFQIEFMAPGAALFSQPWVNDFVKQRFDDQGVTRRHHYRLSAIDPGARQAEFVFVGPDSEFTSHHQLREAEFSEEGQRKVIADYDFIHVVPPMSAPDFVKESDLIAQAGPFRGEWLDVDIHTLQHNRYSEVFGIGDVIGAPINKTAASVKAQAPVVEDNLLAQMQNQPLPAR…		MSSTNAHRPLVTHFFDEPTNTFSYVVQDPASRVCAILDSVLDFDYAAGRTDVRSADEIIAFVQDNGLTVEWILETHVHADHLSAAPYLHERLGGKTGIGAKITVVQEVFGKAFNAGTEFARDGSQFDRLFEEGDTFRIGELEGRVLHTPGHTPACLTYVIGDAAFVGDTLFMPDYGTARCDFPGGDARTLYRSIHKVLALPKATRLFLCHDYKAPDRDEYQHQTSVAEQRAHNVHVHEGISEEAFVKMRTERDATLGMPKLIIPSVQVNMRAGEMPPAEGNGQVYLKVPINTF
VTPY00000000	Halomonas_pellis_L5_T	TAGAGTTTGATCATGGCTCAGATTGAACGCTGGCGGCAGGCCTAACACATGCAAGTCGAGCGGAAACGAC GGGAGCTTGCTCCCGGGCGTCGAGCGGCGGACGGGTGAGTAATGCATAGGAATCTGCCCGGTAGTGGGGG ATAACCTGGGGAAACCCAGGCTAATACCGCATACGTCCTACGGGAGAAAGCAGGGGCTCTTCGGACCTTG CGCTATCGGATGAGCCTATGTCGGATTAGCTGGTTGGTGAGGTAATGGCTCACCAAGGCGACGATCCGTA GCTGGTCTGAGAGGATGATCAGCCACATCGGGACTGAGACACGGCCCGAACTCCTACGGGAGGCAGCAGT GGGGAATATTGGACAATGGGCGCAAGCCTGATCCAGCCATGCCG…	MSHFLDRLNFFRKAREPFANDHGETREESRGWEDGYRQRWQHDKIVRSTHGVNCTGSCSWKIYVKNGLVTWETQQTDYPR TRPDLPNHEPRGCPRGASYSWYMYSANRLKYPLIRKPLLKLWREARQQHGDPVDAWASIVEDPAKAKQYKRARGMGGFVR ADWDELNELIASSNVYTAKQYGPDRVIGFSPIPAMSMVSYASGARYLSLIGGVCLSFYDWYCDLPPASPQTWGEQTDVPE SADWYNSGYIIAWGSNVPQTRTPDAHFFTEVRYKGTKTVSITPDYAEVSKLTDEWLSVKQGTDAALAMAMGHVILKEFHL DKPSAYFTEYVRKYSDMPFLVELEACEDGSFVPGKQLRAADFDANLGQDNNPEWKTVAWDETRDQLVVPRGSIGF…	MTLTRRDFIKASAAATASAAAGISATAQAQNVVTDASQSQLKWSKAPCRFCGVGCGVNVATRDNQVVATHADINAPVNRG VNCIKGYFLSKILYGEDRLTQPLLRKIDGEYDKNGEFTPVSWDEAFDVMAEKYKAVLREKGPQGIGMFGSGQWTVWEGYA ANKLMKAGFRSNHIDPNARHCMASAVFGFMRTFGMDEPMGCYDDIEAADAFVLWGSNMAEMHPILWTRVTDRRLSASHVK VAVLSTFEHRSFELADMPMVFTPQADLAILNYIQRYIIENDRVNWEFVDKHVRFMEGNVDIGYGLRPEHRLELAAENAKD VAGARDIDFERYREFLQQYDADTVTELSGVPKRQLDQLAELYADPDTRVMSFWTMGFNQHTRGVWANNMIYNIHL…	MHAPVGAVVQINLINGDGAMHDIALPEFGVDSDDISGKGAATAVAFRVDEEGRFEYLCGLPGHKAAGMVGNLIVGDPMAD EARAAAPDLSMDPHAVGEPVGDRGPQEVTVNLETTEREGRLADGSSYRYWTFNDTVPGPFVRVRVGDTVTVNMSNAEDSA HIHSVDFHAVTGPGGGAAVTQAAPGQTKSFSFKALNPGLYVYHCATPMVAQHISNGMYGMILVEPEGGLSPVDREFYIMQ GELYTAQRHGSQGLQEFSLDKLLDERPEHLMFNGNMDALTQTHKMEADVGDKVRIFFGVGGPNATSSFHVIGEIFDKVYD QASLTSPPLSDVQTTLVPPGGATLVEFQVDYPGRYILVDHALSRLEKGLAGFLHVNGEENPEVFHSEEAHDPDSGH		MHKRALTKGIFALSFPLAAMGTAQAAAPELSAEEMERANNIYFQRCAGCHGTTRNGATGPNLLPETTQELGQRRLESIIT LGTEGGMNNFDGILSADDITLISQYIQHDPVEPPEMSLADMKERWQVFVAPEDLPTEPQHDLNWENFMVTILRDRGAMGI IDADTKELVTEVETGYAVHVAKESSDGRFWYVQGRDGRLSKIDLWMNPPQVTAEVFIGYDARDVAVSHYGEWKDKYVIGG AYWPPHFVIADAETMEPLKVVSTRSYDTQGNFRNEARVAALYNTPHAPTFLVNVKESGQVWQVDYSDIDNLRIDQMETAE YLHDGFFDPTGRYFQIAANMSDKMVFIDTETRKLVSLLETGVKPHPGPGANWVDPECGPVAGTTHLGEGRMTFWG…		MKYETQKVALPFFAVAMALFALQIVFGLLAATVYVSPHFLAEMMPFNIMRVSHTNLLIVWLLIGFMGCTYYLMPEEAEQE IHSPGLAYLQLAIFAFAGAAALVGYQFGIHEGREFLEQPFWIKVLITISYLIFLFNTSMTLLKGRKTAINLVLMLGLWLA AVFWLFAFYNPSNLAVDKLYWWWVVHLWVEGVWELIMASLLGYLLIKMSGVDREVIEKWLYVIVGLSLFSGLLGTGHHYY WIGAPSYWQPIGSIFSTLEVIPFFAMVVFAFYMFWKGSRNHPNKAAMLWALGCPTIAFFGAGVWGFMHTLSFINYYTHGT QLTAAHGHLAFYGAYVMLILGVITYAMPQIRRSQPYNQVLNMWGFWIMTSAMCFMTFTLTFAGVVQTHLQRVLGM…	MSDKKQIENLGRRHFLRNSAVTGVAGAGLASGFGAGALMSSRQAQAAGAAEGSVAPGELDEYYGFWSGGHSGEVRVLGVP SMRELMRIPVFNTDSATGWGISNESKRILGESARFLNGDSHHPHISMTDGRYDGKYLFINDKANTRVARIRLDIMKTDKI TTIPNVQAIHGLRLQKVPHTKYVFCNAEMPIPQVNDGRDLENPENYWTMFNAVDAESMDVAWQVIVDGNLDNTDADYTGR FVASTCYNSEKGMTLSETMSAERDWVVVFDVEAIEAAVAAGHYETLGDSPVPVLDGRKGSALTRYIPVPKNPHGLNTSPD GKYFMANGKLSPTVTIIAIDKLPELFDDVIEPRDTVVGEPELGLGPLHTTFDGRGYAYTTLFIDSQVAKWHIEDA…				MAKPIVTPFFDEPTHTFSYVVQDSDSQVCAILDSVLDFDYAAGRTDVRSADAIIDYIRREGLTVEWLLETHVHADHLSAA PYLQETLGGRTGIGARIVDVQAMFGKVFNAGIEFARDGSQFDRLFEEGDTLTIGKLEGRVLHTPGHTPACLSYVIGDAAF VGDTLFMPDYGTARCDFPGGDARMLYRSIQRILALPDETRLFPCHDYKAPGREEYQYETTVAEQRAHNIHVREGIGEEAF VRMRTERDATLDMPKLILPSVQVNMRAGHMPPPEDNGQAYLKVPLNRF
AUAB01000000	Halomonas_sp._BL6	TTAAACTGAAGAGTTTGATCATGGCTCAGATTGAACGCTGGCGGCAGGCCTAACACATGCAAGTCGAGCGGTAACAGATCCAGCTTGCTGGATGCTGACGAGCGGCGGACGGGTGAGTAATGCATAGGAATCTGCCCGGTAGTGGGGGATAACCTGGGGAAACCCAGGCTAATACCGCATACGTCCTACGGGAGAAAGGGGGCTTCGGCTCCCGCTATCGGATGAGCCTATGTCGGATTAGCTAGTTGGTGAGGTAACGGCTCACCAAGGCCACGATCCGTAGCTGGTCTGAGAGGATGATCAGCCACATCGGGACTGAGACACGGCCCGAACTCCTACGGGAGGCAGCAGTGGGGAATATTGGACAATGGGGGGAACCCTGATCCAGCCATGCCGCGT…												MQRPIVTHFFDEPTNTFSYVVQDPDSAACAIIDSVLDFDYAAGRTDVRSAEQIIAFVRRQGLTVEWILETHVHADHLSAAPYLHLALGGKTGIGAHIVDVQEIFGKAFNAGSEFARDGSQFDALFKEGDVFAIGGLEGRVLHTPGHTPACLTYVIGDAAFVGDTLFMPDYGTARCDFPGGDARTLYQSIQKVLALPEKTRLFLCHDYQAPGREHYQHETSVAEQRRANVHVHDGISEEEFVKMRTERDATLGMPRLIIPSVQINMRAGEMPPAEDDGQVYLKVPINRF
VWRT00000000	Halomonas_piezotolerans_NBT06E8_T	TTAAACTGAAGAGTTTGATCATGGCTCAGATTGAACGCTGGCGGCAGGCCTAACACATGCAAGTCGAGCGGTAACAGATCCAGCTTGCTGGATGCTGACGAGCGGCGGACGGGTGAGTAATGCATAGGAATCTGCCCGATAGTGGGGGATAACCTGGGGAAACCCAGGCTAATACCGCATACGTCCTACGGGAGAAAGGGGGCTTCGGCTCCCGCTATCGGATGAGCCTATGTCGGATTAGCTAGTTGGTGAGGTAACGGCTCACCAAGGCCACGATCCGTAGCTGGTCTGAGAGGATGATCAGCCACATCGGGACTGAGACACGGCCCGAACTCCTACGGGAGGCAGCAGTGGGGAATATTGGACAATGGGGGGAACCCTGATCCAGCCATGCCGCGT…										MISNVDDLPKKPMNHNKKHAGALMNSQQTATYDVVIIGGGAGGISVAASLLNRQPDLTIA IIEPAESHFYQPGWTMVGGGIFTQESTRKPMADVMPEKATWHQTTAESINPDAESVVLAT GHTLGYRRLIVAPGLVVDWSAISGLEETLGHNGVTSNYRYDLAPYTWSLVKSLKQGKALF TQPPMPIKCAGAPQKAMYLACDHWRKQGNLGQIEPTFCNAGEVLFGVKDYVPALQKYIEH YGIETAYKHRLTAVDGAAKVAQFEVAGENGSQTVERPFDMLHVVPPQKAPVLIAESGLAN AGGWLDLNASTLQHERYPNIFGLGDASGTTNAKTAAAVRKQAPVVAQNVLASLHDKPLSA AYYGYGSCPLTVERGKIVLAEFGYNGQLQPTFP…		MQRPIVTHFFDEPTNTFSYVVQDPDSAACAIIDSVLDFDYAAGRTDVRSAEQIIAFVRRQ GLTVEWILETHVHADHLSAAPYLHLALGGKTGIGAHIVDVQEIFGKAFNAGSEFARDGSQ FDALFKEGDVFAIGGLEGRVLHTPGHTPACLTYVIGDAAFVGDTLFMPDYGTARCDFPGG DARTLYQSIQKVLALPEKTRLFLCHDYQAPGREHYQHETSVAEQRRANVHVHDGITEEEF VKMRTERDATLGMPRLIIPSVQINMRAGEMPPAEDDGQVYLKVPINRF
CAAHFN000000000	Halomonas_radicis_EAR18_T	CGAGCGGCGGACGGGTGAGTAATGCATAGGAATCTGCCCAATAGTGGGGGATAACCTGGGGAAACCCAGGCTAATACCGCATACGTCCTACGGGAGAAAGCGGGGGCTCTTCGGACCTCGCGCTATCGGATGAGCCTATGTCGGATTAGCTGGTTGGTGAGGTAACGGCTCACCAAGGCGACGATCCGTAGCTGGTCTGAGAGGATGATCAGCCACACCGGGACTGAGACACGGCCCGGACTCCTACGGGAGGCAGCAGTGGGGAATATTGGACAATGGGCGCAAGCCTGATCCAGCCATGCCGCGTGTGTGAAGAAGGCTTTCGGGTTGTAAAGCACTTTCAGTGGGGAAGAAAGCGTGCCGGCCAATACCCGGTACGGACGACATCACCCACAGAAG…	MSHFLDRLQYLGKPREAFANGHGETRDETRDWEDGYRARWQHDKVVRSTHGVNCTGSCSWKIYVKNGLVTWETQQTDYPRTRPDLPNHEPRGCPRGASYSWYLYSANRLKYPLVRKRLIKLWREALAQHVDPVLAWASIVENPEKTAQYKKVRGMGGFVRADWDELETLIAASNVYTAKQYGPDRIIGFSPIPAMSMVSYAAGARYLSLIGGVCLSFYDWYCDLPPASPMTWGEQTDVPESADWYNSNYIIAWGSNVPQTRTPDAHFFTEVRYKGTKTVAITPDYAEVAKLCDEWLSPKQGTDAALAMAMGHVILKEFHLDRPSAYFTDYVRRYTDMPFLVELEAREDGSFAPGKQLRASDFDANLGQDNNPDWKTVAWDATGNRLVVPRGSIGFRWGE…		MNRVPRRLIAGMLVLLTGLACATGFAAPEGEPVPGDATPDVSYTLRTALTDGRLAFVGATGSIKGQVNPDLSAPEGAIVRIKLINGDGVIHDIVVPEFGADSGKISTRGAATTIVFKADRNGTFTYYCSLPGHKAMGMLGRLVVGEARETLADDTGTIAQDPTAVGQPVGTRAPRHVTLDLETSEVVGRLADGSSYSYWTFDGKVPGPLLRVRVGDRVTVNLSNDERSEHVHSIDLHAATGPGGGAAVTQVAPGQTRHFTFKALAPGLYVYHCATPMVAQHIANGMYGMILVEPEDGLPPVDREFYVMQGELYTRERHGSPGLQELSLDKLLDERPEYFTFNGAVGALTETHELQAQVGDTVRIFFGVGGPNATSSFHVIGETFDRVYSQGSLTSPPLT…			MADYRKLWGLLLLVLGVTFALLGFFGKEVYRQAPPIPDRVVTTGGELLMTEKGILDGQTAWQSVGGMQLGSIWGHGAYQAPDWTADWLHRELMAWLELAAEDTYGESYASLSPSEQNRLEFELEQEYRTNTLDAASDTVVVSERRARAMARTADYYSRLFSDDPALQGSRESYAMKEDTLPSAERRAQLADFFFWTAWAAATERPGSEATYTNNWPHEPLIDNVPTAENILWSLASVVLLIAGVGLLIWAWAFLRKEDEAEPEAPLKDPLTSVALTASQKALGKYLLLVVGLFIFQVFVGGATAHYTIEGQSFYGIELSRWFPYTLLRTWHIQSALFWIATGFLAAGLFLAPIINGGKDPRFQKLGVDILFWALVVVVAGSFTGNYLAIAQIMPADLNF…						MRSPIVNHFFDEPTNTFSYVVRDPDSRACAILDSVLDFDYPAGRTDVRSASAIVDFIEREGLSVEWILETHVHADHLSAAPYLHDKLGGRTGIGAHITEVQTIFGKVFNAGTEFARDGSQFDRLFEEGDTFAIGGLEGRVLHTPGHTPACLTYVIGDAAFVGDTLFMPDYGTARCDFPGGDARTLYRSIHKVLALPDETRLFLCHDYKAPGRDGYAHETTVAEQRRDNVHVHEGVGEEAFVNMRRERDATLGMPRLLLPAVQVNMRAGHFPPAEDNGQVYLKVPIDRF
QPIJ01000000	Halomonas_rituensis_TQ8S_T	AAGCCGGTTGTGAAAGCCCTGGGCTCAACCTGGGAACTGCATCCGGAACTGTCAGGCTAGAGTGCAGGAGAGGAAGGTAGAATTCCCGGTGTAGCGGTGAAATGCGTAGAGATCGGGAGGAATACCAGTGGCGAAGGCGGCCTTCTGGACTGACACTGACGCTGAGGTGCGAAAGCGTGGGTAGCAAACAGGATTAGATACCCTGGTAGTCCACGCCGTAAACGATGTCGACCAGCCGTTGGGTGCCTTGAGCACTTTGTGGCGAAGTTAACGCGATAAGTCGACCGCCTGGGGAGTACGGCCGCAAGGTTAAAACTCAAATGAATTGACGGGGGCCCGCACAAGCGGTGGAGCATGTGGTTTAATTCGATGCAACGCGAAGAACCTTACCTACCCTTG…					MMKRNRYLKPLAVAVTAASLGLGLVHAFEDDPDEEQEAARVYRGTDSPVDAASAKSVRTPGAPDLTEAEFERAKEIYFQRCAGCHGVLRKGATGKPLTPEVTQERGLDYLKVFINYGSPAGMPNWGTSGDFSEEEVELMAKYIMHEPPVPPEFGMPEMQESWEVMVPPEERPTQQLNDLDLENLFSVTLRDAGQIALIDGASKEIIDILDTGYAVHISRISASGRYLFVIGRDAKVDMIDLWMEEPGIVATIKVGLEARSVETSKFEGYEDSFAIAGAYWPPQYVIMDGETLEPKKIVSTRGMTVDTQEYHPEPRVAAIVASHQHPEFIVNIKETGKVQLVNYENLDALSTVEIDTSRFLHDGGWESRGRYFMTAANESNQIVVIDAQERELEAIVDVG…		MKYETQKVALPFFMVAMALFTLQVVFGLLAATVYAWPNFMAEVMPFHIMRVSHTNLLIVWLLIGFMGCTYYLMPEEAEREIHSPNLAYLQLAIFAFAGAAALVGYQFGIHEGREFLEQPFWVKVLITISFLMFLFNTSMTLLKGRKTAINMVLMLGLWLAAVFWLFAFYNPTNLAVDKLYWWWVVHLWVEGVWELIMASLLGYLLIKMTGVDREVIEKWLYIIVGLALFSGLLGTGHHYYWIGAPSYWQPLSSVFSTLEVAPFFAMVVFAFTMFWKGSRNHPNKAAMLWALGCPTIAFFGAGVWGFMHTLSFINYYTHGTQVTAAHGHLAFYGAYVMLILGVITYAMPQIRRVQPYNQVLNMWGFWIMTSGMCFMTFTLTFAGVVQTHLQRVLGMNYME…	MSDKKTIKDIGRRHFLRNSAVTGVAGAGLASGFGAGALLNSQQARAASENGIEIAPGELDEYYGFWSGGHQGEVRVLGVPSMRELMRIPVFNIDSATGWGITNESKHIMGDSAHFLNGDCHHPHVSMTDGSYDGKYLFINDKANTRVARIRLDIMKTDKITTIPNVQAIHGLRLQKVPYTKYVFANAELPIPQINDGRDLESPDNYFTMFNAIDAESMDVAWQVIVDGNLDNTDADYTGRFVASSCYNSEKGMTLADTMRAERDWVVVFDVDAIEAAVAAGNYETLGDVDVPVLDGRKGSKLTRYIPIPKNPHGVNTSPDGKYFIINGKLSPTCSIIAIDKLPALFDGSIEPRDTVVGEPELGLGPLHTTYDGRGNAYTTLFIDSQVAKWNIEDAIRHY…		MTYRPVTLSRRQLLKAGVGIGASTLFATQLHANTIDTQAHIVILGGGASGMAMANRLATRLRGGTITLIEPREAHHYQPGWTMVASGVWAADKTMRPNAQFVPQGINWVREHAAGVDAEKRRVELTNGEAVDYDYLVVATGLQLNYHLIDGMSPSLVGQHGIGSVYASIEAASRTRQAIKAWVDSGQGQGIFTISPTAVKCAGAPLKMTFTTLSHLEDSGRRDDFDVDFMAPGASLFSQPWVDGFVKERFDQQGVNRHHYHRLTAIDPGAKQAEFVLEDGDGDERITRDYDFIHVVPPMSAHDFLKQSDLIAQEGPFANEWLDVDIHTLQHNRYPEVFGIGDVIGAPINKTAASVKAQAPVVEANLLAQLMGKPLPARHNGYTSCPMITGIGKAMLVEF…		MTSAIVTPFFDEPTNTFSYVVKDPDSRACAILDSVLDFDYAAGHTDVRSADAIIAFIEREGLSVEWLLETHVHADHLSAAPYLQEKLGGKTAIGARIVDVQAIFGKAFNAGTEFARDGSQFDALFEEGDTFTIGSLQGRVLHTPGHTPACLTYVIGDAAFVGDTLFMPDYGTARCDFPGGDARTLFRSIHKVLALPPETRLFLCHDYKAPGRDEYQHETSVAEQRAHNVHVHENVSEDEFVEMRTQRDATLGMPRLIIPSVQVNMRAGRMPPPEDNGQVYLKVPINLF	MKLSKITLAVLGASLAAGLGVTAYAASGQSGGAEQPYQGLTALGYPAPQEGQLVHVPPTMADLEEADIHPELKKVIRRGYELFTDTQQLRGKNVFNDMNCSSCHLGEGRQPFSAPIWPAAITLPGFRGKNQHVNNLEERIAGCFAYSMNGTPPEYGSDDMLALSAYHQWLATGAPMYPDQPIYGRGFPAPPEPELEPDYARGEEVYQAQCTICHQDDGAGHYEDGEYVFPALWGDGSNNWGAGIVRTHTAAGFIKNNMPLGQPNSLSDQQAWDVAYYMVSQERPQDPRYTGDVDETLELFGPTFHRNSRYGEVREHDDHRLADHANTGEKDFLKPWNVGMPRFEELSE
FPAQ00000000	Halomonas_saccharevitans_AJ275_T	TGCAAGTCGAGCGGAACGATCCTAGCTTGCTAGGAGGCGTCGAGCGGCGGACGGGTGAGTAATGCATAGGAATCTGCCCGGTAGTGGGGGATAACCTGGGGAAACCCAGGCTAATACCGCATACGCCCTACGGGGGAAAGCAGGGGATCTTCGGACCTTGCGCTATCGGATGAGCCTATGTCGGATTAGCTTGTTGGTGAGGTAATGGCTCACCAAGGCGACGATCCGTAGCTGGTCTGAGAGGATGATCAGCCACATCGGGACTGAGACACGGCCCGAACTCCTACGGGAGGCAGCAGTGGGGAATATTGGACAATGGGCGAAAGCCTGATCCAGCCATGCCGCGTGTGTGAAGAAGGCTTTCGGGTTGTAAAGCACTTTCAGTGAGGAAGAATGCCT…	MSHFIDRLNFFRKAREPFANEHGELRQESREWEDGYRQRWQHDKVVRSTHGVNCTGSCSWKIYVKNGLVTWETQQTDYPRTRPDLPNHEPRGCPRGASYSWYMYSANRLKYPLIRKPLLKLWREALEAKGDPVDAWASIVEDPDKAKQYKRARGMGGFVRGNWDELNELVAASNVYTAKQYGPDRIIGFSPIPAMSMVSYAAGSRYLSLIGGVCMSFYDFYCDLPPASPMTWGEQTDVPESADWYNSGYIIAWGSNVPQTRTPDAHFFTEVRYKGTKTVSITPDYAEVSKLTDEWLSAKQGTDAALAMAMGHVILKEFHLDKPSAYFTDYVRRYSDMPFLVELEPREDGSYAPGRQLRASDFDASLGQKNNPEWKTVAWDETRDQLVVPRGSIGFRWGE…				MMKKDWYLKPLAVAVATVALGITTAQAQDGHKDVDEAKSAYQGTESAVDPGSAKSVRTPGAPDLTEAEFEQAKEIYFQRCAGCHGVLRKGATGKPLTTDITQERGLDYLKAFITYGSPAGMPNWGTSGDLSDDEVELMAKYIMHEPPVPPEFGMPEMMDTWEVLVAPEDRPTEQMNDLNLDNLFSVTLRDAGQIALIDGGSKEIVKILETGYAVHISRMSASGRYIFVIGRDAKVDMVDLWMEEPSIVATIKIGMEARSVETSKYKGYEDQYAIAGAYWPPQYVIMDGQTLEPNRIVSTRGMTVDTQEYHPEPRVAAIVGSHQHPEFIVNVKETGKVQLVNYEDLEALSTVEIETSRFLHDGGWDASGRYFLTAANESNQIVVIDALERELEEIVDVGK…		MKYETQKVALPFFMVAMALFALQVVFGLLAATVYAWPNFMAEVMPFNIMRVSHTNLLIVWLLIGFMGATYYLMPEEAERETHSPTIAYIQLAIFAFAGAAALVGYQFGIHEGREFLEQPFWIKVLITISFLMFLFNTSMTLAKGRRTAINLVLMLGLWLAAVFWLFAFYNPSNLAVDKLYWWWVVHLWVEGVWELIMAALLGYLLIKMTGVDREVIEKWLYIIVGLSLFSGLLGTGHHYYWIGAPSYWQPIGSIFSTLEVIPFFAMVVFAFTMFWKGSRNHPNKAAMLWALGCPTVAFFGAGVWGFMHTLHWVNYYSHGTQVTAAHGHLAFYGAYVMLMLGIITFAMPQLRRVQPYNQVLNMWGFWIMTGAMCFMTFTLTFAGVVQTHLQRVLGMNYME…	MVDKKKEIESLGRRHFLRNSAVTGVAGAGLAGGFGASALMSSREAHAAENGIEVAPGELDEYYGFWSGGHQGEVRVLGIPSMRELMRIPVFNVDSATGWGITNESKRILGDSSRFLNGDCHHPHISMTDGSYDGKYLFINDKANTRVARIRLDIMKTDKITSIPNVQAIHGLRLQKVPHTKYVFANAELPIPQINDGRDLENPDNYFTMFNAIDAESMDVAWQVIVDGNLDNTDADYTGRFVASTCYNSEKGMTLADTMRAERDWVVVFDVEAIEAAVAAGEFETLGDSEVPVLDGRKGSKLTRYIPVPKNPHGLNTSPDGKYFVANGKLSPTVSIIATAKLPELFDDAIEPRDAVVGEPELGLGPLHTTYDGRGNAYTTLFIDSQIAKWNIEDAIRAY…				MSQQSRASRPGVARPNGTRPIVTPFFDEPTNTFSYVVQDPDSPACAILDSVLDFDYAAGRTDVRSADAIIAFVRDHGLEVEWILETHVHADHLSAAPYLHETLGGKTGIGANITVVQDVFGKAFNAGTEFARDGSQFDRLFEEGDTFAIGHLEGRVLHTPGHTPACLTYVIGDAAFVGDTLFMPDYGTARCDFPGGDARALYRSIQKVLALPGETRLFLCHDYKAPEREEYQHETSVAEQRAHNVHVHEGVSEDAFVTMRTERDATLGMPRLILPSVQVNMRAGHMPPAEENGQVYLKVPIDKF	MSLRISRAATLVATLALSPAALAQDEGVERDYQIPLPEAPEGEVTFTPPHERDLPDNQYGDMVRQGRDLFLNTQSLRGEYVFNEQNCANCHLDAGRLANSAPMWASFGVYPAYRGKNDKVNTLAERIQGCFTYSMNGTPPPTGSEPLVAMQTYLHWMSTGAPINESLPGRGYPKLEEAEQAPDRARGAEVYAAQCAVCHGDEGQGQKVGERQVFPPLWGDGAYNWGAGMHRVNTAANFIKANMPLGKPYSLSDQQAWDVAAFINSHERPQDPRRRTLETLEETDATFHNHHGYYGDEIDGHRLGDHADFGENPRPLDG
PJRN00000000	Halomonas_saliphila_LCB169_T	AGAGTTTGATCATGGCTCAGATTGAACGCTGGCGGCAGGCCTAACACATGCAAGTCGAGCGGCAGCACGGGGAGCTTGCTCCCTGGTGGCGAGCGGCGGACGGGTGAGTAATGCATAGGAATCTGCCCGGTAGTGGGGGATAACCTGGGGAAACCCAGGCTAATACCGCATACGCCCTACGGGGGAAAGCAGGGGCTCTTTGGACCTTGCGCTATCGGATGAGCCTATGTCGGATTAGCTGGTTGGTGAGGTAATGGCTCACCAAGGCGACGATCCGTAGCTGGTCTGAGAGGATGATCAGCCACATCGGGACTGAGACACGGCCCGAACTCCTACGGGAGGCAGCAGTGGGGAATATTGGACAATGGGCGCAAGCCTGATCCAGCCATGCCGCGTGTG…			MVAQHISNGMYGMILVEPEGGLSPVDREFYIMQGELYTAQRHGSQGLQEFSLDKLLDERPEHLLFNGNMDALTQTHKMEADVGDNVCIFFGVGGPNATSSFHVIGEIFDKVYDQASLTSPPLSDVQITLVPPGGATMVEFEVEYPGKYILVDHALSRLEKGLAGFLHVNGEENPEVFHTEEAHDPNSGH
CP022737	Halomonas_sediminicola_1_TX	CGTAGAGTACGCATCCGCTGCCGGCGACGGGACAGGTTGCCGGCGGTGGAGAGGGAAAGATCAGGGGTTGACAGGCAACGCCGATCACGTAGAATACGCCTTCCTTGCGGGGCGCCGGCGGGACCACCGCTTCATCGAAGCAGTTGGCACGACGGCAACAGCGAGAGCTCTTTAACAATCGATCAGGTAATTCATGTGGGCGCTTGTCGGGATGTCGGTGACCAGTCACTGCAACATTCAAGGCAAGCGACTCGTCAAGAGACGTTTGAAACCTTGAGTCAGGTTTGGTTCCACCTTAGGAACCAGTCAGACTTTAAACTGAAGAGTTTGATCATGGCTCAGATTGAACGCTGGCGGCAGGCCTAACACATGCAAGTCGAGCGGTAACAGACCCTTCGG…	MSHFIDRLNFFRKTREPFANEHGEVRQESREWEDGYRQRWQHDKIVRSTHGVNCTGSCSWKIYVKNGLVTWETQQTDYPRTRPDLPNHEPRGCPRGASYSWYMYSANRLKYPLIRKPLLKLWREALAAQGDPVDAWASIVEDTAKTKQYKRARGLGGFVRADWDELNELIAASNVYTAKQYGPDRIIGFSPIPAMSMISYAAGTRYLSLIGGVCMSFYDWYCDLPPASPQTWGEQTDVPESADWYNSGYIIAWGSNVPQTRTPDAHFFTEVRYKGTKTVSVTPDYAEVSKLTDEWLSAKQGTDAALAMAMGHVILKEFHLDKPSAYFTDYVRRYTDMPFLVELEAREDGSYAPGRQMRASDFEASLGQGNNPEWKIVAWDETRDQLVVPRGSIGFRWGE…		MTGNMITQGEVDHARNGFDPTAMLTDWDTGRVSRLANGQRLREYTITAIDKEIEIAPGLFFPAWTYNGRVPGPSLRATEGDRIRIRFVNAGSHVHTLHFHGIHSARMDGVPGAGEVAPGEAFTYEFDAEPFGCHLYHCHSLPLKRHIHKGLYGAFIVDPDPQRHPEHEPAARSRLLGSEANARWQEFVMVMNGFDTNFDEENEIYAVNSVAHAYVNRPIRLERARPARIYLINVTEFDPVNSLHLHANFFDYYDHGTTLTPTLRTVDTVMQCQAQRGILEFSFADHEPGQYMFHAHQSEFVELGWMSLFEVV				MKYETQKVALPFFMVAMALFALQIVFGLLAASVYVWPNFMAEIMPFNIMRVSHTNLLIVWLLIGFMGCTYYLMPEEAEQEIHSPTIAYIQLALFAFAGAAALVGYQFGIHEGREFLEQPFWVKLLITISFLMFLFNTSMTLLKGRKTAINMVLMLGLWLAAVFWLFAFYNPSNLAVDKLYWWWVVHLWVEGVWELIMASLLGYLLIKMTGVDREVIEKWLYIIVGLSLFSGLLGTGHHYYWIGAPGYWQPIGSIFSALEVVPFFVMVVFAFTMFWKGSRNHPNKAAMLWSLGCPAMAFFGAGVWGFMHTLSWINYYSHGTQVTAAHGHLAFYGAYVMLILGVITFAMPQLRRVQPYNQVLNMWGFWIMTSAMAFMTFTLTFAGVVQTHLQRVLGMNYME…			MQHSPPETTTRHHDVVVIGGGAAGIAVTASLLRRRGDLDIAIIEPAEQHSYQPGWTLVGG GVFSADITRRPMRDVMPDKATWYASLAEMIDPERATVTLADGSCLGYQRLVVAPGLVVDW GAIDGLEATLGENGVTSNYRVDLAPYTWKLVQSLKQGKALFTQPPMPIKCAGAPQKAPAF IAGSRLGNDAGWLDIDAETLQHVRHPAIFGLGDASGTSNAKTAAAVRKQAPVVAENLLSS LEDQPLKAAYLGYGSCPLAVEKGRVVLAEFGYGGVLQPTFPSWLNDGTQPTRRAWWLKAR QLPWLYWNGMLKGREWLAAPVCRDGA		MSHPIVTHFFDEPTNTFSYVVQDPASKACAILDSVLDFDYAAGRTDVRSADAIIAFVQDNALEVEWILETHVHADHLSAAPYLHETLGGKTGIGANITVVQDVFGKAFNAGTEFARDGSQFDRLFEEGDSFTIGNLEGRVLHTPGHTPACLTYVIGDAAFVGDTLFMPDYGTARCDFPGGDARTLYRSIQKVLALPSETRLFLCHDYKAPEREEYQHETSVAEQRAHNIHVHEGVSEEAFVKMRTERDATLDMPRLILPSVQVNMRAGHMPPAEDNGQVYLKVPINKF
AXCA01000000	Halomonas_sp._PBN3	AGAGTTTGATCATGGCTCAGATTGAACGCTGGCGGCAGGCCTAACACATGCAAGTCGAGCGGAAACGATCCTAGCTTGCTAGGAGGCGTCGAGCGGCGGACGGGTGAGTAACGCATAGGAATCTGCCCGGTAGTGGGGGATAACCTGGGGAAACCCAGGCTAATACCGCATACGTCCTACGGGAGAAAGCAGGGGATCTTCGGACCTTGCGCTATCGGATGAGCCTATGTCGGATTAGCTGGTTGGTGAGGTAATGGCTCACCAAGGCGACGATCCGTAGCTGGTCTGAGAGGATGATCAGCCACATCGGGACTGAGACACGGCCCGAACTCCTACGGGAGGCAGCAGTGGGGAATATTGGACAATGGGCGCAAGCCTGATCCAGCCATGCCGCGTGTG…	MSHFIDRLNFFRKAREPFANDHGELRDESRGWENGYRQRWQHDKVVRSTHGVNCTGSCSWKIYVKNGLVTWETQQTDYPRTRPDLPNHEPRGCPRGASYSWYLYSANRLKHPMIRKPLLKLWREALQAKKDPVEAWASIVEDPAKAKQYKRARGMGGFVRADWNEVNQLIGASNVYTAKQYGPDRIIGFSPIPAMSMVSYAAGSRYMSLIGGVCMSFYDWYCDLPPASPMTWGEQTDVPESADWYNSGYIIAWGSNVPQTRTPDAHFFTEVRYKGTKTVSVTPDYAEVSKLTDEWLSAKQGTDAALAMAMGHVILKEFHLENPSAYFTDYVRRYSDMPFLVELEAREDGSYAPGRQLRASDFDGNMGQDNNPEWKTVAWDETRDQPVVPRGSIGFRWGE…				MMKKDWYLKPLAVAVTTVALGITAAYAQDGKKDLDETQAAYQGTESAVDPGSAKVVRTPGAPDLTDAEFEKAKEIYFQRCAGCHGVLRKGATGKPLTTDITQERGIEYLKAFIHYGSPAGMPNWGTSGDLTEDEVELMAKYIMHEPPQPPEFGMADMKETWEVLVAPEDRPTEQMNDLDIENLFSVTLRDAGQIALIDGASKEIVKILDTGYAVHISRMSASGRYLFVIGRDAKIDMIDLWMEDPSIVATIKIGMEARSVETSKFEGYEDDLAIAGAYWPPQYVIMDGQTLEPKKIVATRGMTVGEQEYHPEPRVAAIVASHQHPEFIVNIKETGKVRLVNYENLDALSTVEIDTSRFLHDGGWDASGRYFLTAANESNQIVVIDAQERELEAIVDVGK…		MKYETQKVALPFFMVAMALFALQIVFGLLAASVYVWPNFMAELMPFNIMRVSHTNLLIVWLLIGFMGATYYLMPEEAEQEIHSPTIAYIQLAIFAFAGAAALVGYQFGIHEGREFLEQPFWVKVLITISFLMFLFNASMTLLKGRKTAINLVLMLGLWLAAVFWLFAFYNPSNLAVDKLYWWWVVHLWVEGVWELIMASLLGYLLIKMTGVDREVIEKWLYVIVGLSLFSGLLGTGHHYYWIGAPSYWQPIGSIFSTLEVIPFFAMVVFAFTMFWKGSRNHPNKAAMLWSLGCPTMAFFGAGVWGFLHTLHWVNYYSHGTQVTAAHGHLAFYGAYVMLLLGIITFAMPQLRRVQPYNQVMNMWGFWIMTGAMAFMTFTLTFAGVVQTHLQRVLGMNFME…	MSDKKKEIENLGRRHFLRNSAVTGVAGAGLAGGFGAGTLLGGSEKARAAEGSIEVAPGELDEYYGFWSGGHSGEVRVLGVPSMRELMRIPVFNIDSATGWGITNESRRILGDSARFLNGDCHHPHISMTDGSYDGKYLFINDKANTRVARIRLDIMKTDRITTIPNVQAIHGLRLQKVPHTQYVFANAEFPIPHHDDGVVNDGRGMENPEGYYTMFNGIDAESMEVAWQVIVDGNLDNTDADYTGRFVASTCYNSEKGMTLADTMRAERDWVVVFDVEAIEAAVAAGEFKTLGDSEVPVVDGRQGSKVTRYIPVPKNPHGLNTSPDGKYFIANGKLSPTCSIIAIDKLPALFDDAIEPRDAVVGEPELGLGPLHTTFDGRGNAYTTLFIDSQVAKWNIE…				MSRTHTPRPIVTHFFDEPTNTFSYVVQDPDSNACAILDSVLDFDYAAGRTDVRSADEIIAFVRDNGLEVAWILETHVHADHLSAAPYLHERLGGLTGIGARITVVQDVFGKAFNAGTEFARDGSQFDRLFEEGDTFTIGNLEGRVLHTPGHTPACLTYVIGDAAFVGDTLFMPDYGTARCDFPGGDARTLYRSIQKVLALPDETRLFLCHDYKAPEREEFQHETSVAEQRAHNVHVHEGIGEEEFVRMRTERDATLGMPRLIIPSVQVNMRAGEMPPAEDNGQVYLKVPINKF	MSNRRKTLVLAGATLAAGASLVAWAETEGHPYDTLVEMGYPAPQEGELVHVPPTMADLEAADMKPQTKAVIRRGYDLFTNTQQLRGKNVFNDMNCSSCHLGEGRQPFSAPVWPAAVTLPDFRGKNQHVNNLEERIAGCFAYSMNGTPPEYGSDDMLALSAYHQWLAKGAPMYPDQPIYGRGFPAPERPEELSYANGEALYVENCAVCHGEDGSGLYQDGEYVFPAPWGDGSNNWGAGIVRTHTAAGFIKNNMPLGQPLSLSDQEAWDIAYYMTQQERPQDPRYNGSVDEVLEKFGPTFHKHSSYGQVREVDGHRLADHANWGEKGEEVKPWNVGQPRFEDLDVEQ
FNIV00000000	Halomonas_shengliensis_SL014B-85_T	ATTGAACGCTGGCGGCAGGCCTAACACATGCAAGTCGAGCGGAAACGATCCTAGCTTGCTAGGAGGCGTCGAGCGGCGGACGGGTGAGTAACGCATAGGAATCTGCCCGGTAGTGGGGGATAACCTGGGGAAACCCAGGCTAATACCGCATACGTCCTACGGGAGAAAGCAGGGGATCTTCGGACCTTGCGCTATCGGATGAGCCTATGTCGGATTAGCTGGTTGGTGAGGTAATGGCTCACCAAGGCGACGATCCGTAGCTGGTCTGAGAGGATGATCAGCCACATCGGGACTGAGACACGGCCCGAACTCCTACGGGAGGCAGCAGTGGGGAATATTGGACAATGGGCGCAAGCCTGATCCAGCCATGCCGCGTGTGTGAAGAAGGCCTTCGGGTTG…	MSHFIDRLNFFRKAREPFANDHGELRDESRGWENGYRQRWQHDKVVRSTHGVNCTGSCSWKIYVKNGLVTWETQQTDYPRTRPDLPNHEPRGCPRGASYSWYLYSANRLKHPMIRKPLLKLWREALQAKKDPVEAWASIVEDPAKAKQYKRARGMGGFVRADWNEVNQLIGASNVYTAKQYGPDRIIGFSPIPAMSMVSYAAGSRYMSLIGGVCMSFYDWYCDLPPASPMTWGEQTDVPESADWYNSGYIIAWGSNVPQTRTPDAHFFTEVRYKGTKTVSVTPDYAEVSKLTDEWLSAKQGTDAALAMAMGHVILKEFHLENSSAYFTDYVRRYSDMPFLVELEAREDGSYAPGRQLRASDFDGNMGQDNNPEWKTVAWDETSDRLVVPRGSIGFRWGQ…				MMKKDWYLKPLAVAVTTVALGLSAAHAQEDKKDLDETQAAYQGTASTVDPASAKVVRTPGAPDLTEAEFEKAKEIYFQRCAGCHGVLRKGATGKPLTTDITQERGIEYLKTFIHYGSPAGMPNWGTSGDLTAEEVELMAKYIMHEPPQPPEFGMADMKETWEVLVAPEDRPTEKMNDLDIENLFSVTLRDAGQIALIDGASKEIVKVLDTGYAVHISRMSASGRYLFVIGRDAKIDMIDLWMEDPSIVATIKIGMEARSVETSKFEGYEDDLAIAGAYWPPQYVIMDGQTLEPKKIVATRGMTVGEQEYHPEPRVAAIVASHQHPEFIVNIKETGKVRLVNYENLDALSTVEIDTSRFLHDGGWDASGRYFLTAANESNQIVVIDAQERELEAIVDVGK…		MKYETQKVALPFFMVAMALFALQIVFGLLAASVYVWPNFMAELMPFNIMRVSHTNLLIVWLLLGFMGATYYLMPEEAEQEIHSPTIAYIQLAIFAFAGAAALVGYQFGIHEGREFLEQPFWVKVLITISFLMFLFNASMTLLKGRKTAINLVLMLGLWLAAVFWLFAFYNPSNLAVDKLYWWWVVHLWVEGVWELIMASLLGYLLIKMTGVDREVIEKWLYVIVGLSLFSGLLGTGHHYYWIGAPSYWQPIGSIFSTLEVIPFFAMVVFAFTMFWKGSRNHPNKAAMLWSLGCPTMAFFGAGVWGFLHTLHWVNYYSHGTQVTAAHGHLAFYGAYVMLLLGIITFAMPQLRRVQPYNQVMNMWGFWIMTGAMAFMTFTLTFAGVVQTHLQRVLGMNFME…	MSDKKKEIENLGRRHFLRNSAVTGVAGAGLAGGFGAGTLLGGSEKARAAEGSIEVAPGELDEYYGFWSGGHSGEVRVLGVPSMRELMRIPVFNIDSATGWGITNESRRILGDSARFLNGDCHHPHISMTDGSYDGKYLFINDKANTRVARIRLDIMKTDRITTIPNVQAIHGLRLQKVPHTQYVFANAEFPIPHHDDGVVNDGRGMENPEGYYTMFNGIDAESMEVAWQVIVDGNLDNTDADYTGRFVASTCYNSEKGMTLADTMRAERDWVVVFDVEAIEAAVEAGEFKTLGDSEVPVVDGRQGSKVTRYIPVPKNPHGLNTSPDGKYFIANGKLSPTCSIITIDKLPALFDDAIEPRDTVVGEPELGLGPLHTTFDGRGNAYTTLFIDSQVAKWNIE…				MSRTNSPRPIVTHFFDEPTNTFSYVVQDPDSNACAILDSVLDFDYAAGRTDVRSADEIIAFVRDNGLEVAWILETHVHADHLSAAPYLHEKLGGLTGIGARITVVQDVFGKAFNAGTEFARDGSQFDRLFEEGDTFAIGNLEGRVLHTPGHTPACLTYVIGDAAFVGDTLFMPDYGTARCDFPGGDARTLYRSIQKVLALPEETRLFLCHDYKAPEREEYQHETSVAEQRAHNVHVHEGIGEEEFVRMRTERDATLGMPRLIIPSVQVNMRAGEMPPAEDNGQIYLKVPINKF	MSNRRKTLVLAGATLAAGASLVAWAETEGHPYDKLVEMGYPAPQEGELVHVPPTMADLEAADMKPQTKAVIRRGYELFTNTQQLRGKNVFNDMNCSSCHLGEGRQPFSAPVWPAAVTLPDFRGKNQHVNNLEERIAGCFAYSMNGTPPEYGSDDMLALSAYHQWLAKGAPMYPDQPIYGRGFPAPERPEELSYANGEALYVENCAVCHGEDGGGLYQDGEYVFPAPWGDGSNNWGAGIVRTHTAAGFIKNNMPLGQPLSLSDQEAWDIAYYMTQQERPQDPRYTGSVDEVLEKFGPTFHKHSSYGQVREVDGHRLADHANWGEKGEEIKPWNVGQPRFEDLEVDQ
BDEO01000001	Halomonas_sinaiensis_DSM_18067_T	AGAGTTTGATCATGGCTCAGATTGAACGCTGGCGGCAGGCCTAACACATGCAAGTCGAGCGGAAACGATCCTAGCTTGCTAGGAGGCGTCGAGCGGCGGACGGGTGAGTAATGCATAGGAATCTGCCCGGTAGTGGGGGATAACCTGAGGAAACTCAGGCTAATACCGCATACGTCCTACGGGAGAAAGCAGGGGCTCTTCGGACCTTGCGCTATCGGATGAGCTTATGTCGGATTAGCTGGTTGGTGAGGTAACGGCTCACCAAGGCGACGATCCGTAGCTGGTCTGAGAGGATGATCAGCCACATCGGGACTGAGACACGGCCCGAACTCCTACGGGAGGCAGCAGTGGGGAATATTGGACAATGGGGGCAACCCTGATCCAGCCATGCCGCGTGTG…	MSHFIDRLSFFRKTRVPFANDHGELREEARDWENSYRQRWQHDKVVRSTHGVNCTGSCSWKIYVKNGLVTWETQQTDYPRTRPDLPNHEPRGCPRGASYSWYIYSANRLKYPLIRKPLLKLWREALAEHGDEVDAWASIVEDPARTRQYKQARGMGGFVRAEWDEVNGLIGAANVYTAKQYGPDRIIGFSPIPAMSMVSYAAGSRYLSLIGGVCMSFYDWYCDLPPASPQTWGEQTDVPESADWYNSGYIIAWGSNVPQTRTPDAHFFTEVRYKGTKTVSVTPDYAEVSKLTDEWLSAKQGTDAALAMAMGHVILKEFHLDNPSAYFTDYVRRYTDMACLVELEEREDGSYMPGKQLRAGDFEDNLGQDNNPEWKVVAWDELSDRLVVPRGSIGFRWGE…											MSQQPIVQVFFDESTKTFSYVVQDPGSKACAILDSVLDFDYAAGRTDVRSADEIIAFVRANRLEVAWILETHVHADHLSAAPYLQEKLGGRTGIGANITVVQDVFGKAFNAGTDFARDGSQFDRLFKEGDTFAIGSLRGRVLHTPGHTPACLTYVFEGVAFVGDTLFMPDYGTARCDFPGGDARMLYRSIQKVLALPAETRLFLCHDYKTPEREEYRHETTVAEQRAHNIHVHEGVSEEAFVELRTERDATLGMPRLIIPSVQVNMRAGEMPAAEDNGQVYLKVPINAF
BDEO01000001	Halomonas_sp._K4	AGAGTTTGATCATGGCTCAGATTGAACGCTGGCGGCAGGCCTAACACATGCAAGTCGAGCGGAAACGATCCTAGCTTGCTAGGAGGCGTCGAGCGGCGGACGGGTGAGTAATGCATAGGAATCTGCCCGGTAGTGGGGGATAACCTGAGGAAACTCAGGCTAATACCGCATACGTCCTACGGGAGAAAGCAGGGGCTCTTCGGACCTTGCGCTATCGGATGAGCTTATGTCGGATTAGCTGGTTGGTGAGGTAACGGCTCACCAAGGCGACGATCCGTAGCTGGTCTGAGAGGATGATCAGCCACATCGGGACTGAGACACGGCCCGAACTCCTACGGGAGGCAGCAGTGGGGAATATTGGACAATGGGGGCAACCCTGATCCAGCCATGCCGCGTGTG…	MSHFIDRLSFFRKTRVPFANDHGELREEARDWEDSYRQRWQHDKVVRSTHGVNCTGSCSWKIYVKNGLVTWETQQTDYPRTRPDLPNHEPRGCPRGASYSWYIYSANRLKYPLIRKPLLKLWREALAEHGDAVDAWASIVEDPARTKQFKQARGMGGFVRADWDEVNGLIGAANVYTAKQYGPDRIIGFSPIPAMSMISYAAGSRYLSLIGGVCMSFYDWYCDLPPASPQTWGEQTDVPESADWYNSGYIIAWGSNVPQTRTPDAHFFTEVRYKGTKTVSVTPDYAEVSKLTDEWLSAKQGTDAALAMAMGHVILKEFHLDKPSAYFTDYVRRYTDMTCLVELEEREDGSYMPGKQLRAGDFEDNLGQDNNPEWKVVAWDELSDRLVVPRGSIGFRWGE…					MADYRKLWGLLLLVLGVTFALLGFFGKEVYRQAPPIPERIVTENATLLMTKDSILDGQTAWQSVGGMQLGSIWGHGAYQAPDWTADWLHRELMAWLELAAESTYGKPYDSLNPSEQNQLKFALKQEYRTNTLDAASDTVVVSERRAQAMAQTADYYSRLFSAAPSLHGTRESYAMKENTLPSAKRRAQLADFFFWTAWAAATVRPGEDATYTNNWPHEPLIDNTPTAENILWSLTSVVLLIAGVGLLIWARAFLRKEDDTEPEAPLKDPLATIALTMSQKALGKYLLLVAGLFIFQVFVGGATAHYTIEGQSFYGFELSRWFPYTLLRTWHIQSALFWIATGFLAAGLFLAPIINGGKDPKYQKLGVDILFWALVAVVAGSFTGNFLAISQIMPANLNF…						MSQQPIVQVFFDESTKTFSYVVQDPGSKACAILDSVLDFDYAAGRTDVRSADEIIAFVRANRLEVAWILETHVHADHLSAAPYLQEKLGGRTGIGANITVVQDVFGKAFNAGTDFARDGSQFDRLFKEGDTFAIGSLRGRVLHTPGHTPACLTYVFEGVAFVGDTLFMPDYGTARCDFPGGDARMLYRSIQKVLALPAETRLFLCHDYKTPEREEYRHETTVAEQRAHNIHVHEGVSEEAFVELRTERDATLGMPRLIIPSVQVNMRAGEMPAAEDNGQVYLKVPINAF
AJKS00000000	Halomonas_smyrnensis_AAD6_T	AGAGTTTGATCATGGCTCAGATTGAACGCTGGCGGCAGGCCTAACACATGCAAGTCGAGCGGAAACGATCCTAGCTTGCTAGGAGGCGTCGAGCGGCGGACGGGTGAGTAATGCATAGGAATCTGCCCGGTAGTGGGGGATAACTTGAGGAAACTCAAGCTAATACCGCATACGCCCCAAGGGGGAAAGCAGGGGATCTTCGGACCTTGCGCTATCGGATGAGCCTATGTCGGATTAGCTAGTTGGTGAGGTAATGGCTCACCAAGGCCGCGATCCGTAGCTGGTCTGAGAGGATGATCAGCCACATCGGGACTGAGACACGGCCCGAACTCCTACGGGAGGCAGCAGTGGGGAATATTGGACAATGGGCGAAAGCCTGATCCAGCCATGCCGCGTGTG…										MSHPTPESPSRRHDVVVIGGGAAGIAVTASLLKRRGDLDIAIVEPAEMHSYQPGWTLVGG GVFSADITRRPMDDVIPSKATRYATRVERVDPEAAEVALADGRRLGYARLVVAPGLVLDW GAIDGLEETLGENGVTSNYRFDLAPYTWSLVKSLERGRALFTQPPMPIKCAGAPQKAMYL SCDHWRRQGRLDDIEVRFCNAGGVLFGVPDYVPALERYIDAYGIEAAYGERLVAVDGPSR TARFAVVGEDGEHEEERGFDMLHAVPPQRAPGFVAESGLANGGGWLDLDAETLQHVRYPA VFGLGDVSGTGNAKTAAAVRKQAPVVAENLLASLDETPLTAAYTGYGSCPLTVERGRIVL AEFGYGGTLQPTFPRWVNDGTQATRRAWWLKAK…		MSQQPIVTAFFDEPTNTFSYVVRDPDSTACAILDSVLDFDYAAGHTDVRSADAIIDFIEREGLSVEWVLETHVHADHLSAAPYLYRKLGGRTGIGARIVEVQEIFGKAFNAGTEFARDGSQFDRLFEEGDTFAIGGLEGRVLHTPGHTPACLTYVIGDAAFVGDTLFMPDYGTARCDFPGGDARTLYRSIQKVLSLPAETRLFLCHDYKAPDREEFQHETSVAEQRAHNIHVHEGVGEDDFVTMRTERDATLGMPRLIIPSVQVNMRAGEMPPAEDNGQVYLKVPLNRF
LN651347	Halomonas_sp._CIFRI_1													MSQQPIVTAFFDEPTNTFSYVVRDADSTACAILDSVLDFDYAAGHTDVRSADAIIAFIAREGLSVEWVLETHVHADHLSAAPYLHQKLGGRTGIGARIVEVQAIFGKAFNAGTEFARDGSQFDRLFEEGDTFAIGGLEGRVLHTPGHTPACLTYVIGDAAFVGDTLFMPDYGTARCDFPGGDARTLYRSIQKVLALPAETRLFLCHDYKAPDREAFRHETSVAEQRAHNIHVHEGVGEDDFVTLRTERDATLGMPRLIIPSVQVNMRAGEMPPAEDNGQVYLKVPLNRF
LAEZ01000000	Halomonas_sp._HG01	AGAGTTTGATCATGGCTCAGATTGAACGCTGGCGGCAGGCCTAACACATGCAAGTCGAGCGGAAACGATCCTAGCTTGCTAGGAGGCGTCGAGCGGCGGACGGGTGAGTAATGCATAGGAATCTGCCCGGTAGTGGGGGATAACTTGAGGAAACTCAAGCTAATACCGCATACGCCCCAAGGGGGAAAGCAGGGGATCTTCGGACCTTGCGCTATCGGATGAGCCTATGTCGGATTAGCTAGTTGGTGAGGTAATGGCTCACCAAGGCCGCGATCCGTAGCTGGTCTGAGAGGATGATCAGCCACATCGGGACTGAGACACGGCCCGAACTCCTACGGGAGGCAGCAGTGGGGAATATTGGACAATGGGCGAAAGCCTGATCCAGCCATGCCGCGTGTG…	MSHFLDRLKYLTRRPDDFAGGHGETRDETRDWEDGYRARWQHDKVVRSTHGVNCTGSCSWKIYVKNGLVTWETQQTDYPRTRPDLPNHEPRGCPRGASYSWYLYSANRLKHPLIRKPLLALWREALAEHGDPVNAWASIVEDPAKARQYKRARGMGGFVRADWDELNGLIAASNVYTAKQYGPDRIIGFSPIPAMSMVSYAAGSRYLSLIGGVCMSFYDWYCDLPPASPMTWGEQTDVPESADWYNSGYIIAWGSNVPQTRTPDAHFFTEVRYKGTKTVAVTPDYAEVAKLTDEWLSAKQGTDAALALAMGHVILKEFHLDNPSAYFTDYVRRYTDMPCLVELEVREDGSHVPGRQLRASDFADGLGQDNNPEWKTLVWDELGDRLVVPRGSIGFRWGE…											MSQQPIVTAFFDEPTNTFSYVVRDPDSTSCAILDSVLDFDYAAGHTDVRSADAIIAFIAREGLSVEWVLETHVHADHLSAAPYLHQKLGGRTGIGARIVEVQEIFGKAFNAGTEFARDGSQFDRLFEEGDTFAIGGLEGRVLHTPGHTPACLTYVIGDAAFVGDTLFMPDYGTARCDFPGGDARTLYRSIQKVLALPAETRLFLCHDYKAPDREAFRHETSVAEQRAHNIHVHEGVGEDDFVTLRTERDATLGMPRLIIPSVQVNMRAGEMPPAEDNGQVYLKVPLNRF
BJUS01000000	Halomonas_sp._NBRC_102604	CTGAAGAGTTTGATCATGGCTCAGATTGAACGCTGGCGGCAGGCCTAACACATGCAAGTCGAGCGGAAACGATCCTAGCTTGCTAGGAGGCGTCGAGCGGCGGACGGGTGAGTAATGCATAGGAATCTGCCCGGTAGTGGGGGATAACTTGAGGAAACTCAAGCTAATACCGCATACGCCCCAAGGGGGAAAGCAGGGGATCTTCGGACCTTGCGCTATCGGATGAGCCTATGTCGGATTAGCTAGTTGGTGAGGTAATGGCTCACCAAGGCCGCGATCCGTAGCTGGTCTGAGAGGATGATCAGCCACATCGGGACTGAGACACGGCCCGAACTCCTACGGGAGGCAGCAGTGGGGAATATTGGACAATGGGCGAAAGCCTGATCCAGCCATGCCGCG…	MSHFLDRLKYLTRRPDDFAGRHGETRDETRDWEDGYRARWQHDKVVRSTHGVNCTGSCSWKIYVKNGLVTWETQQTDYPRTRPDLPNHEPRGCPRGASYSWYLYSANRLKHPLIRKPLLALWREALAEHGDPVNAWASIVEDPAQARQYKRARGMGGFVRADWDELNGLIAASNVYTAKQYGPDRIIGFSPIPAMSMVSYAAGSRYLSLIGGVCMSFYDWYCDLPPASPMTWGEQTDVPESADWYNSGYIIAWGSNVPQTRTPDAHFFTEVRYKGTKTVAVTPDYAEVAKLTDEWLSAKQGTDAALALAMGHVILKEFHLDNPSAYFTDYVRRYTDMPCLVELEVREDGSHVPGRQLRASDFADGLGQDNNPEWKTLVWDELGDRLVVPRGSIGFRWGE…											MSQQPIVTAFFDEPTNTFSYVVRDPDSTSCAILDSVLDFDYAAGHTDVRSADAIIAFIAREGLSVEWVLETHVHADHLSAAPYLHQKLGGRTGIGARIVEVQEIFGKAFNAGTEFARDGSQFDRLFEEGDTFAIGGLEGRVLHTPGHTPACLTYVIGDAAFVGDTLFMPDYGTARCDFPGGDARTLYRSIQKVLALPAETRLFLCHDYKAPDREAFRHETSVAEQRAHNIHVHEGVGEDDFVTLRTERDATLGMPRLIIPSVQVNMRAGEMPPAEDNGQVYLKVPLNRF
PYUQ02000000	Halomonas_sp._SL1	TTTAACTGAAGAGTTTGATCATGGCTCAGATTGAACGCTGGCGGCAGGCCTAACACATGCAAGTCGAGCGGAAACGATCCTAGCTTGCTAGGAGGCGTCGAGCGGCGGACGGGTGAGTAATGCATAGGAATCTGCCCGGTAGTGGGGGATAACTTGAGGAAACTCAAGCTAATACCGCATACGCCCCAAGGGGGAAAGCAGGGGATCTTCGGACCTTGCGCTATCGGATGAGCCTATGTCGGATTAGCTAGTTGGTGAGGTAATGGCTCACCAAGGCCGCGATCCGTAGCTGGTCTGAGAGGATGATCAGCCACATCGGGACTGAGACACGGCCCGAACTCCTACGGGAGGCAGCAGTGGGGAATATTGGACAATGGGCGAAAGCCTGATCCAGCCATG…	MSHFLDRLKYLTRRPDDFAGGHGETRDETRDWEDGYRARWQHDKVVRSTHGVNCTGSCSWKIYVKNGLVTWETQQTDYPRTRPDLPNHEPRGCPRGASYSWYLYSANRLKHPLIRKPLLALWREALAEHGDPVNAWASIVEDPAKARQYKRARGMGGFVRADWDELNGLIAASNVYTAKQYGPDRIIGFSPIPAMSMVSYAAGSRYLSLIGGVCMSFYDWYCDLPPASPMTWGEQTDVPESADWYNSGYIIAWGSNVPQTRTPDAHFFTEVRYKGTKTVAVTPDYAEVAKLTDEWLSAKQGTDAALALAMGHVILKEFHLDNPSAYFTDYVRRYTDMPCLVELEVREDGSHVPGRQLRASDFADGLGQDNNPEWKTLVWDELGDRLVVPRGSIGFRWGE…											MSQQPIVTAFFDEPTNTFSYVVRDPDSTSCAILDSVLDFDYAAGHTDVRSADAIIAFIAREGLSVEWVLETHVHADHLSAAPYLHQKLGGRTGIGARIVEVQEIFGKAFNAGTEFARDGSQFDRLFEEGDTFAIGGLEGRVLHTPGHTPACLTYVIGDAAFVGDTLFMPDYGTARCDFPGGDARTLYRSIQKVLALPAETRLFLCHDYKAPDREAFRHETSVAEQRAHNIHVHEGVGEDDFVTLRTERDATLGMPRLIIPSVQVNMRAGEMPPAEDNGQVYLKVPLNRF
CP045399	Halomonas_sp._THAF12	AGAGTTTGATCATGGCTCAGATTGAACGCTGGCGGCAGGCCTAACACATGCAAGTCGAGCGGAAACGATCCTAGCTTGCTAGGAGGCGTCGAGCGGCGGACGGGTGAGTAATGCATAGGAATCTGCCCGGTAGTGGGGGATAACTTGAGGAAACTCAAGCTAATACCGCATACGCCCCAAGGGGGAAAGCAGGGGATCTTCGGACCTTGCGCTATCGGATGAGCCTATGTCGGATTAGCTAGTTGGTGAGGTAATGGCTCACCAAGGCCGCGATCCGTAGCTGGTCTGAGAGGATGATCAGCCACATCGGGACTGAGACACGGCCCGAACTCCTACGGGAGGCAGCAGTGGGGAATATTGGACAATGGGCGAAAGCCTGATCCAGCCATGCCGCGTGTG…										MPHPTPESPSRRHDVVIIGGGAAGIAVTASLLKRRGDLDIAIVEPAERHSYQPGWTLVGG GVFSADITRRPMDDVIPSRATRYATRGERVDPEAAEVALADGRRLGYARLVVAPGLVLDW GAIEGLEETLGENGVTSNYRFDLAPYTWSLVQSLERGRALFTQPPMPIKCAGAPQKAMYL ACDHWRRQGRLDDIEVRFCNAGGVLFGVPDYVPALERYIAGYGIEAACGERLVAVDGPSR TARFAVGGEDGEHEEERGFDMLHAVPPQKAPGFVAESGLANGGGWLDLDAETLQHVRYPA VFGLGDVSGTPNAKTAAAVRKQAPVVAENLLASLDETPLTAAYTGYGSCPLTVERGRIVL AEFGYGGTLQPTFPRWVNDGTQATRRAWWLKAK…		MSQQPIVTAFFDEPTNTFSYVVRDPDSTACAILDSVLDFDYAAGHTDVRSADAIIDFIER EGLSVEWVLETHVHADHLSAAPYLHRKLGGRTGIGARIVEVQEIFGKAFNAGTEFARDGS QFDRLFEEGDTFAIGGLESRVLHTPGHTPACLTYVIGDAAFVGDTLFMPDYGTARCDFPG GDARTLYRSIQKVLSLPAETRLFLCHDYKAPDREAFQHETSVAEQRAHNIHVHEGVGEDD FVTMRTERDATLGMPRLIIPSVQVNMRAGEMPPAEDNGQVYFKVPLNRF
PVTK00000000	Halomonas_songnenensis_NEAU-ST10-39_T	ACACATGCAGTCGAGCGGTAACAGGTCTAGCTTGCTAGACGCTGACGAGCGGCGGACGGGTGAGTAATGCATAGGAATCTGCCCGATAGTGGGGGATAACCTGGGGAAACCCAGGCTAATACCGCATACGTCCTACGGGAGAAAGGGGGCTTCGGCTCCCGCTATCGGATGAGCCTATGTCGGATTAGCTAGTTGGTGAGGTAAAGGCTCACCAAGGCGACGATCCGTAGCTGGTCTGAGAGGATGATCAGCCACATCGGGACTGAGACACGGCCCGAACTCCTACGGGAGGCAGCAGTGGGGAATATTGGACAATGGGGGCAACCCTGATCCAGCCATGCCGCGTGTGTGAAGAAGGCCTTAGGGTTGTAAAGCACTTTCAGCGAGGAAGAACGCCTG…	MSHFIDRLNFFRKSREPFANEHGELRSESRQWEDSYRARWQHDKVVRSTHGVNCTGSCSWKIYVKNGLVTWETQQTDYPRTRPDLPNHEPRGCPRGASYSWYLYSANRLKYPLIRKPLLALWREALKANPDPVDAWASIVEDPAKTKQYKRARGMGGFVRGDWDELNELVAASNVYTAKQYGPDRIIGFSPIPAMSMVSYAAGSRYLSLIGGVCMSFYDWYCDLPPASPMTWGEQTDVPESADWYNAGYIIAWGSNVPQTRTPDAHFFTEVRYKGTKTISITPDYSEVSKLTDEWLSAKQGTDAALAMAMGHVILKEFHLENPSAYFTDYVRRYTDMPFLVELEAREDGSFVPGRQLRASDFDAALGQENNPEWKTVAWDEARDQLVVPRGSIGFRWGE…											MKTFAHSASTGNGMPEVAGFFDPRTFSVQYIVSDPVTQACAIIDPVLDFDEKSGATATHHADELLAYVAKNGLRVEWILDTHPHADHFSAAHYLKQKTGAPTAIGQRVTQVQALWKEIYHWPDMPTDGRQWDTLFAEGDTFAIGELKGRVMLSPGHTLASITYVIGDAAFIHDTLFQPDFGTARADFPGGSAEALWDSIQAILALPDTTRLFTGHDYMPNGREPAWESRVAQQRENNPHLTSKHQADYVALRNKRDEELPMPKLMLHALQVNTRGGRLPEPEANGKRYLKIPLDVLGGAKWD
QWBW00000000	Halomonas_sp._362.1	CGAGCGGCGGACGGGTGAGTAATGCATAGGAATCTGCCCGGTAGTGGGGGATAACCTGGGGAAACCCAGGCTAATACCGCATACGTCCTACGGGAGAAAGCAGGGGATCTTCGGACCTTGCGCTATCGGATGAGCCTATGTCGGATTAGCTGGTTGGTGAGGTAACGGCTCACCAAGGCGACGATCCGTAGCTGGTCTGAGAGGATGATCAGCCACACTGGGACTGAGACACGGCCCAGACTCCTACGGGAGGCAGCAGTGGGGAATATTGGACAATGGGCGCAAGCCTGATCCAGCCATGCCGCGTGTGTGAAGAAGGCTTTCGGGTTGTAAAGCACTTTCAGCGGGGAAGAAAGCGTGCCGGTTAATACCCGGTACGGACGACATCACCCGCAGAAG…	MSHFLDRLKYLTRRPEHFAEGHGETRDETRDWEDGYRARWQHDKIVRSTHGVNCTGSCSWKIYVKNGLVTWETQQTDYPRTRPDLPNHEPRGCPRGASYSWYLYSANRLKYPLIRKPLLALWREALAEHADPVDAWASIVEDPAKAARYKKARGLGGFVRADWEEMETLIAASNVYTAKQYGPDRIIGFSPIPAMSMVSYAAGARYLSLIGGVCLSFYDWYCDLPPASPMTWGEQTDVPESADWYNSGYLIAWGSNVPQTRTPDAHFFTEVRYKGTKTVAITPDYAEVAKLADEWLSAKQGTDAALAMAMGHVILKEFHLERQDPYFTDYVRRYTDMPMLVELEPREDGSYVPGRQLRASDFSEALGQANNPEWKTVAWDVTSDRLVVPRGSIGFRWGQ…									MSSNESAAVPAGRHDVLIIGGGAAGIALAASLHKRRESLDIAIIEPAEIHDYQPGWTLVGGGVFTPEQTRRAMRDVMPDFVTWYRHRCDQVAPDAHRVVLDDGRVLGYRSLVVAPGLVIDWSAIDGLEATLGEHGVTSNYRRDLAPYTWSLVQSLSSGRALFTQPPMPIKCAGAPQKAMYLACDAWRRRAVLGGIDVSFHNAGGVLFGVADYVPALERYVEHYGIDLHYQENLVAVDGPNRVARFRVTRESGEEIVERRFDMLHVVPPQRAPDLVRRSVLADAAGWLDLDEATLQHRRYPDVFGLGDASGTGNAKTAAAVRKQAPVVAENLLARLDGRALEAGYLGYGACPLTVERGRVVLAEFGYGGKLQPTLPHWLVEGTQATRIGWMVKAHLLPRL…		MRSPVVTHFFDEPTNTFSYVVRDPESSACAILDSVLDFDYAAGRTDVRSADAIIEFVERKGLTVEWILETHVHADHLSAAPYLHEKLGGRTAIGAHITEVQEIFGKAFNAGTEFARDGSQFDRLFAEGDTFAIGHLEGRVLHTPGHTPACLTYVIGDAAFVGDTLFMPDYGTARCDFPGGDARTLYHSIQKVLALPDETRLFLCHDYKAPGRDTYAHETTVADQRAGNVHVHDGVSEEQFVAMRRERDATLGMPRLILPSVQVNMRAGHLPPAEDNGQVYLKVPIDRF
LGEN01000000	Halomonas_sp._54_146											MQKPPLWTQKVTRRELLKVGSGLSIGSLLPLSAVSANTLRTQARIVILGGGAAGMAMANRLANRLRGGTITLVEPRETHHYQPGWTLVASGVWNADKTMRPNAQFLPRGVNWIREHAANIDADNKRVALANGATLEYDFLIVATGIQLNYHLIDGMSPALVGQHGIGSVYASIEGASRTHQAIQAWLNSGQGKGIFTAAPTPVKCAGAPLKMTFTTLSRLEASGQRDAFNVDYMAPGTSLFSQPWVDEFVKQRFDEQGVNRRHHYRLSAIDPQAKQAEFTFVGPESEFTSHHQLREAEFRREGQPTVIADYDFIHVVPPHECPRFCQTERAYRARRPVQGRVARCRYSHPAAHPLPRSVWHWRCDWCPDH		MQRPIVTHFFDEPTNTFSYVVQDPDSTACAIIDSVLDFDYAAGRTDVRSADEIIAFIHHRQLDVTWILETHVHADHLSAAPYLHEKLGGKTGIGAKIVEVQEIFGKAFNAGSEFARDGSQFDALFNEGDVFSIGGLQGKVVHTPGHTPACLTYVIGDAAFVGDTLFMPDYGTARCDFPGGDARTLYHSIQKVLALPEQTRLFLCHDYKAPDRDTFQHETSVAEQRQANVHVHEGISEEAFVKMRTERDATLGMPRLIIPSVQVNMRAGHMPPAEDNGDVYLKVPINKFK	MALTITMRKRTLVLAVTGMSLATGLTMTAYAANEAAQGDEMPYQTLVELGYPAPQEGELVHVPPTMADLEDADIHPELKKVIRYGYELFTDTQQLRDEYVYNDMNCSSCHLGEGRQPFSAPVWAAAVTLPDFRGKNQHVNNLEERIAGCFAYSMNGTPPEYGSDEMLALSAYHQWLATGAPMYPSQPIYGRGFPAPDQPAEQPDYARGEAAYQENCAICHQEDGTGHYENGEYVFPAPWGDGSNNWGAGIVRVDTMAGFIYQNMPLGQPRSLSDQESWDIAYYISNQERPQDPRYTGDVAETLELFGPTFHDRSLYGQTREHDGHVLGDHDNFGDKGDIKPWNVGMPRFESLADEQ
CP048812	Halomonas_sp._CKY01	AGAGTTTGATCATGGCTCAGATTGAACGCTGGCGGCAGGCCTAACACATGCAAGTCGAGCGGCAGCACGGGAAGCTTGCTTCCTGGTGGCGAGCGGCGGACGGGTGAGTAATGCATAGGAATCTGCCCGATAGTGGGGGATAACCTGGGGAAACCCAGGCTAATACCGCATACGTCCTACGGGAGAAAGCAGGGGACCTTCGGGCCTTGCGCTATCGGATGAGCCTATGTCGGATTAGCTAGTTGGTGAGGTAACGGCTCACCAAGGCGACGATCCGTAGCTGGTCTGAGAGGATGATCAGCCACATCGGGACTGAGACACGGCCCGAACTCCTACGGGAGGCAGCAGTGGGGAATATTGGACAATGGGCGCAAGCCTGATCCAGCCATGCCGCGTGTG…	MSHFIDRLNFFRKAREPFANEHGETREESRGWENSYRQRWQHDKVVRSTHGVNCTGSCSW KIYVKNGLVTWETQQTDYPRTRPDLPNHEPRGCPRGASYSWYLYSANRLKYPLIRKPLLK LWRDALEEEKDPVDAWASIVEDPAKTKQYKRARGMGGFVRANWDELNELVAASNVYTAKQ YGPDRIIGFSPIPAMSMVSYAAGSRYLSLIGGVCMSFYDWYCDLPPASPMTWGEQTDVPE SADWYNSGYIIAWGSNVPQTRTPDAHFFTEVRYKGTKTVSITPDYAEVSKLTDEWLSAKQ GTDAALAMAMGHVILKEFHLEKPSTYFTEYVRQYTDMPCLVELEAREDGSYAPGRQLRAS DFDASLGQANNPEWKTVAWDETRDQLVVPRGSI…	MKLTRREFVKANAAAVAAASAGIAIPAGATNLITNAELTRLNWNKAPCRFCGVGCSVMVA TQNDRIVATHGDIHSEVNRGLNCVKGYFLSKILYGEDRLTQPLLRKRNGAYAKDGDFEAV SWDEALDVMADKFKQAIREHGPDSVAMFGSGQWTIWEGYAASKLFKAGLRTNNIDPNARH CMASAVFGFMRSFGSDEPMGVYDDIEHADAFVLWGSNMAEMHPVLWTRVTDRRLSYPDTR VAVLSTYEHRSFDLADIPMVMTPNADIVILNYIANHIIQSGNVDRDFVDSHVGFARGVDD IGYGLRDEHPLQQAAANADNANSWSEMSFEEFADYVADYTLERAARESGVSENRLAQLAE LYADPDTKVMTFWTMGVNQHTRGVWVNNLIYNL…							MSVNSKPFQSRLGVSRRQVLKGLGAASSLPLIGGFAAPAFATGSDGRVVVIGGGFGGATAAKYLKRANPNLSVTLVEPARTFYTCPFSNLFLGGLREMSKIAHGYDELRDRYGVEVVHTMAQDIDPDGHSVSLANGDTLHYDKLVLSPGIDIRWNALEGYDEAAAELAPHAWKAGPQTELLKRQIEDMDDGGTFVLVAPENPFRCPPGPYERASMVAHYLAQHKPSSKVLILDAKDNFSKQGLFTGGWEQLYGDSIEWVGLSGDGRVTRVDAENLEVETEFGTVHRADVLNVVPPQKAGWIAERAGVTDASGWVPVKPESFESQQVADIYVVGDASVAAPMPKSGFCANAQAKVAAAAIVAALRGDSTPEPYWSNTCYSLIGPEYGISVAGVYRIQDGV…			MSSTNAPRPLVTHFFDEPTNTFSYVVQDPASRACAILDSVLDFDYAAGRTDVRSADEIIS FVRDNDLTVEWILETHVHADHLSAAPYLHERLGGKTGIGARIIEVQEIFGKAFNAGTEFA RDGSQFDRLFEEGDTFRIGQLEGRVLHTPGHTPACLTYVIGDAAFVGDTLFMPDYGTARC DFPGGDARTLYRSIQKVLALPGETRIFLCHDYKAPGREEYQHETSVAEQRRYNVHVHEGI SEEAFVKMRTERDATLGMPKLIIPSVQVNMRAGEMPPAEGNGQVYLKVPINTF
CP053382	Halomonas_sp._D167-6-1	TGCAGTCGAGCGGCAGCACGGGGAGCTTGCTCCCTGGTGGCGAGCGGCGGACGGGTGAGTAATGCATAGGAATCTGCCCGATAGTGGGGGATAACCTGGGGAAACCCAGGCTAATACCGCATACGTCCTACGGGAGAAAGCGGGGGCTCTTCGGACCTCGCGCTATCGGATGAGCCTATGTCGGATTAGCTGGTTGGTGAGGTAATGGCTCACCAAGGCGACGATCCGTAGCTGGTCTGAGAGGATGATCAGCCACATCGGGACTGAGACACGGCCCGAACTCCTACGGGAGGCAGCAGTGGGGAATATTGGACAATGGGGGCAACCCTGATCCAGCCATGCCGCGTGTGTGAAGAAGGCCTTCGGGTTGTAAAGCACTTTCAGTGGGGAAGAAAGCCT…	MSHFLDRLNFFRKAREPFANGHGETREESRGWEDGYRQRWQHDKIVRSTHGVNCTGSCSWKIYVKNGLVTWETQQTDYPRTRPDLPNHEPRGCPRGASYSWYMYSANRLKYPLIRKPLLKLWREAKQQHGDPVDAWASIVSDPAKTKQYKRARGMGGFVRADWDELNELIAASNVYTAKQYGPDRIIGFSPIPAMSMVSYAAGSRYLSLIGGVCMSFYDWYCDLPPASPQTWGEQTDVPESADWYNSGYIIAWGSNVPQTRTPDAHFFTEVRYKGTKTVSITPDYAEVSKLTDEWLSVKQGTDAALGMAMGHVILKEFHLDKPSTYFTEYVRKYSDMPFLVELEAREDGSFVPGKQLRTSDFEGNLGQDNNPEWKTVAWDELSDRLVVPNGSIGFRWGE…	MRLTRRDFIKASAATTATAAAGISAATQAQNIVTDAAQTQLKWSKAPCRFCGVGCGVNVATRDNQVVATHADINSPVNRGVNCIKGYFLSKIMYGEDRLTQPLLRKRDGVYDKEGEFTPVSWDEAFDVMADKYKAVLREKGPQGIGMFGSGQWTVWEGYAANKLMKAGFRSNHIDPNARHCMASAVAGFIRTFGMDEPMGCYDDIEAADAFVLWGSNMAEMHPILWTRVTDRRLSAPHVKVAVLSTFEHRSFELADMPIVFTPQADLAVLNYIQRYIIENDRVDWDFVNQHVRFKEGKTLIGYGLRPEHRLELMADNADDPGGATDIDFERYREFLQQYDADSVSELSGVPKRQLDELAELYADPNTRVMSFWTMGFNQHTRGVWANNMIYNIHLLTGK…		MHKRALSKGIFALSFPLAAMVGTAQAAAPELSAEEMDHASNIYFQRCAGCHGTTRNGATGPDLLPENTQELGQRRLESIITLGTEGGMNNFDGILSEDDITLISKYVQHDPVQPPEMSLADMKERWQVFVAPEDLPTEPQHDLNWENFMVTILRDRGAMGIIDADTKELVTEVETGYAVHVAKESSDGRFWYVQGRDGRLSKIDLWMNPPQVTAEVFIGYDARDVAVSHYGEWKDKYVIGGSYWPPHFVIADAETMEPLKVVSTRSYDTEGNFRNEARVAALYNTPHAPTFLVNVKESGQVWQVDYSDIDNLRIDQMETAEYLHDGFFDPTGRYFQIAANMSDKMVFIDTETRKLVSMLETGTKPHPGPGANWVDPECGPVAGTTHLGEGLLTFWGNDP…	MMSENCYLKSLAVAVSIGALGIGAAKAQDGHEDIDEAKSAYQGTPSTVDPASARVVRTPGAPDLTEAEFEQAKQIYFQRCAGCHGVLRKGATGKPLTIDITQERGLEYLKVFINYGSPAGMPNWGTSGDLTEEEVELMAKYVMHEPPVPPEFGLAQMMDTWQVIVPPEDRPTEKMNQLDLDNLFSVTLRDAGQVALIDGGTKEIVKVLDTGYAVHISRMSASGRYIFVIGRDAKIDMIDLWMEEPDIVATLKIGMEARSVETSKYEGYEDVYAIAGAYWPPQYVIMDGQTLEPLKIVSTRGMTVGEQEYHPEPRVAAIVGSEQHPEFIVNIKETGKVQLVNYEDLNALSIVEIATSRFLHDGGWDASGRYFLTAANESNQIVVIDAKERELEQIVDVGQ…		MKYETQKVALPFFAVAMALFALQIVFGLLAATVYIAPHFMAELMPFNIMRVSHTNLLIVWLLIGFMGSTYYLMPEEAEREIHSPGLAYVQLAIFAFAGAAALVGYQFGIHEGREFLEQPFWVKVLITISFLMFLFNTSMTLLKGRKTAINLVLMLGLWLAAVFWLFAFYNPTNLAVDKLYWWWVVHLWVEGVWELIMASLLGYLLIKMSGVDREVIEKWLYVIVGLSLFSGLLGTGHHYYWIGAPSYWQPIGSIFSTLEVIPFFAMVVFAFYMFWKGSRNHPNKAAMLWALGCPTIAFFGAGVWGFMHTLSFINYYTHGTQLTAAHGHLAFYGAYVMLVLGIITYAMPQIRRSQPYNQVLNMWGFWIMTSAMCFMTFTLTFAGVVQTHLQRVLGMNFMQ…	MSDKKQIENLGRRHFLRNSAVTGVAGAGLASGFGASALMSSRQAQAAAGAEGSVAPGELDEYYGFWSGGHSGEVRVLGVPSMRELMRIPVFNVDSATGWGITNESRRILGESARFLNGDSHHPHVSMTDGRYDGKYLFINDKANTRVARIRLDIMKTDKITTIPNVQAIHGLRLQKVPHTKYVFCNAEMPIPQINDGRDLENPENYWTMFNAVDAESMDVAWQVIVDGNLDNTDADYTGRFVASTCYNSEKGMTLSETMRAERDWVVVFDVEAIEAAVAAGQYETLGDSPVPVLDGRKGSQLTRYIPVPKNPHGLNTSPDGKYFMANGKLSPTVSIIAIDKLPELFEDAIEPRDTVVGEPELGLGPLHTTFDGRGNAYTTLFIDSQIAKWNIEDAIRHY…	MTKHLQRSALDRRRVIKGLGAASLLPLIGGITPFTIGSQHAGQVVVVGGGFGGATAAKYLKRANPAIEVILVEPAETFYTGPFSNLHLAGLRSMEDISQGYDTLQDRHGVRVIQAEVEDVNATAHTVRLSTGRELDYDRLILSPGIDMRWNALEGYDEEAADKAPHAWKAGKQTELLRSQLLGMEDGGSFVMVAPANPFRCPPAPYERASLVANFLTQYKPKSKVLILDAKDSFSKQALFMEGWEQLYGGRIEWVGLSGDGRATRVDADRLEVETESGIVHRADVLNVIPPQKAGWIAERAGVTDDSGWVPVKPETFESQQVEDVFVIGDAAIADPMPKSGFCASAQAKVVAAAIAASLESRPAPEAYWTSACYSLVGSTYGISEAGVYRVQDGNIAEV…			MQRPIVTHFFDEPTNTFSYVVQDPDSRACAIIDSVLDFDYAAGRTDVRSADNIIAFIREHDLDVVWILETHVHADHLSAAPYLHEQLGGKTGIGANIVKVQEIFGKAFNAGSEFARDGSQFDALFEEGDTFTVGQLQGRVLHTPGHTPACLTYVVGDAAFVGDTLFMPDYGTARCDFPGGDARTLYHSIQKVLALPEQTRLFLCHDYKAPGRDTFQHETSVAEQVNENVHVHKGISEDEFVKMRTERDATLGMPRLIIPSVQVNMRAGELPPAEENGTVYLKVPINFF	MNSRTIGLALTGITLAGGVSAAVWAEYETLVEMGYPAPKEGELVHVPPTMEDLEEADLNPELKKVIRRGYDLFTNTQQLRGVNVFNDMNCSSCHLGEGRQPFSGPVWPAAVTLPDFRGKNQHVNSLEERIAGCFAYSMNGSPPIYGSDDMVALSAYHQWLATGVPMYPEQPIYGRGFPRLEEPEQAPDYARGEQIYQEQCAVCHSEDGSGLYQEGEYIFPAPWGDGSNNWGAGISRTYTMAGFVKHNMPLGQPMSLSDQEAWDVALYITSQERPQDPRYTGDVRETRERFEATFHKHTQYGTEREHDGALLGDHDNTGEKGEVRPWNVGVPRFEYLED
JAAQTO010000000	Halomonas_sp._DX6	AAACTGAAGAGTTTGATCATGGCTCAGATTGAACGCTGGCGGCAGGCCTAACACATGCAAGTCGAGCGGCAGCACGGGGAGCTTGCTCCCTGGTGGCGAGCGGCGGACGGGTGAGTAATGCATAGGAATCTGCCCGATAGTGGGGGATAACCTGGGGAAACCCAGGCTAATACCGCATACGTCCTACGGGAGAAAGCGGGGGCTCTTCGGACCTCGCGCTATCGGATGAGCCTATGTCGGATTAGCTGGTTGGTGAGGTAACGGCTCACCAAGGCGACGATCCGTAGCTGGTCTGAGAGGATGATCAGCCACATCGGGACTGAGACACGGCCCGAACTCCTACGGGAGGCAGCAGTGGGGAATATTGGACAATGGGGGCAACCCTGATCCAGCCATGCC…	MSHFLDRLNFFRKAREPFANGHGETREESRGWEDGYRQRWQYDKIVRSTHGVNCTGSCSW KIYVKNGLVTWETQQTDYPRTRPDLPNHEPRGCPRGASYSWYMYSANRLKYPLIRKPLLK LWREAKQQHADPVDAWASIVEDPAKAKQYKRARGMGGFVRADWDELNELIASSNVYTAKQ YGPDRVIGFSPIPAMSMVSYASGARYLSLIGGVCLSFYDWYCDLPPASPQTWGEQTDVPE SADWYNSGYIIAWGSNVPQTRTPDAHFFTEVRYKGTKTVSITPDYAEVSKLTDEWLSVKQ GTDAALGMAMGHVILKEFHLDKPSAYFTEYVRKYSDMPFLVELEAREDGSFVPGKQLRTS DFEGNLGQDNNPEWKTVAWDELSDRLVVPNGSI…				MHKRALSKGIFALSFPLAAMVGTAQAAAPELSAEEMERANTIYFQRCAGCHGTTRNGATG PNLLPETTQELGQRRLESIITLGTEGGMNNFDGILSEDDITLISKYIQHDPVDPPEMSLA DMRERWQVFVAPEDLPTEPQHDLNWENFMVTILRDRGAMGIIDADTKELVTEVETGYAVH VAKESSDGRFWYVQGRDGRLSKIDLWMDPPQVTAEVFIGYDARDVAVSHYGEWKDKYVIG GSYWPPHFVIADAETMEPLKVVSTRSYDTEGNFRNEARVAALYNTPHAPTFLVNVKESGQ VWQVDYSDIDNLRIEQMETAEYLHDGFFDPTGRYFQIAANMSDKMVFLDTETRKLVSMLE TGTKPHPGPGANWVDPECGPVAGTTHLGEGLLT…		MKYETQKVALPFFAVAMALFALQIVFGLLAATVYVAPHFMAELMPFNIMRVSHTNLLIVW LLIGFMGCTYYLMPEEAEQEIHSPGLAYVQLAIFAFAGAAALVGYQFGIHEGREFLEQPF WVKVLITISYLIFLFNTSLTLLKGRKTAINLVLMLGLWLAAVFWLFAFYNPSNLAVDKLY WWWVVHLWVEGVWELIMASLLGYLLIKMSGVDREVIEKWLYVIVGLSLFSGLLGTGHHYY WIGAPSYWQPIGSIFSTLEVIPFFAMVVFAFYMFWKGSRNHPNKAAMLWALGCPTIAFFG AGVWGFMHTLSFINYYTHGTQLTAAHGHLAFYGAYVMLILGVITYAMPQIRRSQPYNQVL NMWGFWIMTSAMCFMTFTLTFAGVVQTHLQRVL…	MSDKKQIENLGRRHFLRNSAVTGVAGAGLASGFGASALMASRQTQAAGAAAGSVAPGELD EYYGFWSGGHSGEVRVLGVPSMRELMRIPVFNADSATGWGISNESKRILGDSARFLNGDS HHPHVSMTDGHYDGKYLFINDKANTRVARIRLDIMKTDKITTIPNVQAIHGLRLQKVPHT KYVFCNAEMPIPQVNDGRDMENPENYWTMFNAVDAESMDVAWQVIVDGNLDNTDADYTGR FVAATCYNSEKGMTLSETMSAERDWVVVFDVEAIEAAVAAGQYETLGDSPVPVLDGRKGS ALTRYIPVPKNPHGLNTSPDGKYFMANGKLSPTVTIIAIDRLPELFNDAIEPRDTVVGEP ELGLGPLHTTFDGRGYAYTTLFIDSQVAKWHIE…	MTKHFQRSALDRRQLLKGLGAASLLPLIGGVTPFTIGSQHAGQVVVVGGGFGGATAARYL KRANPAIEVILIEPAEIFYTGPFSNLHLAGLRSMDAISQGYDALQDRHGVRVIHARVEDV DAAAHTVRLSTGRELDYDRLILSPGIDIRWNALEGYDEEAADKAPHAWKAGAQTELLRSQ LLGMEDGGSFVLVAPANPFRCPSAPYERASLVANFLTQYKPKSKVLILDAKDSFSKQALF MEGWEQLYGDRIEWVGLSGDGRVTRVDADRLEVETESGIVHQADVLNVIPPQKAGSIAER AGVTDDSGWVPVKPETFESQQVEDVFVIGDAAIADPMPKSGFCASAQAKVVAAAIAASLE SRPAPEAYWTSASYSLVGPAYGISEAGVYRIQD…			MSKPIVTHFFDEATNTFSYVVQDPDSSACAILDSVLDFDYAAGRTDIRSADDIAAFVRDN GLEVAWILETHIHADHLSAAPYLHETLGGTTGIGSGIVDMQQMFGKIFNAGSEFARDGSQ FDCLFDEGDTFSIGKLAGRVLHTPGHTPACLTYVIGDAAFVGDTLFMPDYGTARCDFPGG DARTLYRSIQKVLALPDETRLFLCHDYKAPEREEYRHETSVADQRAHNVHVHEGISEEAF VKMRTERDATLDMPKLILPSVQVNMRAGHMPPAEDNGQVYLKVPINRF
CABVOU010000000	Halomonas_sp._ERS3775580	CGACATCACTCACAGAAGAAGCACCGGCTAACTCCGTGCCAGCAGCCGCGGTAATACGGAGGGTGCGAGCGTTAATCGGAATTACTGGGCGTAAAGCGCGCGTAGGCGGCGTGATAAGCCGGTTGTGAAAGCCCCGGGCTCAACCTGGGAACGGCATCCGGAACTGTCAGGCTAGAGTGCAGGAGAGGAAGGTAGAATTCCCGGTGTAGCGGTGAAATGCGTAGAGATCGGGAGGAATACCAGTGGCGAAGGCGGCCTTCTGGACTGACACTGACGCTGAGGTGCGAAAGCGTGGGTAGCAAACAGGATTAGATACCCTGGTAGTCCACGCCGTAAACGATGTCGACTAGCCGTTGGGGTCCTAGAGACCTTTGTGGCGCAGTTAACGCGATAAGTCGA…	MSHFIDRLNFFRKAREPFANEHGELRQESREWENSYRQRWQHDKVVRSTHGVNCTGSCSWKIYVKNGLVTWETQQTDYPR TRPDLPNHEPRGCPRGASYSWYMYSANRLKYPLVRKPLLKLWREALELKTDPVEAWAYIVEDPSKTKEYKRARGMGGFVR ADWDELNELIAASNVYTAKQFGPDRIMGFSPIPAMSMVSYAAGSRYLSLIGGVCMSFYDFYCDLPPASPMTWGEQTDVPE SADWYNSGYIIAWGSNVPQTRTPDAHFFTEVRYKGTKTVSITPDYAEVSKLTDEWLSAKQGTDAALAMAMGHVILKEFHL DKPSAYFTDYVRQYTDMPFLVELEVREDGSYAPGRQLRASDFDASLGQENNPEWKTVAWDETRDQLVVPRGSIGF…			MYKRALSKGIFALSFPLAAMAGAVQAAAPELSAEEMERATDIYFQRCAGCHGTLRNGATGPGLLPEDTQELGQRRLESII TLGTEGGMNNFDGILSEEEITLITKYIQNEPVEPPEMSLAQMKERWQVFVEPEDLPTEPQHDLNWENFMVTILRDRGAMG IIDADTKEMVTEVETGYAVHVAKESSDGRFWYVQGRDGRLSKIDLWMDPPQVTAETFIGYDARDVAVSHYGEWKDKYVIG GAYWPPHFVIADAETMEPLKVVSTRGYDTEGNYVHEARVAALYNTPHAPTFLVNVKETGQVLQVDYSDLDNLRIEQMETA EYLHDGFFDPTGRFFQIAANNSNMMVFIDTETRKKVSMLETGIKPHPGPGANWNDPECGPVAGTTHLGEGLMTFW…			MKYETQKVALPFFMVAMALFALQVVFGLLAASVYVWPNFMAEVMPFNIMRVSHTNLLIVWLLIGFMGSTYYLMPEEAERE IHSPTIAYIQLAIFAFAGAAALVGYQFGIHEGREFLEQPFWVKVLITISFLMFLFNTSMTLLKGRRTAINLVLMLGLWLA AVFWLFAFYNPTNLAVDKLYWWWVVHLWVEGVWELIMAALLGYLLIKMTGVDREVIEKWLYIIVGLSLFSGLLGTGHHYY WIGAPSYWQPIGSIFSTLEVIPFFAMVVFAFTMFWKGSRNHPNKAAMLWSLGCPTVAFFGAGVWGFMHTLHWVNYYSHGT QVTAAHGHLAFYGAYVMLILGIITFAMPHLRRVQPYNQVLNMWGFWIMTGAMCFMTFTLTFAGVVQTHLQRVLGM…	MSDKKKEIENLGRRHFLRNSAVTGVAGAGLAGGFGAGALMSSREAKAAEDGVEVAPGELDEYYGFWSGGHQGEVRVLGIP SMRELMRIPVFNIDSATGWGITNESRRIMGDSARFLNGDCHHPHISMTDGHYDGKYLFINDKANTRVARIRLDIMKTDKI TTIPNVQAIHGLRLQKVPHTKYVFANAELPIPQVNDGRDLESPENYFTMFNAIDAESMDVAWQVIVDGNLDNTDADYTGR FVASTCYNSEKGMTLADTMRAERDWVVVFDVEAIEAAVDAGEFETLGDSEVPVLDGRKGSKLTRYIPVPKNPHGLNTSPD GQYFIANGKLSPTCTIIAIDTLPELFNDAIEPRDTVVGEPELGLGPLHTTYDGRGNAYTTLFIDSQVAKWNIEDA…				MSQPVVTHFFDEPTNTFSYVVQDPSSRACAILDSVLDFDYAAGRTDVRSADAIIDFVRANGLEVEWVLETHVHADHLSAA PYLHETLGGKTGIGAKITVVQDVFGKAFNAGTEFARDGSQFDRLFEEGDTFTIGHLEGRVLHTPGHTPACLTYVIGDAAF VGDTLFMPDYGTARCDFPGGDARTLFRSIQKVLALPDETRLFLCHDYKAPEREAYQHETSVAEQRQQNVHVHEGISEEAF VKMRSERDATLGMPRLILPSVQVNMRAGHMPPAEDNGQVYLKVPINTF	MKRHTNILGRTTLALAGATLAAGMSMAAWAEYETLVEMGYPAPQEGELVHVPPTMADLEEADLHPELKKVIRRGYDLFTDTQQLRGENVFNDMNCSSCHLGEGRQPFSAPIWPAAVTLPNFRGKNQHVNNLEERIAGCFAYSMNGTPPEYGSDDMLALSAYHQWLATGAPMYPDQPIYGRGFPAPERPEELSYARGEQGYLDNCAICHSEDGSGLYEDGEYVFPAPWGDGSNNWGAGIVRTHTAAGFIKNNMPLGQPLSLSDQEAWDIAYYMTRQERPQDPRYTGDVEETREKFGPTFHKNSSYGQVREHDGHRLADHANWGEKGDIVPWNVGQTRFEDLED
PHUC01000000	Halomonas_sp._ES.049	TGATCAGCCACATCGGGACTGAGACACGGCCCGAAACTCCTACGGGGAGGCAGCAGTGGGGAATATTGGACAATGGGGGCAACCCTGATCCAGCCATTGCCGCGTGTGTGAAGAAGGCCCTCGGGTTGTAAAGCACTTTCAGCGAGGAAGAACGCCTATCGGTTAATACCCGGTAGGAAAGACATCACTCGCAGAAGAAGCACCGGCTAACTCCGTGCCAGCAGCCGCGGTAATACGGAGGGTGCAAGCGTTAATCGGAATTACTGGGCGTAAAGCGCGCGTAGGTGGCTTGATAAGCCGGTTGTGAAAGCCCCGGGCTCAACCTGGGAACGGCATCCGGAACTGTCAAGCTAGAGTGCAGGAGAGGAAGGTAGAATTCCCGGTGTAGCGGTGAAATGC…	MSHFIDRLNFFRKAREPFANDHGEVRQEDRQWEDSYRRRWQHDKIVRSTHGVNCTGSCSWKIYVKNGLVTWETQQTDYPRTRPDLPNHEPRGCPRGASYSWYLYSANRLKHPLVRAALIKLWREALALKKDPVDAWEYIVSDPEKTKQYKRARGMGGFVRADWDELNELIAASNVYTAKQFGPDRIIGFSPIPAMSMVSYAAGSRYLSLIGGVCMSFYDWYCDLPPASPQTWGEQTDVPESADWYNAGYIIAWGSNVPQTRTPDAHFFTEVRYKGTKTVSITPDYAEVSKLTDEWLSAKQGTDAALALAMGHVILKEFHLETPSAYFTDYVRQYTDMPFLVELETREDGTLVPGRQLRAADFADNMGQDNNPEWKTVVWDESRDQLVVPRGSIGFRWNE…									MKKSPMTLSRRQLLKAGAGLSASGLLYSGALLADTIDTQARLVVIGGGASGMAMANRLASKLRGGTITLIEPRETHHYQPGWTLVASGVWNAEKTMRPNADFVPQGIHWVRQYAAGIDAENRRVDLANGESLEYDYLVVATGLQLNYDLIDGMSADLVGQHGIGSVYASVEGAARTRQAIKGWIDSGEGKGIFTASPTAVKCAGAPLKMTFTTLTHLEESGRRDAFDVDFMSATGGLFSQPWVNDFVKQRFDEQGVNRRHHYRLSAIDPQAKQAEFTFEGEQGSLVIPDDLRSGDPDTQGKPTIIADYDFIHVVPPMSAPDFVKQSDLVAKDGPHQGEWLDVDIHTLQHNRYPEVFGIGDVIGAPINKTAASVKAQAPVVEANLLAAIQGKPLQARHNG…	MIAFWLLFGLFVLLLCVLFKDTAKSREEYNMKKKRIIVVGGGIGGTMTANNLVVKLYHEIIRGEVEVMMLSNSPDHIYKPANMYVAFNTYHPNELKRKQRTLLRPEITFHVDGVESFDFDKNRVRCDSGEHYGYDFLVISTGCVPSPERIEGLKEAGDHFYQTKAAQQLGQKIRTIEEGRIFITVNFPKTPNVPHQCGIAPIETTLMLDEYLRKRGVRERVEIIYSYPTVSQLLRNCLFLQKPTCDVLPDIFESKNIKYQRGFTLEKVDPEGKVAFSEEGGSQEFDILMSTPPIRAVDAVINSGRSEAANNEGWLPTDFETLKMYGTENVYVMGDTVDLPVSKAGGSAHNQSPVVVENIASEIRRGYTSAIYDGKVQAIAQMGLEAGMPLWYDYKSDVQ…	MTSPRVTHFFDEPTNTFSYVVQDPESNACAILDSVLDFDYAAGRTDVRSADAIIAFVREHGLNVEWILETHVHADHLSAAPYLHEQLGGKTGIGANITVVQDVFGKAFNAGTEFARDGSQFDALFREGDIFAIGGMEGHVLHTPGHTPACLTYVIGDAAFVGDTLFMPDYGTARCDFPGGDARALYHSIQKVLALPSETRLFMCHDYKALERSIYQHETTVAEQRAANIHVHDGISEDEFVRMRTERDATLGMPKLIIPSVQVNMRAGEMPPAEDNGQVYLKVPINRF	MALATGVVFAQAAEAPYQALVELGYPAPKEGELVHVPPTMADLAEADIHPELKKVIRRGYELFTNTQQLRGTNVFNDMNCSSCHLGEGRQPFSAPVWPAAVTLPDFRGKNQHVNNLEERIAGCFAYSMNGTPPAYGSDDMLALSAYHQWLATGAPMYPDQPIYGRGFPPPERPEALSYANGETVYQEQCAICHQDDGAGHYEDGEYVFPALWGDGSNNWGAGIVRTHTAAGFIKNNMPLGQPLSLSDQDAWDVAYFMTRQERPQDPRYAGNVDEVLERFGPTFHKNSSYGQVREHDGHRLGDHANWGEKGDEVVPWNVGVPRFEDLPD
CP016490	Halomonas_sp._GFAJ-1	AGAGTTTGATCATGGCTCAGATTGAACGCTGGCGGCAGGCCTAACACATGCAAGTCGAGCGGTAACAGATCTAGCTTGCTAGATGCTGACGAGCGGCGGACGGGTGAGTAATGCATAGGAATCTGCCCGATAGTGGGGGATAACCTGGGGAAACCCAGGCTAATACCGCATACGTCCTACGGGAGAAAGGGGGCTCCGGCTCCCGCTATTGGATGAGCCTATGTCGGATTAGCTAGTTGGTGAGGTAATGGCTCACCAAGGCAACGATCCGTAGCTGGTCTGAGAGGATGATCAGCCACATCGGGACTGAGACACGGCCCGAACTCCTACGGGAGGCAGCAGTGGGGAATATTGGACAATGGGCGAAAGCCTGATCCAGCCATGCCGCGTGTGTGAAGA…		MKLTRRAFVKANAAAVAAATAGMSIPAGASNLITHADLNRLQWDKAPCRFCGTGCSVMVGTYNGQIVATHGDNQSEVNRGLNCVKGYFLSKILYGEDRLTQPLLRKRNGQYAKDGDFEPVSWDEALDLMAEKFTSAIREHGPESIALFGSGQWTIWEGYAASKLFKAGLRSNNIDPNARHCMASAVFGFMRTFGSDEPMGVYDDIEHADAFVLWGSNMAEMHPVLWTRVTDRRLSFPDTQVAVLSTFEHRSFELADIPMIMSPNADIVILNYIANHIIQTDRVNRSFVDKHVNFALGTDDIGYGLRDEHPLQQAAKNADNANSWTDMSFEAFADYVAPYTLARAARESGVSESRLEALAELYADPDKKVMTFWTMGVNQHTRGVWINNLIYNLHLLTGK…							MSQPWNRLSRRQLLKGLGGASALPLMGALPTFAIGGQHAGHVVVVGGGFGGATAAKYLKRANPAIKVTLVEPADVFYTCPFSNLFLGGLRDMRSIAHNYDELRQRYGVDVVHALAEDINAEAHEVRLSTGDTLHYDRLVLSPGVDMRWDALEGYDEAAAEKAPHAWKAGHQTTLLKQQLEAMEDGGTFIMVAPGNPYRCPPGPYERAGMVAHYFKEHKPNSKVLILDAKDNFSKQGLFTAGWERLYGDRIEWVGLSNDGRVTRVDADNLEVETEFGTRHRADVLNVIPPQKAGWIADRAGVTDSSGWVPVKPETFESQQVDDIYVVGDATVAAPMPKSGFCANAQAKVVAAAIASSLEHQPAPTAYWANTCYSLVGPNYGISVAGVYRVTDGVIAEVDG…	MQKTPLLTRRDLLKVGSSLGVGSLLPLSALSANTLPTQARIVILGGGAAGMAMANRLTRRLQGGSITLVEPRETHHYQPGWTLVASGVWNADKTMRPNAQFMPRGVNWVREYAANIDADSKRITLASGTTLGYDFLVVATGIQLNYHLIEGMTPELVGQHGIGSVYASIEGASRTNHAIQTWLNSGQGKGIFTAAPTPVKCAGAPLKMTFTTLSRLEASGQRDAFTLDYMAPGAGLFSQPWVDEFVKQRFDDQGVKRRHHYRLSAIDPHAKQAEFAFVGPESEFTSHHELREAEFRRDNQPTVIADYDFIHVVPPMSAHDFVKQSDLIAQDGPFRGEWLDVDIHTLQHNRYPEVFGIGDVIGAPINKTAASVKAQAPVVEENLLAVMQGKTPPARHTGY…		MQRPIVTPFFDEPTNTFSYVVQDPDSHACAIVDSVLDFDYAAGQTDVRSANAIISFIRDNDLTVEWILETHVHADHLSAAPYLHQQLGGKTGIGAHIVDVQEIFGKAFNAGTEFARDGSQFDALFNEDDTFTIGKLQGRVVHTPGHTPACLTYVVGDAAFVGDTLFMPDYGTARCDFPGGDARTLYRSIQKVLALPEQTRLFLCHDYKAPGRETYQHETSVAEQRTANVHVHEGISEDEFVKMRSERDATLGMPKLIIPSVQVNMRAGEMPPAEDNGQVYLKVPINRF	MMFHKKRLVLALVGSSLATGLVINAFADSGATQADEAPYQGLVELGFPAPQEGELVHVPPTMEDLDAADIHPELKKVIRYGYELFTDTQQLRDEYVYNDMNCSSCHLGEGRQPFSAPVWAAAITLPDFRGKNQHVNNLEERIAGCFAYSMNGTPPEYGSDEMLALSAYHQWLAKGAPMYPSQPIYGRGFPAPDEPEQEPNYARGEAAYQEQCAICHRDDGSGHYENGEYVFPAPWGDGSNNWGAGLVRVDTAAGFIYNNMPLGQPRSLNEQDAWDIAYYMSSQERPQDPRYTGDVAETLERFGPTFHNRSLYGQTREHDGHVLGDHANMGEKGNIIPWNVGMPRFEQLSEE
AGIB01000000	Halomonas_sp._HAL1		MSHFIDRLNFFRKSREPFANEHGELRSESREWENSYRARWQHDKVVRSTHGVNCTGSCSWKIYVKNGLVTWETQQTDYPRTRPDLPNHEPRGCPRGASYSWYLYSANRLKYPLVRKPLLALWREALKANPDPVDAWASIVEDPAKTKQYKRARGMGGFVRGNWDELNELVAASNVYTAKQYGPDRIIGFSPIPAMSMVSYAAGSRYLSLIGGVCMSFYDWYCDLPPASPMTWGEQTDVPESADWYNSGYIIAWGSNVPQTRTPDAHFFTEVRYKGTKTVSITPDYAEVSKLTDEWLSAKQGTDAALAMAMGHVILKEFHLENPSAYFTDYVRRYTDMPFLVELEAREDGSFAPGRQLRASDFDAALGQENNPEWKTVAWDETRDQLVVPRGSIGFRWGE…											MQRPIVKHFFDEPTNTFSYVVQDPDSSACAIIDSVLDFDYAAGRTDGRSADNIIAFVREHQLDVAWILETHVHADHLSAAPYLHEQLGGKTGIGAKIVKVQEIFGKAFNAGTEFARDGSQFDALFEEGDTFAIGQLQGRVLHTPGHTPACLTYVVGDAAFVGDTLFMPDYGTARCDFPGGDARTLYHSIQKVLALPEQTRLFLCHDYKAPGRDTFQHETSVAEQRNENVHIHEGVSEEAFVKMRTERDATLGMPRLIIPSVQVNMRAGALPPAEENGTVYLKVPINFF	MITCPRPLVLALTGCSLTVGIGISVYATSVFAQEERADAALNQLVHEPPTMEDLESADIHPELKKVIRYGHDLFTNTQQLRGENVFNDMNCSSCHLGEGRVPFSAPVWTAAITLPDFRGKNQHVNNLEERIAGCFAYSMNGVPPEYGSDEMLALSAYHQWLATGAPMYPDKPIYGRGFPAPEEPTEEPSYARGETAYQENCSICHQENGAGHYENDEYVFPPPWGDGSNNWGAGIARLETMAGFIYQNMPLGQPRSLSDQQAWDIAYYITSQERPQDPRYTGDVAETAERFHGRSLYGQTREHDGHVLGDHDNFGEKGDIKPWNVGMPRFEKLSEE
LT907845	Halomonas_sp._HL-4	AGAGTTTGATCATGGCTCAGATTGAACGCTGGCGGCAGGCCTAACACATGCAAGTCGAGCGGTAACAGATCTAGCTTGCTAGATGCTGACGAGCGGCGGACGGGTGAGTAATGCATAGGAATCTACCCGGTAGTGGGGGATAACCTGGGGAAACCCAGGCTAATACCGCATACGTCCTACGGGAGAAAGGGGGCTTTGGCTCCCGCTATCGGATGAGCCTATGCCGGATTAGCTGGTTGGTGAGGTAACGGCTCACCAAGGCGACGATCCGTAGCTGGTCTGAGAGGATGATCAGCCACATCGGGACTGAGACACGGCCCGAACTCCTACGGGAGGCAGCAGTGGGGAATATTGGACAATGGGGGCAACCCTGATCCAGCCATGCCGCGTGTGTGAAGA…	MSHFIDRLNFFRKAREPFADEHGEVRQEDRQWEDSYRRRWQHDKVVRSTHGVNCTGSCSWKIYVKNGLVTWETQQTDYPRTRPDLPNHEPRGCPRGASYSWYMYSANRLKYPLIRKPLLKLWRDALEENKDPVEAWASIVSDPAKTKEYKRARGMGGFVRADWDELNELIAASNVYTAKQFGPDRIIGFSPIPAMSMVSYAAGSRYLSLIGGVCMSFYDWYCDLPPASPMTWGEQTDVPESADWYNSGYIIAWGSNVPQTRTPDAHFFTEVRYKGTKTVSITPDYAEVSKLTDEWLSAKQGTDAALAMAMGHVILKEFHLENPSAYFTDYVRRYTDMPCLVELEQRADGTLVPGRQLRASDFADNLGQSNNPEWKTLVWDETRHQLVVPRGSIGFRWGE…									MQKLLLLSRRDLLKVGSGMGFGCLLPAGMTSASTLHTQAHVVILGGGASGIAMASRLTRRLRGGKITLVEPRETHHYQPGWTMVASGVWNAGKTMRPNADFMPRGVNWVREIAVSVDADNKRIGLASGSTIEYDFLIVATGIQLNYGLIDGMSPELIGQHGIGSVYASIEGASRTNQTIESWLASGQGKGIFTAAPTPVKCAGAPLKMTFTTLSRLEESGRRERFAVEYMAPGTDLFSQPWVDEFVKQRFDEQGVKRRHHYRLSAIDPQAKQAEFAFVGPESEFTSHHELREAEFKRDNLPTVITDYDFIHVVPPMSAHDFIKNSALIAQDGPFRGEWLDVDIHTMQHNRYPEVFGIGDVIGAPINKTAASVKAQAPVVEENLLSVMQGNLPSARHTGY…		MRTFALSPSTGAGTPDVAGFFDPRTFSIQYVVSDPATKQCAIIDPVLDFDEKSGATATFSADKLLAYIEQEGLSVAWVLDTHPHADHFSAAHYLKEKTGAPTAIGQHVTKVQTLWKEIYNWPEMPTDGRQWDTLFAEGDTFQIGELGGRVMFSPGHTLASVTYVIGDSAFVHDTLFQPDFGTARADFPGGDAKALWHSIQQILTLPDDTRLFTGHDYMPDGREPQWQSSVAEQRAHNPHLVGKSQNDYVALRHQRDSELPMPKLILHALQVNTRGGRLPEPETNGKRYLKIPLDALAGAAWD
JMMC01000000	Halomonas_sp._HL-48	AGAGTTTGATCATGGCTCAGATTGAACGCTGGCGGCAGGCCTAACACATGCAAGTCGAGCGGTAACAGATCTAGCTTGCTAGATGCTGACGAGCGGCGGACGGGTGAGTAATGCATAGGAATCTACCCAGTAGTGGGGGATAACCTGGGGAAACCCAGGCTAATACCGCATACGTCCTACGGGAGAAAGGGGGCTTCGGCTCCCGCTATCGGATGAGCCTATGCCGGATTAGCTGGTTGGTGAGGTAACGGCTCACCAAGGCGACGATCCGTAGCTGGTCTGAGAGGATGATCAGCCACATCGGGACTGAGACACGGCCCGAACTCCTACGGGAGGCAGCAGTGGGGAATATTGGACAATGGGGGCAACCCTGATCCAGCCATGCCGCGTGTGTGAAGA…										MQKPPLLSRRDLLKVGSGMGFGCLLPAGMTSASTLQTQAHVVILGGGASGIAMASRLTRRLRGGKITLVEPRETHHYQPGWTMVASGVWNAGKTMRPNADFMPRGVNWVRENAVSVDADNKRIGLASGSTIEYDFLIVATGIQLNYGLIDGMSPELIGQHGIGSVYASIEGASRTNQTIESWLASGQGKGIFTAAPTPVKCAGAPLKMTFTTLSRLEESSRRERFAVEYMAPGTDLFSQPWVDEFVKQRFDEQGVKRRHHYRLSAIDPQAKQAEFAFVGPESEFTSHHELREAEFKRDNLQTVITDYDFIHVVPPMSAHDFIKNSALVAQDGPFRGEWLDVDIHTMQHNRYPDVFGIGDVIGAPINKTAASVKAQAPVVEENLLSVMQGNLPSARHTGY…		MKTFALSPSTGAGLPDVAGFFDLRTFSIQYVVSDPATKQCAIIDPVLDFDEKSGATATFNADTLLAYIEQQGLSVAWVLDTHPHADHFSAAQYLKEKTGAPTAIGQQVTQVQALWKEIYHWPDMPTDGRQWDRLFAEGDTFHIGELSGRVMFSPGHTLASITYVIGDAAFVHDTLFQPDFGTARADFPGGDAKALWHSIQQILTLPDDTRLFTGHDYMPDGREPQWQSSVAEQRAHNPHLVGNSEDDYVTLRHQRDSELPMPKLILHALQVNTRGGRLPEPEANGKRYLKIPLDALAGAAWE
LT593974	Halomonas_sp._HL-93	AGAGTTTGATCATGGCTCAGATTGAACGCTGGCGGCAGGCCTAACACATGCAAGTCGAGCGGTAACAGATCTAGCTTGCTAGATGCTGACGAGCGGCGGACGGGTGAGTAATGCATAGGAATCTACCCGGTAGTGGGGGATAACCTGGGGAAACCCAGGCTAATACCGCATACGTCCTACGGGAGAAAGGGGGCTTTGGCTCCCGCTATCGGATGAGCCTATGCCGGATTAGCTGGTTGGTGAGGTAACGGCTCACCAAGGCGACGATCCGTAGCTGGTCTGAGAGGATGATCAGCCACATCGGGACTGAGACACGGCCCGAACTCCTACGGGAGGCAGCAGTGGGGAATATTGGACAATGGGGGCAACCCTGATCCAGCCATGCCGCGTGTGTGAAGA…	MSHFIDRLNFFRKAREPFADEHGEVRQEDRQWEDSYRRRWQHDKVVRSTHGVNCTGSCSWKIYVKNGLVTWETQQTDYPRTRPDLPNHEPRGCPRGASYSWYMYSANRLKYPLIRKPLLKLWRDALEENKDPVEAWASIVSDPAKTKEYKRARGMGGFVRADWDELNELIAASNVYTAKQFGPDRIIGFSPIPAMSMVSYAAGSRYLSLIGGVCMSFYDWYCDLPPASPMTWGEQTDVPESADWYNSGYIIAWGSNVPQTRTPDAHFFTEVRYKGTKTVSITPDYAEVSKLTDEWLSAKQGTDAALAMAMGHVILKEFHLENPSAYFTDYVRRYTDMPCLVELEQRADGTLVPGRQLRASDFADNLGQSNNPEWKTLVWDETRHQLVVPRGSIGFRWGE…									MQKLLLLSRRDLLKVGSGMGFGCLLPAGMTSASTLHTQAHVVILGGGASGIAMASRLTRRLRGGKITLVEPRETHHYQPGWTMVASGVWNAGKTMRPNADFMPRGVNWVREIAVSVDADNKRIGLASGSTIEYDFLIVATGIQLNYGLIDGMSPELIGQHGIGSVYASIEGASRTNQTIESWLASGQGKGIFTAAPTPVKCAGAPLKMTFTTLSRLEESGRRERFAVEYMAPGTDLFSQPWVDEFVKQRFDEQGVKRRHHYRLSAIDPQAKQAEFAFVGPESEFTSHHELREAEFKRDNLPTVITDYDFIHVVPPMSAHDFIKNSALIAQDGPFRGEWLDVDIHTMQHNRYPEVFGIGDVIGAPINKTAASVKAQAPVVEENLLSVMQGNLPSARHTGY…		MRTFAFSPSTGAGTPDVAGFFDPRTFSIQYVVSDPATKECAIIDPVLDFDEKSGATATFSADTLLAYIKQQGLSVAWVLDTHPHADHFSAAQYLKEKTGAPTAIGQHVTKVQTLWKEIYNWPEMPTDGRQWDTLFAEGDTFQIGELGGRVMFSPGHTLASVTYVIGDSAFVHDTLFQPDFGTARADFPGGDAKALWHSIQQILTLPDDTRLFTGHDYMPDGREPQWQSSVAEQQAHNPHLVGKSEGDYVALRHQRDSELPMPKLILHALQVNTRGGRLPEPEANGKRYLKIPLDALAGAAWD
DRFS01000000	Halomonas_sp._HyVt-328		MSHFIDRLNFFRKAREPFANEHGELRSESRQWEDSYRARWQHDKVVRSTHGVNCTGSCSW KIYVKNGLVTWETQQTDYPRTRPDLPNHEPRGCPRGASYSWYMYSANRLKYPLVRKPLLA LWREALKANPDPVDAWASIVEDPAKTKQYKRARGMGGFVRGNWDELNELVAASNVYTAKQ YGPDRIIGFSPIPAMSMVSYAAGSRYLSLIGGVCMSFYDWYCDLPPASPMTWGEQTDVPE SADWYNSGYIIAWGSNVPQTRTPDAHFFTEVRYKGTKTVSITPDYAEVSKLTDEWLSAKQ GTDAALAMAMGHVILKEFHLDNPSAYFTDYVRRYTDMPFLVELEAREDGSFAPGRQLRAS DFDAALGQESNPEWKTVAWDETRDQLVVPRGSI…											MSYFDIYYFHNQKIKLPILVIAMQCPIVTHFFDEPTNTFSYVVQDSDSRACAVIDSVLDF DYAAGQTDVRSADNIIAFIREHDLEVVWILETHVHADHLSAAPYLHDQLGGKTGIGANIV KVQEIFGKAFNAGSEFARDGSQFDALFEEGDTFTIGQLQGNVLHTPGHTPACLTYVVGDA AFVGDTLFMPDYGTARCDFPGGDARTLYHSIQKVLALPEQTRLFLCHDYKAPGRDNFEHE SSVAEQRSENVHVHEGISEDEFVKMRTERDATLGMPKLIIPSVQVNMRAGELPPAEENGT VYLKVPINFF	MMNLRRPLVLALTGCSLAVGAGISIYATNAFAQPEERADAALDMLVHEPPTMEDLENSNLHPELKKVIRYGHDLFTNTQQLRDEYVYNDMNCSSCHLGEGRVPFSAPVWAAAITLPDFRGKNQHVNNLEERIAGCFAYSMNGVPPEYGSDEMLALSAYHQWLATGAPMYPDKPIYGRGFPAPDEPEQSPDYARGEAAYQANCAICHQADGSGHYENGEYVFPPPWGDGSNNWGAGIARVETMAGFIYQNMPLGQPRSLSDQDAWDIAYYVSSQERPQDPRYTGDVAETLELFGPTFHDRSLYGQTREHDGHVLGDHDNYGEKGDIQPWNVGMPRFENLADE
DRHI01000000	Halomonas_sp._HyVt-366		MSHFIDRLNFFRKAREPFANEHGELRSESRQWEDSYRARWQHDKVVRSTHGVNCTGSCSW KIYVKNGLVTWETQQTDYPRTRPDLPNHEPRGCPRGASYSWYMYSANRLKYPLVRKPLLA LWREALKANPDPVDAWASIVEDPAKTKQYKRARGMGGFVRGNWDELNELVAASNVYTAKQ YGPDRIIGFSPIPAMSMVSYAAGSRYLSLIGGVCMSFYDWYCDLPPASPMTWGEQTDVPE SADWYNSGYIIAWGSNVPQTRTPDAHFFTEVRYKGTKTVSITPDYAEVSKLTDEWLSAKQ GTDAALAMAMGHVILKEFHLDNPSAYFTDYVRRYTDMPFLVELEAREDGSFAPGRQLRAS DFDAALGQESNPEWKTVAWDETRDQLVVPRGSI…											MSYFDIYYFHNQKIKLPILVIAMQCPIVTHFFDEPTNTFSYVVQDSDSRACAVIDSVLDF DYAAGQTDVRSADNIIAFIREHDLEVVWILETHVHADHLSAAPYLHDQLGGKTGIGANIV KVQEIFGKAFNAGSEFARDGSQFDALFEEGDTFTIGQLQGNVLHTPGHTPACLTYVVGDA AFVGDTLFMPDYGTARCDFPGGDARTLYHSIQKVLALPEQTRLFLCHDYKAPGRDNFEHE SSVAEQRSENVHVHEGISEDEFVKMRTERDATLGMPKLIIPSVQVNMRAGELPPAEENGT VYLKVPINFF	MMNLRRPLVLALTGCSLAVGAGISIYATNAFAQPEERADAALDMLVHEPPTMEDLENSNLHPELKKVIRYGHDLFTNTQQLRDEYVYNDMNCSSCHLGEGRVPFSAPVWAAAITLPDFRGKNQHVNNLEERIAGCFAYSMNGVPPEYGSDEMLALSAYHQWLATGAPMYPDKPIYGRGFPAPDEPEQSPDYARGEAAYQANCAICHQADGSGHYENGEYVFPPPWGDGSNNWGAGIARVETMAGFIYQNMPLGQPRSLSDQDAWDIAYYVSSQERPQDPRYTGDVAETLELFGPTFHDRSLYGQTREHDGHVLGDHDNYGEKGDIQPWNVGMPRFENLADE
NRGW01000000	Halomonas_sp._JB37	AGAGTTTGATCATGGCTCAGATTGAACGCTGGCGGCAGGCCTAACACATGCAAGTCGAGCGGTAACAGATCTAGCTTGCTAGATGCTGACGAGCGGCGGACGGGTGAGTAATGCATAGGAATCTGCCCGATAGTGGGGGATAACCTGGGGAAACCCAGGCTAATACCGCATACGTCCTACGGGAGAAAGGGGGCTTCGGCTCCCGCTATTGGATGAGCCTATGTCGGATTAGCTAGTTGGTGAGGTAATGGCTCACCAAGGCAACGATCCGTAGCTGGTCTGAGAGGATGATCAGCCACATCGGGACTGAGACACGGCCCGAACTCCTACGGGAGGCAGCAGTGGGGAATATTGGACAATGGGGGCAACCCTGATCCAGCCATGCCGCGTGTGTGAAGA…												MKTFALSQSTGAGTPDVAGFFDSRTFSVQYIVSDPATRQCAIIDPVLDFDEKSGATATFCADALLAYIEEQQLTVTWILDTHPHADHFSAAQYLRHKTGAPTAIGQHITSVQALWKDIYHWPEMPTDGRQWDTLFAAGDTFHIGELSAQVLHSPGHTLASITYVIGDTAFVHDTLFQPDFGTARADFPGGDAKSLWDSIQQILALPSKTRLFTGHDYMPGERDPEWESSVAEQRAHNPHVVGKSADDYIALRHKRDSELPMPKLILHALQVNTLGGRLPEPEANGKRYLKIPLDALDGVNWG
FUKM01000000	Halomonas_sp._JB380	AGAGTTTGATCATGGCTCAGATTGAACGCTGGCGGCAGGCTTAACACATGCAAGTCGAGCGGTAACAGGGGAAGCTTGCTTCCCGCTGACGAGCGGCGGACGGGTGAGTAATGCATAGGAATCTGCCCGGTAGTGGGGGATAACCTGGGGAAACTCAGGCTAATACCGCATACGTCCTACGGGAGAAAGGGGGCTTCGGCTCCCGCTATTGGATGAGCCTATGTCGGATTAGCTGGTTGGTGAGGTAATGGCTCACCAAGGCAACGATCCGTAGCTGGTCTGAGAGGATGATCAGCCACATCGGGACTGAGACACGGCCCGAACTCCTACGGGAGGCAGCAGTGGGGAATATTGGACAATGGGCGCAAGCCTGATCCAGCCATGCCGCGTGTGTGAAGA…	MSHFIDRLNFFRKTREPFANDHGEVRQEDRQWEDSYRRRWQHDKVVRSTHGVNCTGSCSWKIYVKNGLVTWETQQTDYPRTRPDLPNHEPRGCPRGASYSWYLYSANRLKYPLIRKPLLALWRAALSEKGDPVEAWASIVEDPAKTKEYKRARGMGGFVRGNWDELNELIAASNVYTAKQYGPDRIIGFSPIPAMSMVSYAAGSRYLSLIGGVCMSFYDWYCDLPPASPMTWGEQTDVPESADWYNSGYIIAWGSNVPQTRTPDAHFFTEVRYKGTKTVSITPDYAEVSKLTDEWLSAKQGTDAALAMAMGHVILKEFHLENPSAYFTDYVRRYTDMPCLVELEPRDDGSLVPGRQLRASDIADHLGQDNNPEWKTLVWDDARDQLVVPLGSIGFRWGE…											MKTFARSASTGEGMPVVAGFFDPRTFSVQYIVSDPATDKCVIIDPVLDFDEKSGATATHHADELLAYVSQHGLSVEWILDTHPHADHFSAAQYLKEKTGAPTAIGQHITKVQALWKEIYHWPEMPADGRQWDKLLAAGDTFNIGELSARVLHSPGHTLASISYVIGDAAFVHDTLFQPDFGTARADFPGGDARTLWHSIQQILALPDSTRLFTGHDYMPDGREPKWESSVAEQRDNNPHLVGKSAADYIALRQQRDSELPMPKLMLHALQVNTQGGRLPEPEANGKRYLKIPLNALKGAKWD
CP011052	Halomonas_sp._KO116	AGAGTTTGATCATGGCTCAGATTGAACGCTGGCGGCAGGCCTAACACATGCAAGTCGAGCGGTAACAGGGGTAGCTTGCTACCCGCTGACGAGCGGCGGACGGGTGAGTAATGCATAGGAATCTGCCCGATAGTGGGGGATAACCTGGGGAAACCCAGGCTAATACCGCATACGTCCTACGGGAGAAAGGGGGCTTCGGCTCCCGCTATTGGATGAGCCTATGTCGGATTAGCTAGTTGGTAAGGTAATGGCTTACCAAGGCAACGATCCGTAGCTGGTCTGAGAGGATGATCAGCCACATCGGGACTGAGACACGGCCCGAACTCCTACGGGAGGCAGCAGTGGGGAATATTGGACAATGGGGGCAACCCTGATCCAGCCATGCCGCGTGTGTGAAGA…	MSHFIDRLNFFRKSREPFANEHGELRSESRQWEDSYRARWQHDKVVRSTHGVNCTGSCSWKIYVKNGLVTWETQQTDYPRTRPDLPNHEPRGCPRGASYSWYLYSANRLKYPLVRKPLLALWREALKANPDPVDAWASIVEDPAKTKQYKRARGMGGFVRGNWDELNELVAASNVYTAKQYGPDRILGFSPIPAMSMVSYAAGSRYLSLIGGVCMSFYDWYCDLPPASPMTWGEQTDVPESADWYNSGYIIAWGSNVPQTRTPDAHFFTEVRYKGTKTVSITPDYAEVSKLTDEWLSAKQGTDAALAMAMGHVILKEFHLDNPSAYFTDYVRRYTDMPFLVELEVREDGSFAPGRQLRASDFDAALGQENNPEWKTVAWDETRDQLVVPRGSIGFRWGE…									MQKSPLLTRRELLKVGSGLSVGSLLPFSGLSASTLRTQAHIVIVGGGAAGMAMVNRLARRLRGGTITLVEPRETHHYQPGWTMVASGIWAAERTTRLNAQFLPRGVKWLRDYADSIDADSKRITLVSGETLEYDFLIVASGIQLNYHLIDGMTPALVGQHGIGSVYAGIEGASRTNQAIQTWLQSGHGRGIFTAAPTPVKCAGAPLKMTFTTLSRLEDTGRRDAFDVDYMAPGASLFSQPWVDEFIKQRFDSQGINRRHHYRLSAIDPQAKQAEFAFVGPESEFTSHHQLREAEFRRDDQPTVIADYDFLHVVPPMSAHDFVKQSALIAQDGPFRGEWLDVDIHTLQHNRYPEVFGIGDVIGAPINKTAASVKAQAPVVEENLLAVMQGNALPASHSGY…		MQRPIVTPFFDEPTNTFSYVVQDPDSRACAIIDSVLDFDYAAGRTDVRSADNIIAFVREHQLDVAWILETHVHADHLSAAPYLHEQLGGKTGIGAKIVKVQEIFGKAFNAGTEFARDGSQFDALFEEGDTFTIGQLQGHVLHTPGHTPACLTYVVGDAAFVGDTLFMPDYGTARCDFPGGDARTLYHSIQKVLALPEQTRLFLCHDYKAPGRDTFQHETSVAEQRSENVHVHEGISEDEFVKMRTERDATLGMPRLIIPSVQVNMRAGELPPAEENGTVYLKVPINFF	MITCPRPLVLALTGCSLTVGIVMSVYATSVFAQEERADAALNQLVHEPPTMEDLESADIHPELKKVIRYGHDLFTNTQQLRGENVFNDMNCSSCHLGEGRVPFSAPVWTAAITLPDFRGKNQHVNNLEERIAGCFAYSMNGVPPEYGSDEMLALSAYHQWLATGAPMYPDKPIYGRGFPAPEEPTEEPSYARGETAYQENCSICHQENGAGHYENDEYVFPPPWGDGSNNWGAGIARLETMAGFIYQNMPLGQPRSLSDQQAWDIAYYITSQERPQDPRYTGDVAETAERFHGRSLYGQTREHDGHVLGDHDNFGEKGDIKPWNVGMPRFENLSEE
CP024811	Halomonas_sp._LS44	TTAAACTGAAGAGTTTGATCATGGCTCAGATTGAACGCTGGCGGCAGGCCTAACACATGCAAGTCGAGCGGTAACAGGGGTAGCTTGCTACCCGCTGACGAGCGGCGGACGGGTGAGTAATGCATAGGAATCTGCCCGGTAGTGGGGGATAACCTGGGGAAACCCAGGCTAATACCGCATACGTCCTACGGGAGAAAGGGGGCTCCGGCTCCCGCTATTGGATGAGCCTATGTCGGATTAGCTAGTTGGTGAGGTAAAGGCTCACCAAGGCAACGATCCGTAGCTGGTCTGAGAGGATGATCAGCCACATCGGGACTGAGACACGGCCCGAACTCCTACGGGAGGCAGCAGTGGGGAATATTGGACAATGGGGGCAACCCTGATCCAGCCATGCCGCGT…		MKLTRREFVKANAAAVAAATAGMSIPAGASNLITQADMNRLQWDKAPCRFCGVGCSVMVG TYNGQIVATHGDNQSEVNRGLNCVKGYFLSKILYGEDRLTKPLLRKRNGEYAKDGDFEPV SWDEALDLMAEKFTSAIREHGPESIALFGSGQWTIWEGYAASKLFKAGLRSNNIDPNARH CMASAVYGFMRSFGSDEPMGVYDDIEHADAFVLWGSNMAEMHPVLWTRVTDRRLSFPDTQ VAVLSTFEHRSFELADIPMIMSPNADIVILNYIANHIIQTDRVNRSFVDKHVNFARGTDD IGYGLREEHPLQQAAENVDNANSWTDMSFAEFADYVAPYTLERAARESGVSESRLEALAE LYADPDKKVMTFWTMGVNQHTRGVWINNLIYNL…										MQRPIVTHFFDEPTNTFSYVVQDPDSNACAIIDSVLDFDYAAGRTDVRSADEIIAFIRKH HLEVAWILETHVHADHLSAAPYLHEQLGGNTGIGAHIIDVQEIFGKAFNAGTEFARDGSQ FDALFNEGDTFAIGNLQGRVLHTPGHTPACLTYVVGDAAFVGDTLFMPDYGTARCDFPGG DARTLYRSIQKVLALPTQTRLFLCHDYKAPGRDAYQHETSVEEQRQANVHVHEGISEDAF VKMRTERDATLDMPKLIIPSVQVNMRAGDMPPSEDNGVVYLKVPINHF	MSLHKKRLVLVLAGCSLATGLAVSAFAASDANDTVQAEGAPYQGLVELGFPAPQEGELVHVPPTMADLDDADIHPELKKVIRYGYDLFTNTQQLRDEYVYNDMNCSSCHLGEGRQPFSAPVWAAAVTLPDFRGKNQHVNNLEERIAGCFAYSMNGTPPAYGSDEMLALSAYHQWLATGAPMYPSQPIYGRGFPAPDEPAEAPDYSRGEAAYQENCAICHQADGSGHYENGQYVFPPPWGDGSNNWGAGIVRVDTAAGFIHNNMPLGQPRSLSEQDAWDIAFYMSSQERPQDPRYNGDVAETLERFGPTFHNRSLYGQAREQDGHVLGDHANYGEKGDIKPWNVGVPRFEKLAEE
RZHE01000000	Halomonas_sp._MC	AAACTGAAGAGTTTGATCATGGCTCAGATTGAACGCTGGCGGCAGGCTTAACACATGCAAGTCGAGCGGTAACAGGTCTAGCTTGCTAGACGCTGACGAGCGGCGGACGGGTGAGTAATGCATAGGAATCTGCCCGGTAGTGGGGGATAACCTGGGGAAACCCAGGCTAATACCGCATACGTCCTACGGGAGAAAGGGGGCTTCGGCTCCCGCTATTGGATGAGCCTATGTCGGATTAGCTAGTTGGTGAGGTAATGGCTCACCAAGGCGACGATCCGTAGCTGGTCTGAGAGGATGATCAGCCACATCGGGACTGAGACACGGCCCGAACTCCTACGGGAGGCAGCAGTGGGGAATATTGGACAATGGGGGCAACCCTGATCCAGCCATGCCGCGTGT…												MKTFARSASTGQGMPEVAGFFDSRTFSVQYIVSDPTTQKCAIIDPVLDFDEKSGATATHHADELLAYVAKHDLSVEWILDTHPHADHFSAAQYLKEKTGAPTAIGEHITQVQALWKEIYHWPEMPSDGRQWDRLFAAGDTFKIGELSARVLHSPGHTLASISYVVGDAAFIHDTLFQPDFGTARADFPGGDAQALWHSIQQILALPGSTRLFTGHDYMPDGREPSWESSVAEQRERNLHLAGKRKADYIALRQQRDSELPMPKLMLHALQVNIQGGRLPEPEVNGKRYLKIPLDALKGAKWG
PJBT01000000	Halomonas_sp._MES3-P3E	AGGAAAGACATCACTCGCAGAAGAAGCACCGGCTAACTCCGTGCCAGCAGCCGCGGTAATACGGAGGGTGCAAGCGTTAATCGGAATTACTGGGCGTAAAGCGCGCGTAGGTGGCTTGATAAGCCGGTTGTGAAAGCCCCGGGCTCAACCTGGGAACGGCATCCGGAACTGTCAGGCTAGAGTGCAGGAGAGGAAGGTAGAATTCCCGGTGTAGCGGTGAAATGCGTAGAGATCGGGAGGAATACCAGTGGCGAAGGCGGCCTTCTGGACTGACACTGACACTGAGGTGCGAAAGCGTGGGTAGCAAACAGGATTAGATACCCTGGTAGTCCACGCCGTAAACGATGTCGACCAGCCGTTGGGTGCCTAGAGCACTTTGTGGCGAAGTTAACGCGATAA…	MSHFIDRLNFFRKSREPFANEHGELRSESREWENSYRARWQHDKVVRSTHGVNCTGSCSWKIYVKNGLVTWETQQTDYPRTRPDLPNHEPRGCPRGASYSWYLYSANRLKYPLVRKPLLALWREALKANPDPVDAWASIVEDPAKTKQYKRARGMGGFVRGDWDELNELVAASNVYTAKQYGPDRILGFSPIPAMSMVSYAAGSRYLSLIGGVCMSFYDWYCDLPPASPMTWGEQTDVPESADWYNSGYIIAWGSNVPQTRTPDAHFFTEVRYKGTKTVSITPDYAEVSKLTDEWLSAKQGTDAALAMAMGHVILKEFHLENPSAYFTDYVRRYTDMPFLVELEVREDGSFAPGRQLRASDFDAALGQENNPEWKTVAWDETRDQLVVPRGSIGFRWGE…											MQRPIVKHFFDEPTNTFSYVVQDPDSSACAIIDSVLDFDYAAGRTDVRSADNIIAFVREHQLDVAWILETHVHADHLSAAPYLHEQLGGKTGIGAKIVKVQEIFGKAFNAGTEFARDGSQFDALFEEGDTFNIGQLQGRVLHTPGHTPACLTYVVGDAAFVGDTLFMPDYGTARCDFPGGDARTLYHSIQKVLALPEQTRLFLCHDYKAPGRDTFQHETSVAEQRSENVHVHEGVSEEAFVKMRTERDATLGMPRLIIPSVQVNMRAGALPPAEENGTVYLKVPINFF	MITCPRPLVLALTGCSLTVGIGISVYATSVFAQEERADAALNQLVHEPPTMEDMESADIHPELKKVIRYGHDLFTNTQQLRGENVFNDMNCSSCHLGEGRVPFSAPVWTAAITLPDFRGKNQHVNNLEERIAGCFAYSMNGVPPEYGSDEMLALSAYHQWLATGAPMYPDKPIYGRGFPAPEEPTEEPSYARGETAYQENCSICHQENGAGHYENDEYVFPPPWGDGSNNWGAGIARLETMAGFIYQNMPLGQPRSLSDQQAWDIAYYITSQERPQDPRYTGDVAETAERFHGRSLYGQTREHDGHVLGDHDNFGEKGDIKPWNVGMPRFENLSEE
CP022737	Halomonas_sp._NRS2HaP1	AGAGTTTGATCATGGCTCAGATTGAACGCTGGCGGCAGGCCTAACACATGCAAGTCGAGCGGTAACAGGGGKAGCTTGCTMCCCGCTGACGAGCGGCGGACGGGTGAGTAATGCATAGGAATCTGCCCGATAGTGGGGGATAACCTGGGGAAACCCAGGCTAATACCGCATACGTCCTACGGGAGAAAGGGGGCTCCGGCTCCCGCTATTGGATGAGCCTATGTCGGATTAGCTAGTTGGTAAGGTAATGGCTTACCAAGGCAACGATCCGTAGCTGGTCTGAGAGGATGATCAGCCACATCGGGACTGAGACACGGCCCGAACTCCTACGGGAGGCAGCAGTGGGGAATATTGGACAATGGGGGCAACCCTGATCCAGCCATGCCGCGTGTGTGAAGA…	MSHFIDRLNFFRKSREPFANEHGELRSESRQWEDSYRARWQHDKVVRSTHGVNCTGSCSWKIYVKNGLVTWETQQTDYPRTRPXLPNHEPRGCPRGASYSWYLYSANRLKYPLIRKPLLALWREALKANPDPVDAWASIVEDPAKTKQYKRARGMGGFVRGNWDELNELVAASNVYTAKQYGPDRILGFSPIPAMSMVSYAAGSRYLSLIGGVCMSFYDWYCDLPPASPMTWGEQTDVPESADWYNSGYIIAWGSNVPQTRTPDAHFFTEVRYKGTKTVSITPDYAEVSKLTDEWLSAKQGTDAALAMAMGHVILKEFHLENPSAYFTDYVRRYTDMPFLVELEVREDGSFAPGRQLRASDFDAALGQENNPEWKTVAWDETRDQLVVPRGSIGFRWGE…											MQRPIVTHFFDEPTNTFSYVVQDPDSRACAIIDSVLDFDYAAGHTDVRSADNIIAFIREHDLDVVWILETHVHADHLSAAPYLHEQLGGKTGIGANIVKVQEIFGKAFNAGSEFARDGSQFDALFEEGDTFTIGQIQGRVLHTPGHTPACLTYVMGDAAFVGDTLFMPDYGTARCDFPGGDARTLYHSIQKVLALPEQTRLFLCHDYKAPGRDTFEHETSVAEQRSENVHVHEGVSEDEFVKMRTERDATLGMPKLIIPSVQVNMRAGELPPAEENGTVYLKVPINFF	MITCRRPLVIALTGCSLAFGALYAATVFAQPEERPDAALNMLVHEPPTMEDLENSELHPELKKVIRYGHDLFTNTQQLRGENVFNDMNCSSCHLGEGRVPFSAPVWAAAITLPDFRGKNQHVNNLEERIAGCFAYSMNGVPPEYGSDEMLALSAYHQWLATGAPMYPDKPIYGRGFPAPDEPTEEPDYARGEAAYQENCSVCHQEDGSGHYENGEYVFPAPWGDGSNNWGAGIARVETMAGFIYQNMPLGQPRSLSAQDTWDIAYFISSQERPQDPRXTGDVAETAERFGPTFHNRSLYGQTREHDGHVLGDHDNFGEKGDIKPWNVGMPRFENLSEE
RZHC01000000	Halomonas_sp._PC	TCATGACTGGGGTGAAGTCGTAACAAGGTAGCCGTATCGGAAGGTGCGGCTGGATCACCTCCTTTA												MKTFARSASTGQGMPEVAGFFDPRTFSVQYIISDPTTQKCAIIDPVLDFDEKSGATATHHADELLAYVAKHDLSVEWVLDTHPHADHFSAAQYLKEKTGAPTAIGEHITKVQALWKEIYHWPETPTDGRQWDRLFAAGDTFKIGELSARVLHSPGHTLASISYVVGDAAFIHDTLFQPDFGTARADFPGGDAQALWHSIKQILALPGSTRLFTGHDYMPDGREPSWESSVAEQRERNLHLAGKRKADYIALRQQRDSELPMPKLMLHALQVNIQGGRLPEPEVNGKRYLKIPLDALKGAKWG
JIBT01000000	Halomonas_sp._PR-M31	GGGGCTCTTCGGACCTCGCACTATTGGATGAGCCTATGTCGGATTAGCTGGTTGGTGAGGTAACGGCTCACCAAGGCGACGATCCGTAGCTGGTCTGAGAGGATGATCAGCCACATCGGGACTGAGACACGGCCCGAACTCCTACGGGAGGCAGCAGTGGGGAATATTGGACAATGGGCGCAAGCCTGATCCAGCCATGCCGCGTGTGTGAAGAAGGCTTTCGGGTTGTAAAGCACTTTCAGTGGGGAAGAAGGCTTTGGGGTTAATAACCCTAAAGAAGGACATCACCCACAGAAGAAGCACCGGCTAACTCCGTGCCAGCAGCCGCGGTAATACGGAGGGTGCAAGCGTTAATCGGAATTACTGGGCGTAAAGCGCGCGTAGGTGGTCGTTCACGCC…	MSHFLDRLKYLVNKPPQFADGHGETRDETRKWEDGYRQRWQHDKVVRSTHGVNCTGSCSWKIYVKNGLVTWENQQTDYPRTRADLPNHEPRGCPRGASYSWYLYSANRLKYPLVRQTLISLWREARKQHADPVDAWASIVEDPTKTQQYKKIRGRGGFLRADWDELNELIAASNVYTAKQYGPDRIIGFSPIPAMSMVSYASGARYLSLIGGVCLSFYDWYCDLPPASPQTWGEQTDVPESADWYNSNYLIAWGSNVPQTRSPDAHFFTEVRYKGTKTVAITPDYAEVSKLCDEWLSPKQGTDAALAMAMGHVILKEFHLDNPSVYFTDYVRRYTDMPFLVELEPREDGVYAPGRQLRTSDFEGAMGQTNNAEWKTVAWDETSDRIVVPRGSIGFRWGE…				MKSTRGYLKPLVAAVAMASLGAGALAIAQQDAQQDSVKQEAKQDAKQEHKGDLATQKYKGAGGSPLKPEDMKMVTTPGAPDMAQDEFNKATEIYFQRCAGCHGVLRKGATGKALTTDITQERGIEYLKAFITYGSPAGMPNWGTSGDLTEDEVELMAKYVMHEPPVPPEFGMDKMKESWEVMVPPEERPTKQMNDLELENLFSVTLRDAGQIALIDGDSKEIVKVLETGYAVHISRMSASGRYLFVIGRDAVIDMVDLWMKEPTTVAKLKIGLEARSVETSKYKGFEDKYAIAGAYWPPQYVIMDGETLEPKKIVSTRGMTVDEQVYHPEPRVAAIVASHEHPEFIVNVKETGKIQLVNYEDLEAVNIVEIEAARFLHDGGWDSSMRYFLTAANESNKI…		MKYETQWVAYPFFAVAMLLFALQIVFGLLAATVYVVPEFWAEFMPFNIIRMSHTNLLIVWLLIGFMGCTYFLMPEEAEREIHSPMIAYIQLGIFVIAGVGALVSYQLGIHEGREFLEQPFWVKVLITISFLMFLYNTSMTLLKGRRTAVNMILMLGLWLAAVFWLFAFFNPSNLALDKLYWWWIVHIWVEGVWELIMASLLAYLLIKMTGVDREVIEKWLYVIIGLALFSGLLGTGHHYYWIGAPGYWQPIGSIFSTLEVLPFFVMVMFAFSMFWKGRRNHPNKSAMLWTLGSAATAFFGAGVWGFMHTLSFVNYYSHGTQVTAAHGHLAFYGAYVMMVLAVITYAMPQIRRVQPYNQIMNMWSFWIMTSAMCFMTFTLTFAGVVQTHLQRVLGMNYME…	MSEDKKNSLKDLSRRHFLRNTSVAGVAGATLAGGFGSAAALLQSQKARAASEGGEVAIAPGELDEYYGFWSGGHSGEVRILGVPSMRELMRIPVFNIDSATGWGITNESKHILGDSAKFLNGDAHHPHVSMTDGRYDGKYLFINDKANTRVARIRLDIMKTDKITTIPNVQAIHGLRLQKVPHTKYVFANAEYFIPHPNDGQNMEDLENHYTMFNAIDAESMDVAWQVIVDGNLDNTDADYTGRFVASTCYNSEKAAQLAGTMREERDWAVVFDVEAIEKAVENGDYKTLGDSKVPVLDGRHGSKLTRYIPVPKNPHGLNTSPDGKYFIANGKLSPTCSIIAIDKLPDVFADKIEPRDAVVGEPELGLGPLHTTFDGRGNAYTTLFIDSQVAKWNIEDA…				MRNPIVTHFFDEPTNTFSYIVQDPNSNACAIIDSVLDFDYAAGRTNARSADAIIDHIQREKLSVEWVLETHVHADHLSAAPYLHEKLGGRTGIGAKIREVQETFGKAFNAGSEFSRDGSQFDRLFEEGDTFAIGGLEARVLHTPGHTPACLTYVIGDAAFVGDTLFMPDYGTARCDFPGGNARTLYRSIHKVLALPGETRLFLCHDYKAPGREEYQHQSSVSEQRTNNVHVHEGVDENAFVKMRTERDATLNMPRLIIPSVQINMRAGRLPPAEDNDQVYIKVPINLF	MTDDKNSRMKRSTKRRFAYASVGAIVLFAAGSLIANYNLLLYVTGPEKQESQAEKNAQVARQARQELVEQRKAWQDDPKADAPRPPTDSAGYFQPPLDNEIPDDEFGESVRRGREIFLNPGTNARAFVGNDLACANCHLNGGRRAHSAPMWAAANNYPAYRGKNKMINTMEDRINGCFTYSMDAQDSPSGDAPPPGHQVYKDLQSYFYWLGDGAPLNEDMPGRGFPTPDETELGYDWQRGEEVFVNNCAVCHGADGQGQKDLNGRYIFPPLWGPHSFNWGAGMHRVNTAAGFIKANMPLGKPYSLSDQEAWDVAAYINSFPRPADPRQADGKMSVEESKEQYHQHMDYYGETLHGIKLGEGTTPERWERFVKSQQTAGMSAMNQQ
LN813019	Halomonas_sp._R57-5	AGAGTTTGATCATGGCTCAGATTGAACGCTGGCGGCAGGCCTAACACATGCAAGTCGAGCGGTAACAGGGGKAGCTTGCTMCCCGCTGACGAGCGGCGGACGGGTGAGTAATGCATAGGAATCTGCCCGATAGTGGGGGATAACCTGGGGAAACCCAGGCTAATACCGCATACGTCCTACGGGAGAAAGGGGGCTCCGGCTCCCGCTATTGGATGAGCCTATGTCGGATTAGCTAGTTGGTAAGGTAATGGCTTACCAAGGCAACGATCCGTAGCTGGTCTGAGAGGATGATCAGCCACATCGGGACTGAGACACGGCCCGAACTCCTACGGGAGGCAGCAGTGGGGAATATTGGACAATGGGGGCAACCCTGATCCAGCCATGCCGCGTGTGTGAAGA…	MSHFIDRLNFFRKSREPFANEHGELRSESRQWEDSYRARWQHDKVVRSTHGVNCTGSCSWKIYVKNGLVTWETQQTDYPRTRPXLPNHEPRGCPRGASYSWYLYSANRLKYPLIRKPLLALWREALKANPDPVDAWASIVEDPAKTKQYKRARGMGGFVRGNWDELNELVAASNVYTAKQYGPDRILGFSPIPAMSMVSYAAGSRYLSLIGGVCMSFYDWYCDLPPASPMTWGEQTDVPESADWYNSGYIIAWGSNVPQTRTPDAHFFTEVRYKGTKTVSITPDYAEVSKLTDEWLSAKQGTDAALAMAMGHVILKEFHLENPSAYFTDYVRRYTDMPFLVELEVREDGSFAPGRQLRASDFDAALGQENNPEWKTVAWDETRDQLVVPRGSIGFRWGE…											MQRPIVTHFFDEPTNTFSYVVQDPDSRACAIIDSVLDFDYAAGHTDVRSADNIIAFIREHDLDVVWILETHVHADHLSAAPYLHEQLGGKTGIGANIVKVQEIFGKAFNAGSEFARDGSQFDALFEEGDTFTIGQIQGRVLHTPGHTPACLTYVMGDAAFVGDTLFMPDYGTARCDFPGGDARTLYHSIQKVLALPEQTRLFLCHDYKAPGRDTFEHETSVAEQRSENVHVHEGVSEDEFVKMRTERDATLGMPKLIIPSVQVNMRAGELPPAEENGTVYLKVPINFF	MITCRRPLVIALTGCSLAFGALYAATVFAQPEERPDAALNMLVHEPPTMEDLENSELHPELKKVIRYGHDLFTNTQQLRGENVFNDMNCSSCHLGEGRVPFSAPVWAAAITLPDFRGKNQHVNNLEERIAGCFAYSMNGVPPEYGSDEMLALSAYHQWLATGAPMYPDKPIYGRGFPAPDEPTEEPDYARGEAAYQENCSVCHQEDGSGHYENGEYVFPAPWGDGSNNWGAGIARVETMAGFIYQNMPLGQPRSLSAQDTWDIAYFISSQERPQDPRXTGDVAETAERFGPTFHNRSLYGQTREHDGHVLGDHDNFGEKGDIKPWNVGMPRFENLSEE
RZHD01000000	Halomonas_sp._RC	AAACTGAAGAGTTTGATCATGGCTCAGATTGAACGCTGGCGGCAGGCTTAACACATGCAAGTCGAGCGGTAACAGGTCTAGCTTGCTAGACGCTGACGAGCGGCGGACGGGTGAGTAATGCATAGGAATCTGCCCGGTAGTGGGGGATAACCTGGGGAAACCCAGGCTAATACCGCATACGTCCTACGGGAGAAAGGGGGCTTCGGCTCCCGCTATTGGATGAGCCTATGTCGGATTAGCTAGTTGGTGAGGTAATGGCTCACCAAGGCGACGATCCGTAGCTGGTCTGAGAGGATGATCAGCCACATCGGGACTGAGACACGGCCCGAACTCCTACGGGAGGCAGCAGTGGGGAATATTGGACAATGGGGGCAACCCTGATCCAGCCATGCCGCGTGT…												MKTFARSASTGQGMPEVAGFFDSRTFSVQYIVSDPTTQKCAIIDPVLDFDEKSGATATHHADELLAYVAKHDLSVEWILDTHPHADHFSAAQYLKEKTGAPTAIGEHITQVQALWKEIYHWPEMPSDGRQWDRLFAAGDTFKIGELSARVLHSPGHTLASISYVVGDAAFIHDTLFQPDFGTARADFPGGDAQALWHSIQQILALPGSTRLFTGHDYMPDGREPSWESSVAEQRERNLHLAGKRKADYIALRQQRDSELPMPKLMLHALQVNIQGGRLPEPEVNGKRYLKIPLDALKGAKWG	MITCRRPLVIALTGCSLAFGALYAATVFAQPEERPDAALNMLVHEPPTMEDLENSELHPELKKVIRYGHDLFTNTQQLRGENVFNDMNCSSCHLGEGRVPFSAPVWAAAITLPDFRGKNQHVNNLEERIAGCFAYSMNGVPPEYGSDEMLALSAYHQWLATGAPMYPDKPIYGRGFPAPDEPTEEPDYARGEAAYQENCSVCHQEDGSGHYENGEYVFPAPWGDGSNNWGAGIARVETMAGFIYQNMPLGQPRSLSAQDTWDIAYFISSQERPQDPRXTGDVAETAERFGPTFHNRSLYGQTREHDGHVLGDHDNFGEKGDIKPWNVGMPRFENLSEE
CP024621	Halomonas_sp._SCSIO_43005	TTAAACTGAAGAGTTTGATCATGGCTCAGATTGAACGCTGGCGGCAGGCCTAACACATGCAAGTCGAGCGGTAACAGATCCAGCTTGCTGGATGCTGACGAGCGGCGGACGGGTGAGTAATGCATAGGAATCTGCCCGATAGTGGGGGATAACCTGGGGAAACCCAGGCTAATACCGCATACGTCCTACGGGAGAAAGGGGGCTTCGGCTCCCGCTATCGGATGAGCCTATGTCGGATTAGCTAGTTGGTGAGGTAAAGGCTCACCAAGGCAACGATCCGTAGCTGGTCTGAGAGGATGATCAGCCACATCGGGACTGAGACACGGCCCGAACTCCTACGGGAGGCAGCAGTGGGGAATATTGGACAATGGGGGCAACCCTGATCCAGCCATGCCGCGT…												MQRPIVTHFFDEPTNTFSYVVEDPNSDACAIIDSVLDFDYAAGRTDVRSAEQIIAYVCGK GLKVEWILETHVHADHLSAAPYLHTKLGGSTGIGAHIVDVQEIFGKAFNAGTEFARDGSQ FDALFKEGDIFNIGGLEGRVLHTPGHTPACLTYVVGDAAFVGDTLFMPDYGTARCDFPGG DARTLYHSIQKVLALSEQTRLFLCHDYKAPGRNAYQHETTVAEQRQANVHVHDGISEEEF VKMRTERDATLGMPRLIIPSVQVNMRAGELPPAEDDGQVYLKVPLNRF
VMQS01000000	Halomonas_sp._SL48-SHIP-3											MKHSPFTLSRRQLLKAGAGLSASGLLYTSALQANTIDTQARIVIVGGGASGMAMANRLATRLRGGTITLVEPRDTHHYQPGWTMVASGIWGPDKTMRPNADFVPQGINWIRQYAAGIDAENRRVDLANGESLDYDYLVVSTGLQLNYNLIDGMSPDLVGQHGIGSVYASIEGATRTRQAIKGWIDKGEGKGIFTAAPTAVKCAGAPLKMTFTTLTHLEESGHRDAFDVDFMSPTGGLFSQPWVNDFVKQRFDEQGVNRRHHYRLSAIDPQAKQAEFTFEGEKDSLAVPDDLRAGDDNAQGKPTIIADYDFIHVVPPMSAPDFVKQSDLIAKDGPHQGEWLDVDIHTMQHKRYPEVFGIGDVIGAPINKTAASVKAQAPVVEANLLSAIQGKSLTARHDG…		MTSPLVTHFFDEPTNTFSYVVQDPDSKACAILDSVLDFDYAAGRTDVRSAEEIIAHVREHDLDVEWILETHVHADHLSAAPYLHERLGGKTGIGANITIVQDVFGKAFNAGTEFARDGSQFDALFKEGDTFTIGGLEGHVLHTPGHTPACLTYVIGDAAFVGDTLFMPDFGTARCDFPGGDARALYQSIQKVLALPPDTRLFMCHDYKAPQRDVFKHETTVAEQRAANIHVHDGVSEDDFVRMRTERDATLAMPKLIIPSVQVNMRGGDMPPAEDNGQVYLKVPVNKL	MNISKKSLALAVSGVSVALASGMMVQAADDNAQPQAEGPYQTLVELGYPAPKDNELVHVPPTMADLEEADIHPELKKVIRRGYELFTDTQQLRGKNVFNDMNCSSCHLGEGRQPYSAPIWPAAVTLPDFRGKNQHVNNLEERIAGCFAYSMNGTPPEYGSDDMLALSAYHQWLATGAPMYPDQPIYGRGFPAPDRPEELSYANGKEVFQEQCVICHQEDGSGHYEDGEYVFPATWGDGSNNWGAGIVRTHTAAGFIKNNMPLGQPLSLSDQDAWDVAYYMTQQERPQDPRYAGDVDEVLERFGPTFHKNSSYGQIREEDNHRLADHANWGEKGETVVPWNVGVPRFEDLQD
CP039374	Halomonas_sp._SM1922	TTAAACTGAAGAGTTTGATCATGGCTCAGATTGAACGCTGGCGGCAGGCCTAACACATGCAAGTCGAGCGGTAACAGGGGTAGCTTGCTACCCGCTGACGAGCGGCGGACGGGTGAGTAATGCATAGGAATCTGCCCGATAGTGGGGGATAACCTGGGGAAACCCAGGCTAATACCGCATACGTCCTACGGGAGAAAGGGGGCTTTGGCTCCCGCTATTGGATGAGCCTATGTCGGATTAGCTAGTTGGTAAGGTAATGGCTTACCAAGGCAACGATCCGTAGCTGGTCTGAGAGGATGATCAGCCACATCGGGACTGAGACACGGCCCGAACTCCTACGGGAGGCAGCAGTGGGGAATATTGGACAATGGGGGCAACCCTGATCCAGCCATGCCGCGT…	MSHFIDRLNFFRKSREPFANEHGELRSESRQWEDSYRARWQHDKVVRSTHGVNCTGSCSWKIYVKNGLVTWETQQTDYPRTRPDLPNHEPRGCPRGASYSWYLYSANRLKYPLIRKPLLALWREALKANPDPVDAWASIVEDPAKTKQYKRARGMGGFVRGNWDELNELVAASNVYTAKQYGPDRILGFSPIPAMSMVSYAAGSRYLSLIGGVCMSFYDWYCDLPPASPMTWGEQTDVPESADWYNSGYIIAWGSNVPQTRTPDAHFFTEVRYKGTKTVSITPDYAEVSKLTDEWLSAKQGTDAALAMAMGHVILKEFHLDNPSAYFTDYVRRYTDMPFLVELEVREDGSFAPGRQLRASDFDAALGQENNPEWKTVAWDETRDQLVVPRGSIGFRWGE…											MQRPTVTHFFDEPTNTFSYVVQDPESSACAIIDSVLDFDYAAGRTDVLSADNIIAYIREHELDVEWILETHVHADHLSAAPYLHEQLGGKTGIGANIVAVQEIFGKAFNAGTEFARDGSQFDALFAEGDTFAIGQLKGHVLHTPGHTPACLTYVVGDAAFVGDTLFMPDYGTARCDFPGGDARTLYRSIQKVLALPEQTRLFLCHDYKAPGRDTFQHETSVAEQRSENVHVHEGISEDEFVTMRTERDATLGMPRLIIPSVQVNMRAGELPPAEENGTVYLKVPLNFF
JQLV01000000	Halomonas_sp._TG39a	AGAGTTTGATCATGGCTCAGATTGAACGCTGGCGGCAGGCCTAACACATGCAAGTCGAGCGGTAACAGATCTAGCTTGCTAGATGCTGACGAGCGGCGGACGGGTGAGTAATGCATAGGAATCTGCCCGATAGTGGGGGATAACCTGGGGAAACCCAGGCTAATACCGCATACGTCCTACGGGAGAAAGGGGGCTCCGGCTCCCGCTATTGGATGAGCCTATGTCGGATTAGCTAGTTGGTAAGGTAATGGCTTACCAAGGCAACGATCCGTAGCTGGTCTGAGAGGATGATCAGCCACATCGGGACTGAGACACGGCCCGAACTCCTACGGGAGGCAGCAGTGGGGAATATTGGACAATGGGGGCAACCCTGATCCAGCCATGCCGCGTGTGTGAAGA…	MSHFIDRLNFFRKSREPFANEHGELRSESRQWEDSYRARWQHDKVVRSTHGVNCTGSCSWKIYVKNGLVTWETQQTDYPRTRPDLPNHEPRGCPRGASYSWYLYSANRLKYPLIRKPLLALWREALKANPDPVDAWASIVEDPAKTKQYKRARGMGGFVRGNWDELNELVAASNVYTAKQYGPDRILGFSPIPAMSMVSYAAGSRYLSLIGGVCMSFYDWYCDLPPASPMTWGEQTDVPESADWYNSGYIIAWGSNVPQTRTPDAHFFTEVRYKGTKTVSITPDYAEVSKLTDEWLSAKQGTDAALAMAMGHVILKEFHLENPSAYFTDYVRRYTDMPFLVELEVREDGSFAPGRQLRASDFDAALGQENNPEWKTVAWDETRDQLVVPRGSIGFRWGE…											MQRPIVTHFFDEPTNTFSYVVQDPDSRACAIIDSVLDFDYAAGHTDVRSADNIIAFIREHDLDVVWILETHVHADHLSAAPYLHEQLGGKTGIGANIVKVQEIFGKAFNAGSEFARDGSQFDALFEEGDTFTIGQIQGRVLHTPGHTPACLTYVMGDAAFVGDTLFMPDYGTARCDFPGGDARTLYHSIQKVLALPEQTRLFLCHDYKAPGRDTFEHETSVAEQRSENVHVHEGVSEDEFVKMRTERDATLGMPKLIIPSVQVNMRAGELPPAEENGTVYLKVPINFF	MITCRRPLVIALTGCSLAFGALYAATVFAQPEERPDAALNMLVHEPPTMEDLENSELHPELKKVIRYGHDLFTNTQQLRGENVFNDMNCSSCHLGEGRVPFSAPVWAAAITLPDFRGKNQHVNNLEERIAGCFAYSMNGVPPEYGSDEMLALSAYHQWLATGAPMYPDKPIYGRGFPAPDEPTEEPDYARGEAAYQENCSVCHQEDGSGHYENGEYVFPAPWGDGSNNWGAGIARVETMAGFIYQNMPLGQPRSLSAQDTWDIAYFISSQERPQDPRYTGDVAETAERFGPTFHNRSLYGQTREHDGHVLGDHDNFGEKGDIKPWNVGMPRFENLSEE
DQHI01000000	Halomonas_sp._UBA11308		MSHFIDRLNFFRKTREPFANDHGEVRQEDRQWEDSYRRRWQHDKVVRSTHGVNCTGSCSWKIYVKNGLVTWETQQTDYPRTRPDLPNHEPRGCPRGASYSWYLYSANRLKYPLIRKPLLALWRAALSEKGDPVEAWASIVEDPAKTKEYKRARGMGGFVRGNWDELNELIAASNVYTAKQYGPDRIIGFSPIPAMSMVSYAAGSRYLSLIGGVCMSFYDWYCDLPPASPMTWGEQTDVPESADWYNSGYIIAWGSNVPQTRTPDAHFFTEVRYKGTKTVSITPDYAEVSKLTDEWLSAKQGTDAALAMAMGHVILKEFHLENPSAYFTDYVRRYTDMPCLVELEPRDDGSLVPGRQLRASDIADHLGQDNNPEWKTLVWDDARDQLVVPQGSIGFRWGE…											MRNFRHSPGRPDVAGFYDQRTSSVQYIISDPATRRCAILDPVLDFDEKSGTTATHHADELLDYVAREGLIVDWILDTHPHADHFSAAQYLKEKTGAPTAIGAYVTQVQALWKDIYNWPDFPDDGGQWDHLFVEGDTFHVGEIEGRIMFSPGHTKASITYVIGDAAFVHDTLFQPDGGTARADFPGGNAHKLWDSIQAILALPDDTRLFTGHDYMPGDREPEWESTVSVQRETNIHLQDSPTAESFIALRNERDAKLPMPKLILHALQVNIRGGDLPEPEDNGRRYLKIPLDALPGAAWDDEARS
DLUZ01000000	Halomonas_sp._UBA12522	TAAACTGAAGAGTTTGATCATGGCTCAGATTGAACGCTGGCGGCAGGCCTAACACATGCAAGTCGAGCGGTAACAGATCTAGCTTGCTAGATGCTGACGAGCGGCGGACGGGTGAGTAATGCATAGGAATCTGCCCGGTAGTGGGGGATAACCTGGGGAAACCCAGGCTAATACCGCATACGTCCTACGGGAGAAAGGGGGCTTCGGCTCCCGCTACGGGATGAGCCTATGTCGGATTAGCTAGTTGGTAGGGTAAAGGCCTACCAAGGCAACGATCCGTAGCTGGTCTGAGAGGATGATCAGCCACATCGGGACTGAGACACGGCCCGAACTCCTACGGGAGGCAGCAGTGGGGAATATTGGACAATGGGGGCAACCCTGATCCAGCCATGCCGCGTG…										MQKPPLWTQKVTRRELLKVGSGLSIGSLLPLSAVSANTLRTQARIVILGGGAAGMAMANRLANRLRGGTITLVEPRETHHYQPGWTLVASGVWNADKTMRPNAQFLPRGVNWIREHAANIDADNKRVALANGATLEYDFLIVATGIQLNYHLIDGMSPALVGQHGIGSVYASIEGASRTHQAIQAWLNSGQGKGIFTAAPTPVKCAGAPLKMTFTTLSRLEASGQRDAFNVDYMAPGTSLFSQPWVDEFVKQRFDEQGVNRRHHYRLSAIDPQAKQAEFTFVGPESEFTSHHQLREAEFRREGQPTVIADYDFIHVVPPHECPRFCQTERAYRARRPVQGRVARCRYSHPAAHPLPRSVWHWRCDWCPDH		MQRPIVTHFFDEPTNTFSYVVQDPDSTACAIIDSVLDFDYAAGRTDVRSADEIIAFIHHRQLDVTWILETHVHADHLSAAPYLHEKLGGKTGIGAKIVEVQEIFGKAFNAGSEFARDGSQFDALFNEGDVFSIGGLQGKVVHTPGHTPACLTYVIGDAAFVGDTLFMPDYGTARCDFPGGDARTLYHSIQKVLALPEQTRLFLCHDYKAPDRDTFQHETSVAEQRQANVHVHEGISEEAFVKMRTERDATLGMPRLIIPSVQVNMRAGHMPPAEDNGDVYLKVPINKFK	MALTITMRKRTLVLAVTGMSLATGLTMTAYAANEAAQGDEMPYQTLVELGYPAPQEGELVHVPPTMADLEDADIHPELKKVIRYGYELFTDTQQLRDEYVYNDMNCSSCHLGEGRQPFSAPVWAAAVTLPDFRGKNQHVNNLEERIAGCFAYSMNGTPPEYGSDEMLALSAYHQWLATGAPMYPSQPIYGRGFPAPDQPAEQPDYARGEAAYQENCAICHQEDGTGHYENGEYVFPAPWGDGSNNWGAGIVRVDTMAGFIYQNMPLGQPRSLSDQESWDIAYYISNQERPQDPRYTGDVAETLELFGPTFHDRSLYGQTREHDGHVLGDHDNFGDKGDIKPWNVGMPRFESLADEQ
DFBS01000000	Halomonas_sp._UBA3074		MSHFIDRLNFFRKAREPFANEHGELRSESRDWEDSYRARWQHDKVVRSTHGVNCTGSCSWKIYVKNGLVTWETQQTDYPRTRPDLPNHEPRGCPRGASYSWYLYSANRLKYPLIRKPLLALWREALKAHPDPVDAWASIVEDPAKTKQYKRARGMGGFVRGDWEELNELVAASNVYTVKQYGPDRIIGFSPIPAMSMVSYAAGSRYLSLIGGVCMSFYDWYCDLPPASPMTWGEQTDVPESADWYNSGYIIAWGSNVPQTRTPDAHFFTEVRYKGTKTVSITPDYAEVSKLTDEWLSAKQGTDAALAMAMGHVILKEFHLDKPSAYFTDYVRRYTDMPFLVELEVREGGSFVPGRQLRASDFDAALGQENNPEWKTIAWDETRDQLVVPRGSIGFRWGE…											MKTFAVSQSTGAGSPDVAGFFDPRTSSIQYIVSDPATKQCAIIDPVLDFDEKAGATATFCADALLKYVEEEGLSVAWILDTHPHADHFSAAQYLKEQTGAPTAIGQYVTQVQALWKEIYHWPEMPADGRQWDTLFVEGDTFAIGELSARVLHSPGHTLASITYVIGDAAFVHDTLFQPDFGTARADFPGGSAKSLWDSIQQILTLPGDTRLFTGHDYMPDDREPQWESSVDEQRANNPHLVGKSEEEYIALRHQRDSELPMPKLILHALQVNTRGGRLPEPEANGKRYLKIPLDALEGAAWD	MTMHKRTLVLAIATTSLVAGLAMTAYAANGESESEAMPYQNLTELGYPAPQEGELVHVPPTMEDLEAADIHPELKKVIRYGYELFTDTQQLRDKYVYNDMNCSSCHLGEGRQPFSAPVWTAAVTLPDFRGKNQHVNSLEERIAGCFAYSMNGVPPEYGSDEMLALSAYHQWLATGAPMYPDKPIYGRGFPAPDEPEQAPDYARGEAAYQENCAICHQEDGSGHYENGEYVFPAPWGDGSNNWGAGIARLDTAAGFIQNNMPLGQPHSLSDQQAWDIAYYVSSQERPQDPRYTGDVAETAERFHGRSLYGKAREHDDHVLGDHDNFGDKGDAQPWNVGMPRFENLSED
NSKB01000000	Halomonas_sp._WRN001	AGAGTTTGATCATGGCTCAGATTGAACGCTGGCGGCAGGCGTAACACATGCAAGTCGAGCGGCAGCACGGGAAGCTTGCTTGGTGGTGGCGAGCGGCGGACGGGTCAGTAATGCATAGGAATCTCCCCGATAGTGGGCGATAACCTGGGGAAACCCAGGGTAATACCGCATACGTCCTACGGGAGAAAGCAGCGGACCTTCGGGCCTTGCGCTATCGGATGAGCCTATGTCGGATTAGCTAGTTGGTGAGGTAATGGCTCACCAAGGCGACGATCCGTAGCTGGTCTGAGAGGATGATCAGCCACATCGGGACTGAGACACGGCCCGAACTCCTACGGGAGGCAGCAGTGGGGAATATTGGACAATGGGCGCAAGCCTGATCCAGCCATGCCGCGTGTG…		MKLTRREFVKANAAAVAAASAGIAIPAGATNLITNAELTRLNWNKAPCRFCGVGCSVMVATQNDRIVATHGDIHSEVNRGLNCVKGYFLSKILYGEDRLTQPLLRKRNGAYAKDGDFEAVSWDEALDVMADKFKQAIREHGPDSVAMFGSGQWTIWEGYAASKLFKAGLRTNNIDPNARHCMASAVFGFMRSFGSDEPMGVYDDIEHADAFVLWGSNMAEMHPVLWTRVTDRRLSYPDTRVAVLSTYEHRSFDLADIPMVMTPNADIVILNYIANHIIQSGNVDRDFVASHVGFARGVDDIGYGLRDEHPLQQAAANADNANSWSEMSFDEFADYVADYTLERAARESGVSENRLQQLAELYADPDTKVMTFWTMGVNQHTRGVWVNNLIYNLHLLTGK…							MSVNSKPFQSRLGVSRRQVLKGLGAASSLPLISGFAPAFATGSDGRVVVIGGGFGGATAAKYLKRANPSLSVTLVEPARTFYTCPFSNLFLGGLREMSKIAHGYDELRDRYGVEVVHSMAQDIDPDGHSVSLANGDTLHYDKLVLSPGIDIRWNALEGYDEAAAELAPHAWKAGPQTELLKRQIEDMDDGGTFVLVAPENPFRCPPGPYERASMVAHYLAQHKPSSKVLILDAKDNFSKQGLFTSGWEQLYGDSIEWVGLSGDGRVTRVDAENLEVETEFGTVHRADVLNVVPPQKAGWIAERAGVTDDSGWVPVKPESFESQQVADIYVVGDASVAAPMPKSGFCANAQAKVAAAAIVAALRGDSTPEPYWSNTCYSLIGPEYGISVAGVYRIQDGVI…			MSSTNAPLPIVTHFFDEPTNTFSYVVQDPDSKSCAILDSVLDFDYAAGRTDVRSADEIIAFVRDNRLEVAWMLETHVHADHLSAAPYLHEQLGGKTGIGAKITVVQDVFGKAFNAGSEFARDGSQFDCLFEEGDTFRIGELEGRVLHTPGHTPACLTYVIGDAAFVGDTLFMPDYGTARCDFPGGDARTLYRSIQKVLALPEETRLFLCHDYKAPDREEYQHQTSVAEQRAHNVHVHEGISEEAFVKMRTERDATLGMPKLIIPSVQVNMRAGEMPPAEDNGQVYLKVPINTF
PINZ01000000	Halomonas_sp._141	AGAGTTTGATCATGGCTCAGATTGAACGCTGGCGGCAGGCCTAACACATGCAAGTCGAGCGGTAACAGGGGTAGCTTGCTACCCGCTGACGAGCGGCGGACGGGTGAGTAATGCATAGGAATCTGCCCGATAGTGGGGGATAACCTGGGGAAACCCAGGCTAATACCGCATACGTCCTACGGGAGAAAGGGGGCTTCGGCTCCCGCTATCGGATGAGCCTATGTCGGATTAGCTGGTTGGTGAGGTAAAGGCTCACCAAGGCGACGATCCGTAGCTGGTCTGAGAGGATGATCAGCCACATCGGGACTGAGACACGGCCCGAACTCCTACGGGAGGCAGCAGTGGGGAATATTGGACAATGGGGGCAACCCTGATCCAGCCATGCCGCGTGTGTGAAGA…		MKLTRREFVKANAAAVAAATAGMSIPAGASNLITHADLNRLQWDKAPCRFCGVGCSVMVGTYNGQIVATHGDNQSEVNRGLNCVKGYFLSKILYGEDRLTQPLLRKRNGQYAKDGDFEPVSWDEALDLMAEKITSAIREHGPESVALFGSGQWTIWEGYAASKLFKAGLRSNNIDPNARHCMASAVFGFMRTFGSDEPMGVYDDIEHADAFVLWGSNMAEMHPVLWTRVTDRRLSFPDTQVAVLSTFEHRSFELADIPMIMSPNADIVILNYIANHIIQTDRVNRSFVDKHVNFALGTDDIGYGLRDEHPLQQAAKNADNANSWTDMSFEEFADYVAPYTLERAARESGVSESRLEALAELYANPDKKVMTFWTMGVNQHTRGVWINNLIYNLHLLTGK…										MQRPVVTPFFDEPTNTFSYVVRDPDGTACAIIDSVLDFDYAAGRTDTRSAEQIISFVRREGLNVAWILETHVHADHLSAAPYLHAQLGGKTGIGAHIVEVQEIFGKAFNAGTEFARDGSQFDALFQEGDTFMIGALEASVLHTPGHTPACLTYVVGNAAFVGDTLFMPDYGTARCDFPGGDARTLYRSIQKVLALPDTTRLFLCHDYKAPGRDVYQHETSVAEQRQANVHVHEGISEDAFVRMRTERDATLGMPRLIIPSVQVNMRAGELPPEEDNGQVYLKVPLNRF	MMTRPTTLTFTLSGGLLASAAALALYAGAVSAQQPRADDALDMLVHEPPTMDDLEASDLHPELKKVIRYGYDLFTDTQQLRGEYVYNDMNCSSCHLGEGRVPFSAPVWAAAITLPDFRGKNQHVNNLEERIAGCFAYSMNGTPPAYGSDEMLALSAYHQWLATGAPMYPDKPIYGRGFPAPEHEEAPSYARGETAYLENCALCHQSDGSGHYENGEYVFPPPWGDGSNNWGAGIVRVETMAGFIYQNMPLGQPRSLTGQQAWDIAYYINSQERPQDPRYTGDIAETAERFGPTFHNRSLYGHTREHDGHVLGDHDNYGENGNIQPWNVGAPRFQHLSEE
AJTS00000000	Halomonas_stevensii_S18214_T	AGAGTTTGATCATGGCTCAGATTGAACGCTGGCGGCAGGCCTAACACATGCAAGTCGAGCGGTAACAGGGGTAGCTTGCTACCCGCTGACGAGCGGCGGACGGGTGAGTAATGCATAGGAATCTGCCCGATAGTGGGGGATAACCTGGGGAAACCCAGGCTAATACCGCATACGTCCTACGGGAGAAAGGGGGCTCCGGCTCCCGCTATCGGATGAGCCTATGTCGGATTAGCTGGTTGGTGAGGTAAAGGCTCACCAAGGCGACGATCCGTAGCTGGTCTGAGAGGATGATCAGCCACATCGGGACTGAGACACGGCCCGAACTCCTACGGGAGGCAGCAGTGGGGAATATTGGACAATGGGGGCAACCCTGATCCAGCCATGCCGCGTGTGTGAAGA…												MQRSVVTPFFDEPTNTFSYVVRDPDGTACAIIDSVLDFDYAAGRTDTRSAEQIIAFVRREGLSVAWILETHVHADHLSAAPYLHAQLGGKTGIGAHIVEVQEIFGKAFNAGTEFARDGSQFDALFQEGDTFMIGALEASVLHTPGHTPACLTYVVGDAAFVGDTLFMPDYGTARCDFPGGDARTLYRSIQKVLALPDTTRLFLCHDYKAPGRDVYQHETSVAEQRQANVHVHEGISEDAFVRMRTERDATLGMPRLIIPSVQVNMRAGELPPEEDNGQVYLKVPINRF	MMTRPTTLTFTLSGGLLASAAALALYAGAVSAQQPRADDALDMLVHEPPTMDDLEASDLHPELKKVIRYGYDLFTDTQQLRGEYVYNDMNCSSCHLGEGRVPFSAPVWAAAITLPDFRGKNQHVNNLEERIAGCFAYSMNGTPPAYGSDEMLALSAYHQWLATGAPMYPDKPIYGRGFPAPEHEEAPSYARGETAYLENCALCHQSDGSGHYENGEYVFPPPWGDGSNNWGAGIVRVETMAGFIYQNMPLGQPRSLTGQQAWDIAYYINSQERPQDPRYTGDIAETAERFGPTFHNRSLYGHTREHDGHVLGDHDNYGENGNIQPWNVGAPRFQHLSEE
LT670847	Halomonas_subglaciescola_DSM_4683_T	AGAGTTTGATCATGGCTCAGATTGAACGCTGGCGGCAGGCTTAACACATGCAAGTCGAGCGGAAACGATCCTAGCTTGCTAGGAGGCGTCGAGCGGCGGACGGGTGAGTAATGCATAGGAATCTACCCAGTCGTGGGGGATAACGTGGGGAAACCCACGCTAATACCGCATACGCCCTACGGGGGAAAGAAGGGGCCTTCGGGCCTTTCGCGATTGGATGAGCCTATGTCGGATTAGCTGGTTGGTGGGGTAATGGCTCACCAAGGCAACGATCCGTAGCTGGTTTGAGAGGATGATCAGCCACATCGGGACTGAGACACGGCCCGAACTCCTACGGGAGGCAGCAGTGGGGAATATTGGACAATGGGCGCAAGCCTGATCCAGCCATGCCGCGTGTGT…	MSHFIDRLNFFRKAREPFADDHGELRQESRKWEDSYRRRWQHDKVVRSTHGVNCTGSCSWKIYVKNGLVTWETQQTDYPRTRPDLPNHEPRGCPRGASYSWYMYSANRLKYPLVRRPLLELWRKALADKKDPVDAWAAIVEDPASTKQYKRARGMGGFVRADWDELNEIIAASNVYTAKQYGPDRIVGFSPIPAMSMISYASGARYLSLIGGVNLSFYDWYCDLPPASPQTWGEQTDVPESADWYNSGYIIAWGSNVPQTRTPDAHFFTEVRYKGTKTVSICPDYSEVSKLTDEWLSAKQGTDAALAMAMGHVILKEFHLENPSPYFTEYVRRYTDMPCLVELEPREDGSYAAGRQMRASDFEASLGQDNNPEWKTLVWDEARDQIVVPRGSIGFRWGE…				MTMKKGYRTPLAVAIAALALGMGAAHAQHKDVDGAKAAYQGSESPIDAESAKVVRTPGAPDLTEAEFEKAKEMYFQRCAGCHGVLRNGATGKPLTTDITQERGLAYLKTFINYGSPAGMPNWGTSGDFTEEEVELMAKYVMHEPPVPPEFGMSAMRDTWEVIVAPEDRPTEKLNDWDIENLFSVTLRDAGQIALIDGDSKEILKILETGYAVHISRMSASGRYIFVIGRDAKVDMIDLWMEDPGIVATIKVGLEARSVETSKFEGYEDDLAIAGAYWPPQYVIMDGKTLEPKKIVSTRGMTVGTQEYHPEPRVAAIVGSHQHPEFIVNVKETGKVRLVNYENMDALSTVELDTSRFLHDGGWDSSGRYFMAAANESNQIVVIDAKDRELESIVDVGKTP…		MKYETQRVALPFFMVAMALFALQIVFGLLAATVYVWPEFMASFMPFNIMRVSHTNLLIVWLLIGFMGCTYYLMPEEAEREIHSPGLAYLQLAIFAFAGAAALVGYQFGIHEGREFLEQPFWIKVLITISFLLFLFNTSTTLAKGRRTAINMVLMLGLWLAAVFWLFAFYNPTNLAVDKLYWWWVVHLWVEGVWELIMAALLGYLVIKMTGVDREVIEKWLYVIVGLALFSGLLGTGHHYYWIGAPSYWQPIGSIFSTLEVAPFFTMVMFAFTMFWKGTRNHPNKAAMLWTLGCPTVAFFGAGVWGFMHTLHWVNYYSHGTQVTAAHGHLAFYGAYVMIILGVITFAMPSLRRSQPYNQVMNMWGFWIMTGAMCFMTFTLTFAGVVQTHLQRVLGMNYME…	MSEKQNDVKNLGRRHFLRNSAVTGVAGAGLASGFGTGALMTSRQAQAAEKSAIEVAPGDLDEYYGFWSGGQSGEVRVLGVPSMRELMRIPVFNVDSATGWGITNESREVLGDSAHFLNGDSHHPHISMKDGSYDGKYLFINDKANTRVARIRLDIMKTDKVITVPNVQAIHGLRLQKVPYTKYVFANAELPIPQINDGRDLESPEKYATMFNGIDAESMEVAWQVIVDGNLDNTDADYTGRFVASTCYNSEMGMTLPETMRAERDWVVVFDVEAIEAAVKAGDYETLGDSDVPVLNGRHGTRFTRYIPVPKNPHGLNTSPDGKYFMAAGKLSPTVSIIAIDKLSELFDDAIEPRDAVVGEPELGLGPLHTTFDGRGNAYTTLFIDSQIAKWNIADAIRA…		MPTESENRRHQVVIIGGGTAGITVAASLLRRRPGLDVAIVEPSGQHYYQPAFTLVGGGTY ALDNTRRAIRDVVPKGATLVQAAVTAFDPDENAVQLDDGQRLGYSQLVVAPGIKLDWGRV EGLEATLGKNGVCSNYSPETVRYTWQCLDGFTGGNAIFTQPPPPLKCAGAPQKIAYLAAD HFKQKGISNNSTLKFYSGGGALFSVPAFVPPLERVAKRHGVEVLLSHDLVAVDGERKVAT FETQNAEGEKTRVEQPFDLLHVTPHQCAPDFISQSALANAGGWVEVDKGTTQHVRYPNVF SLGDASSLPTSKTAAAVRKQAPVTVKNLLAEIDGKALTAQYDGYTSCPLVTDYGRVMIAE FIYDGVVTPTLPLDPFKETRFYWVVKKHLLPAF…		MPDSANDRPVVTAFFDDATSTFSYVVRDPQSTACAIIDSVLDFDYAAGRTDVRSADAISEFIRAEGLTVEWVLETHVHADHLSAAPYLHETLGGQTGIGANITVVQEVFGKAFNAGTEFARDGSQFDRLFAEGDTFAIGGLVGRVLQTPGHTPACLTYVIGDVAFVGDTLFMPDYGTARCDFPGGDARTLYRSIHKVLALPDETRLFLCHDYKAPGRDTYQHQTSVAEQREHNVHVHEGISEGEFVKMRTQRDATLGMPRLILPSVQVNMRAGELPPAEDNGQVYLKVPLNRF	MSLYKSRLLMAGTVVSALGVSALGLSLSAMAQDGGVERDYQVQLPEPPDGEVTFTPPEESELSDSQYDEMVRLGRDLFVNTQALRGENVFNKQNCSNCHLDAGRLAHSAPMWAAYGVYPAYRGKNDKVNTLSDRIQGCFTYSMNGKAPEKGSEPLVAIQTYMHWMATKAPNNTSLPGRSYPSLEDAAQEPDRERGAEVYANECAVCHGDNGAGQFVGERTVFPPLWGDGAYNWGAGMHRINTAANFIKANMPLSKPYSLSDQDAWDVAAFVNSHERPQDPRRRTVDSTDEVEELFHQHNGVYGQKVDGKRLGDHTDFGEHPKPIDG
LYXG01000000	Halomonas_sp._G11	AGAGTTTGATCATGGCTCAGATTGAACGCTGGCGGCAGGCCTAACACATGCAAGTCGAGCGGTAACAGGTCCAGCTTGCTGGATGCTGACGAGCGGCGGACGGGTGAGTAACGCATAGGAATCTACCCGGTAGTGGGGGATAACCTGGGGAAACCCAGGCTAATACCGCATACGTCCTACGGGAGAAAGGGGGCTTTGGCTCCCGCTATTGGATGAGCCTATGCCGGATTAGCTGGTTGGTGAGGTAATGGCTCACCAAGGCGACGATCCGTAGCTGGTCTGAGAGGATGATCAGCCACATCGGGACTGAGACACGGCCCGAACTCCTACGGGAGGCAGCAGTGGGGAATATTGGACAATGGGGGCAACCCTGATCCAGCCATGCCGCGTGTGTGAAGA…	MSHFIDRLNFFRKAREPFASDHGEVRQEDRQWEDSYRRRWQHDKVVRSTHGVNCTGSCSWKIYVKNGLVTWETQQTDYPRTRPDLPNHEPRGCPRGASYSWYMYSANRLKYPLIRKALLSLWREALAEKNDPVDAWEYLVSDPAKTQQYKRARGMGGFVRAEWDELNQLIAASNVYTAKQYGPDRILGFSPIPAMSMVSYAAGSRYLSLIGGVCMSFYDWYCDLPPASPMTWGEQTDVPESADWYNSGYIIAWGSNVPQTRTPDAHFFTEVRYKGTKTVSITPDYAEVSKLTDEWMSAKQGTDAALAMAMGHVILKEFHLNNPSVYFTDYVRRYTDMPCLVELETREDGTIVPGRQLRAADFADNLGQQNNPEWKTLAWDETRDQLVVPRGSIGFRWGE…											MKTFALSQHKGEGTPDVAGFFDPRTFSVQYVVSDPATQQCAIIDPVLDFDEKSGATATFSADKLLAYIEQAGLSAAWILDTHPHADHFSAAHYLQEKTGAPTAIGQHVTKVQALWKDIYHWPEMPNDGRQWDTLFAEGDTFKIGKLDARVLYSPGHTLASITYVIGDTAFVHDTLFQPDFGTARADFPGGSAKALWDSIQQILSLPDHTRLFTGHDYMPDGREPQWQSSVAEQRAHNPHLVGISQDDYIALRHKRDSELPMPKLILHALQVNTQGGRLPTPEANGKRYLKIPLDALEGAAWE
FOGS01000001	Halomonas_subterranea_ZG16_T	AGTCGAGCGGTAACAGGTCCAGCTTGCTGGATGCTGACGAGCGGCGGACGGGTGAGTAACGCATAGGAATCTACCCGGTAGTGGGGGATAACCTGGGGAAACCCAGGCTAATACCGCATACGTCCTACGGGAGAAAGGGGGCTTAGGCTCCCGCTATTGGATGAGCCTATGCCGGATTAGCTGGTTGGTGAGGTAATGGCTCACCAAGGCGACGATCCGTAGCTGGTCTGAGAGGATGATCAGCCACATCGGGACTGAGACACGGCCCGAACTCCTACGGGAGGCAGCAGTGGGGAATATTGGACAATGGGGGCAACCCTGATCCAGCCATGCCGCGTGTGTGAAGAAGGCCCTCGGGTTGTAAAGCACTTTCAGCGAGGAAGAACGCCTGTCGGTTAA…												MKTFALSRHKGEGTPDVAGFFDPRTFSIQYVVSDPATQQCAIIDPVLDFDEKSGATATFS ADKLLAYIEQEGLSVAWILDTHPHADHFSAAHYLQGKTGAPTAIGQHVTKVQALWKDIYH WPEMPADGRQWDTLFAEGDTFKIGKLDARVLYSPGHTLASITYVIGDAAFVHDTLFQPDF GTARADFPGGSAKALWDSIQQILSLPDQTRLFTGHDYMPDDREPEWQSSVAEQRAHNPHL VGKSQDDYIALRHKRDSELPMPKLILHALQVNTQGGRLPAPEANGKRYLKIPLDALEGAA WE
QNTU01000008	Halomonas_sulfidaeris_ATCC_BAA-803_T	TGAAGAGTTTGATCATGGCTCAGATTGAACGCTGGCGGCAGGCCTAACACATGCAAGTCGAGCGGTAACAGGTCCTTCGGGATGCTGACGAGCGGCGGACGGGTGAGTAATGCATAGGAATCTGCCCGGTAGTGGGGGATAACCTGGGGAAACCCAGGCTAATACCGCATACGTCCTACGGGGAGAAAGGGGGCTCCGGCTCCCGCTATTGGATGAGCCTATGTCGGATTAGCTAGTTGGTGAGGTAATGGCTCACCAAGGCAACGATCCGTAGCTGGTCTGAGAGGATGATCAGCCACATCGGGACTGAGACACGGCCCGAACTCCTACGGGAGGCAGCAGTGGGGAATATTGGACAATGGGGCAACCCTGATCCAGCCATGCCGCGTGTGTGAAGAA…		MSIAPFELADTPIIFTPQADLAVLNYIARYIIENDRVDWDFVNEHVRFMEGNVDIGYGLRPEHRLELAAENAEDVAGARDINFERYREFLQQYDADYVTEISGVPKRQLDELAELYADPERRVMSFWTMGFNQHTRGVWANNMIYNIHLLTGKISTPGNSPFSLTGQPSACGTAREVGTFSHRLPADMVVTNDYHRQFAEEVWRVPAGTIQKQPGAHAVLQNRQLKDGVINAYWVQCNNNVQAAANLVEETYPGYRNPDNFIVVSDAYPTVTTELADLILPTAMWVEKEGAYGNAERRTQFWHQMVEAPGESRSDLWQLMEFSKRFQIEEVWPQEMVDANP	MKAKGSIFLKTAAALISSAALATPVMAAHGEVLSPAEITPDVTYTLRTAVQDGKLVFIGDKGRIKDIVNPDLHAPVGAVVQINLINGDGALHDIALPEFEVDSDDIGGQGSATAVAFRVDEEGNFEYLCSLPGHKAAGMVGNFIVGDPEPEEQAEAAQDLAKDPHDVGEPVGDRGPQEVTVDLESTEVEGYLADGSSYKYWTFNNTVPGPSYESA									MFSPGHTQASITYVIGDAAFVHDTLFQPDGGTARADFPGGNAHSLWDSIQAILSLPDETRLFTGHDYRPDGREPVWESTVRQQRETNIHLSNGQTVEDYVSMRNERDAGLPMPKLLLPSLQININGGALPKPEDNGQRYLKIPLNALTDAAWD	MTMHKRTLVLAIATTSLVAGLAMTAYAANGESESEAMPYQNLTELGYPAPQEGELVHVPPTMEDLEAADIHPELKKVIRYGYELFTDTQQLRNKYVYNDMNCSSCHLGEGRQPFSAPVWTAAVTLPDFRGKNQHVNSLEERIAGCFAYSMNGVPPEYGSDEMLALSAYHQWLATGAPMYPDKPIYGRGFPAPDEPEQAPDYARGEAAYQENCAICHQEDGSGHYENGEYVFLLPGVMGRTIGEPVLLV
QNTU01000008	Halomonas_sp._SST4	GATGCTGACGAGCGGCGGACGGGTGAGTAATGCATAGGAATCTGCCCGGTAGTGGGGGATAACCTGGGGAAACCCAGGCTAATACCGCATACGTCCTACGGGAGAAAGGGGGCTTCGGCTCCCGCTATTGGATGAGCCTATGTCGGATTAGCTGGTTGGTGAGGTAATGGCTCACCAAGGCAACGATCCGTAGCTGGTCTGAGAGGATGATCAGCCACATCGGGACTGAGACACGGCCCGAACTCCTACGGGAGGCAGCAGTGGGGAATATTGGACAATGGGGGCAACCCTGATCCAGCCATGCCGCGTGTGTGAAGAAGGCCCTCGGGTTGTAAAGCACTTTCAGCGAGGAAGAACGCCTGGCGGTTAATACCCGCCAGGAAAGACATCACTCGCAGA…												MYNFRYSPGKPDVAGFYDPRTSSVQYVISDPTTRRCAILDPVLDFDEKSGATATHHADELLDYVAREGLIVDWILDTHPHADHFSAAQYLKEKTGAPTAIGANVTKVQALWKEKYNWPDFPADGRQWDHLFAEGDLLRIGEIEGYVMFSPGHTPASITYVIGDAAFVHDTLFQPDGGTARADFPGGNAHSLWDSIQAILSLPDETRLFTGHDYRPDGREPEWESTVRQQRETNIHLSNGQTVESYVSMRNERDAGLPMPKLLLPSLQININGGALPKPEDNGQRYLKIPLNALTDAARD
CP022737	Halomonas_tabrizica_USBA_854	CGAGGAAGGACATCACTCACAGAAGAAGCACCGGCTAACTCCGTGCCAGCAGCCGCGGTAATACGGAGGGTGCGAGCGTTAATCGGAATTACTGGGCGTAAAGCGCGCGTAGGCGGCGTGATAAGCCGGTTGTGAAAGCCCCGGGCTCAACCTGGGAACGGCATCCGGAACTGTCAGGCTAGAGTGCAGGAGAGGAAGGTAGAATTCCCGGTGTAGCGGTGAAATGCGTAGAGATCGGGAGGAATACCAGTGGCGAAGGCGGCCTTCTGGACTGACACTGACGCTGAGGTGCGAAAGCGTGGGTAGCAAACAGGATTAGATACCCTGGTAGTCCACGCCGTAAACGATGTCGACTAGCCGTTGGGGTCCTTGAGACCTTTGTGGCGCAGTTAACGCGAT…	MSHFIDRLNFFRKAREPFANEHGEVRQESREWENGYRQRWQHDKVVRSTHGVNCTGSCSWKIYVKNGLVTWETQQTDYPRTRPDLPNHEPRGCPRGASYSWYIYSANRLKHPLIRKPLLKLWREALEAKGDPVDAWASIVEDPARTKQYKRARGMGGFVRADWDELNELIAASNVYTAKQFGPDRIIGFSPIPAMSMVSYAAGSRYLSLIGGVCMSFYDWYCDLPPASPMTWGEQTDVPESADWYNSGYIIAWGSNVPQTRTPDAHFFTEVRYKGTKTVSVTPDYAEVSKLTDEWLSAKQGTDAALAMAMGHVILKEFHLDKPSAYFTDYVRRYSDMPFLVELEAREDGSYAPGRQMRASDFEASLGQGNNPEWKTVAWDETRDQLVVPRGSIGFRWGE…				MMKKDWYLKPLAVAVTTVALGISAAQAQDGHKGVDESKSAYQGAASAVDPKAAKVVTTPGAPDLTEAEFETAKEIYFQRCAGCHGVLRKGATGKPLTTDITQERGLEYLKAFITYGSAAGMPNWGTSGDLTDEEVELMAKYVMHEPPVPPEFGMPEMMETWEVKVAPEDRPTEQMNDLDIENLFSVTLRDAGQIALIDGASKEIVKILDTGYAVHISRMSASGRYLFVIGRDAKVDMIDLWMEDPSIVATIKIGMEARSVETSKFEGYEDDLAIAGAYWPPQYVIMDGETLEPKKIVSTRGMTVDTQEYHPEPRVAAIVASHQHPEFIVNVKETGKVQLVNYENLDALATVEIDTSRFLHDGGWDASGRYFLTAANESNQVVVIDAQERELEAIVDVGK…		MKYETQKVALPFFMVAMALFALQIVFGLLAATVYAWPNFMAELMPFNIMRVSHTNLLIVWLLLGFMGCTYYLMPEEAEQEIHSPTIAYIQLAIFAFAGAAALVGYQFGIHEGREFLEQPFWVKVLITISFLMFLFNTSMTLLKGRRTAINLVLMLGLWLAAVFWLFAFYNPTNLAVDKLYWWWVVHLWVEGVWELIMAALLGYLLIKMTGVDREVIEKWLYIIVGLSLFSGLLGTGHHYYWIGAPSYWQPIGSIFSTLEVIPFFAMVVFAFTMFWKGSRNHPNKAAMLWALGCPTVAFFGAGVWGFMHTLSWINYYSHGTQVTAAHGHLAFYGAYVMLILGVITFAMPQLRRVQPYNQVLNMWGFWVMTGAMCFMTFTLTFAGVVQTHLQRVLGMNYME…	MSDKKQAIENLGRRHFLRNSAVTGVAGASLAGGFGAGALMSSREAQAAENGIEVAPGELDEYYGFWSGGHQGEVRVLGIPSMRELMRIPVFNIDSATGWGITNESKRILGDSARFLNGDCHHPHISMTDGRYDGKYLFINDKANTRVARIRLDIMKTDKITTIPNVQAIHGLRLQKVPHTKYVFANAELPIPQVNDGRDLETPDNYFTMFNAIDAESMDVAWQVIVDGNLDNTDADYTGRFVASTCYNSEKGMTLADTMRAERDWVVVFDVEAIEAAVAAGEHETLGDSEVPVLDGRKGSKLTRYIPVPKNPHGLNTSPDGQYFIANGKLSPTCTIIAIDKLPELFDDAIEPRDTVVGEPELGLGPLHTTYDGRGNAYTTLFIDSQVAKWNIEDAIRAY…				MSKPVVTHFFDEPTNTFSYVVQDPDSKSCAILDSVLDFDYAAGRTDVRSADEIIAFVRDNGLEVAWILETHVHADHLSAAPYLHERLGGLTGIGANITVVQDVFGKAFNAGTEFARDGSQFDRLFEEDDTFTIGNLEGRVLHTPGHTPACLTYVIGDAAFVGDTLFMPDYGTARCDFPGGDARTLYRSIQKVLALPDETRLFLCHDYKAPEREEYQHETSVAEQRAHNVHVHEGVSEEAFVKMRTERDATLDMPRLILPSVQVNMRAGHMPPAEDNGQVYLKVPINKF	MNQRTSHLLIAGTLASALSLSLVAYAQDEATERDYQVPLPEAPEGEISFQPPHERDLPDNQYGEMVRKGRDLFINTQALRGEYVFNDQNCANCHLDAGRLANSAPMWASFGVYPAYRGKNDKVNTLAERIQGCFTYSMNGKPPEYGSEPLVAMQTYLHWMATGAPINESMPGRGYPKLEETEQGADRERGAEVYAQQCAVCHGDEGQGQKVGERQAFPPLWGDGAYNWGAGMHRVNTAANFIKANMPLGKPYSLSDQQAWDVAAFINSHERPQDPRRRTLESVDETDETFHNHHGFYGDEVDGRRLGDHADFGENPTPLDG
FNCI01000001	Halomonas_taeanensis_BH539_T	AGCGGAAACGATCCTAGCTTGCTAGGAGGCGTCGAGCGGCGGACGGGTGAGTAATGCATAGGAATCTGCCCGGTAGTGGGGGATAACGTGGGGAAACTCACGCTAATACCGCATACGCCCTACGGGGGAAAGCAGGGGATCTTCGGACCTTGCGCTATCGGATGAGCCTATGTCGGATTAGCTTGTTGGTGAGGTAATGGCTCACCAAGGCGACGATCCGTAGCTGGTCTGAGAGGATGATCAGCCACACTGGGACTGAGACACGGCCCAGACTCCTACGGGAGGCAGCAGTGGGGAATATTGGACAATGGGGGAAACCCTGATCCAGCCATGCCGCGTGTGTGAAGAAGGCTTTCGGGTTGTAAAGCACTTTCAGCGAGGAAGAAGGCCTGACGGTTA…												MKSPIVTSFFDEPTNTFSYVVQDPASRTCAILDSVLDFDYAAGHTDVKSADAIIAFIREHELEVAWVLETHVHADHLSAAPYLHQKLGGQTGIGARITEVQEIFGKAFNAGTDFARDGSQFDRLFEEGDTFAIGGLEGRVLHTPGHTPACLTYVIGDAAFVGDTLFMPDYGTARCDFPGGDAATLFRSIQKVLALPSETRLFLCHDYKSPDRDTYHHETSVAEQRADNIHVHEGVSEEDFVKLRTERDATLGMPRLILPSVQVNMRAGEMPPAEENGQVYLKVPINLL
FNCI01000001	Candidatus_Halomonas_sp._USBA-857	CGAGCGGCGGACGGGTGAGTAATGCATAGGAATCTGCCCGGTAGTGGGGGATAACGTGGGGAAACTCACGCTAATACCGCATACGCCCTACGGGGGAAAGCAGGGGATCTTCGGACCTTGCGCTATCGGATGAGCCTATGTCGGATTAGCTTGTTGGTGAGGTAATGGCTCACCAAGGCGACGATCCGTAGCTGGTCTGAGAGGATGATCAGCCACACTGGGACTGAGACACGGCCCAGACTCCTACGGGAGGCAGCAGTGGGGAATATTGGACAATGGGCGAAAGCCTGATCCAGCCATGCCGCGTGTGTGAAGAAGGCTTTCGGGTTGTAAAGCACTTTCAGCGAGGAAGAAGGCCTGATGATTAATACTTGTCAGGAAGGACATCACTCGCAGAAG…	MSHFLDRLKYLAKRPPAFAGGHGETRDETRDWEDGYRARWQHDKIVRSTHGVNCTGSCSWKIYVKNGLVTWETQQTDYPRTRPDLPNHEPRGCPRGASYSWYLYSANRLKYPLVRQALITLWREARKQHSDPVEAWASIVEDPAKARQYKRARGMGGFVRADWDEMSELIAASNVHTAKQYGPDRIIGFSPIPAMSMVSYASGARYLSLIGGVCLSFYDWYCDLPPASPQTWGEQTDVPESADWYNSGYIIAWGSNVPQTRTPDAHFFTEVRYKGTKTVAITPDYAEVSKLCDEWLSAKQGTDAALGMAMGHVILKEFHLDNPSAYFTDYVRRYTDMPCLVELEARDDGSYVPGKQLRASDFDANLGQDNNPEWKTLAWDETADRLVVPRGSIGFRWGE…									MTDHSSEVSPAGQVRRHTVLIIGGGAAGISVAASLLKRRSSLDVAIIEPAEEHYYQPGWT MVGGGVFTPEVTRRPMREVMPDAVTWHASRAEHIDAEARLVRLESGESVAYERLVVAPGL VCDWSAIEGLEEALGQNGVTSNYRYDLAPYTWSLVQSLEKGKALFTQPPMPIKCAGAPQK AMYLACDHWRREQRLNDIDVSFCNAGGVLFGVADYVPALQRYIERYDIETAFGHRLVAVD GPSRTARFAVSDKDGEREEERGFDMLHVVPPQKAPAFIAQSQLSNEAGWLDLDPATLQHR AYADIFGLGDASGTANAKTAAAVRKQTPVVAENLLASLDDTPLTAAYLGYGSCPLTVERG RIVLAEFGYDGVLQPTFPRWLNDGTRPTRLAWW…		MKSPIVTSFFDEPTNTFSYVVQDPASRACAILDSVLDFDYPAGHTDVKSADEIIAFIQEHQLEVAWILETHVHADHLSAAPYLHRKLGGLTGIGARITEVQEIFGKAFNAGTDFARDGSQFDRLFEEGDTFAIGGLEGRVLHTPGHTPACLTYVIGDAAFVGDTLFMPDYGTARCDFPGGDAATLFRSIQKVLALPGETRLFLCHDYKSPDRDTYHHETSVAEQRADNIHVHEGVSEEDFVKLRTERDATLGMPRLILPSVQVNMRAGEMPPAEENGQVYLKVPINLL
CP039374	Halomonas_sp._153	AGAGTTTGATCATGGCTCAGATTGAACGCTGGCGGCAGGCCTAACACATGCAAGTCGAGCGGTAACAGGGGTAGCTTGCTACCCGCTGACGAGCGGCGGACGGGTGAGTAATGCATAGGAATCTGCCCGATAGTGGGGGATAACCTGGGGAAACCCAGGCTAATACCGCATACGTCCTACGGGAGAAAGGGGGCTTCGGCTCCCGCTATTGGATGAGCCTATGTCGGATTAGCTAGTTGGTAAGGTAATGGCTTACCAAGGCAACGATCCGTAGCTGGTCTGAGAGGATGATCAGCCACATCGGGACTGAGACACGGCCCGAACTCCTACGGGAGGCAGCAGTGGGGAATATTGGACAATGGGGGCAACCCTGATCCAGCCATGCCGCGTGTGTGAAGA…	MSHFIDRLNFFRKSREPFANEHGELRSESRQWEDSYRARWQHDKVVRSTHGVNCTGSCSW KIYVKNGLVTWETQQTDYPRTRPDLPNHEPRGCPRGASYSWYLYSANRLKYPLIRKPLLA LWREALKANPDPVDAWASIVEDPAKTKQYKRARGMGGFVRGNWDELNELVAASNVYTAKQ YGPDRILGFSPIPAMSMVSYAAGSRYLSLIGGVCMSFYDWYCDLPPASPMTWGEQTDVPE SADWYNSGYIIAWGSNVPQTRTPDAHFFTEVRYKGTKTVSITPDYAEVSKLTDEWLSAKQ GTDAALAMAMGHVILKEFHLDNPSAYFTDYVRRYTDMPFLVELEVREDGSFAPGRQLRAS DFDAALGQENNPEWKTVAWDETRDQLVVPRGSI…						MKYETQKVALPFFMVAMALFTLQIVFGLLAATVYAWPNFMAEVMPFHIMRVSHTNLLIVW LLIGFMGCTYYLMPEEAEREIHSPNLAYIQLAIFAFAGVAALVGYQFGIHEGREFLEQPF WVKILITISFLMFLFNTSMTLLKGRKTAINLVLMLGLWLAAVFWLFAFYNPTNLAVDKLY WWWVVHLWVEGVWELIMASLLGYLLIKMTGVDREVIEKWLYIIVGLALFSGLLGTGHHYY WIGAPGYWQPIGSIFSTLEVAPFFAMVVFAFTMFWKGSRNHPNKAAMLWALGCPTIAFFG AGVWGFMHTLSFVNYYSHGTQVTAAHGHLAFYGAYVMLILGVITYAMPQIRRVRPYNQVL NMWGFWIVTSAMCFMTFTLTFAGVVQTHLQRVL…	MSDKKDHIQDIGRRHFLRNTAVTGVAGAGLASGFGAGALLNSRQVQAAGANGIDVAPGEL DDYYGFWSGGHSGEVRVLGVPSMRELMRIPVFNVDSASGWGISNESKRILGESSHFLNGD CHHPHISMTDGSYDGKYLFINDKANTRVARIRLDIMKTDKVTTIPNVQAIHGLRLQKVPY TKYVFANAELPIPQINDGRDLENPDNYFTMFNALDAESMDVAWQVIVDGNLDNTDADYTG RFVASTCYNSEKGMTLTETMRNERDWVVVFDVEAIEAAVAAGNYKTLGESSVPVLDGRKG SQLTRYIPIPKNPHGVNTSPDGKYFIANGKLSPTCSIIAIDKLPELFDDSIEPRDTIVGE PELGLGPLHTTYDGRGNAYTTLFIDSQVAKWNI…				MQRPIVTHFFDEPTNTFSYVVQDPDSRACAIIDSVLDFDYAAGRTDVRSANTIIAFIREH DLDVVWILETHVHADHLSAAPYLHEQLGGKTGIGANIVKVQEIFGKAFNAGSEFVRDGSQ FDALFEEGDTFAVGQLQGQVLHTPGHTPACLTYVIGDAAFVGDTLFMPDYGTARCDFPGG DARTLYHSIQKVLALPEQTRLFLCHDYKAPGRDTFEHETSVAEQRSENVHVHEGISEDEF VKMRTERDATLGMPRLIIPSVQVNMRAGELPPAEENGTVYLKVPLNFF	MTICRRSLVITLTGCSLAFGTVYTATVFAQPEERPDAALNMLVHEPPTMEDLENSELHPELKKVIRYGHDLFTNTQQLRGENVFNDMNCSSCHLGEGRVPFSAPVWAAAITLPDFRGKNQHVNNLEERIAGCFAYSMNGVPPEYGSDEMLALSAYHQWLATGAPMYPDKPIYGRGFPAPDEPAEEPDYARGEAAYQENCSICHQKDGSGHYENGEYVFPAPWGDGSNNWGAGIARVETMAGFIYQNMPLGQPRSLSDQDAWDIAYYINSQERPQDPRYTGDVAETAERFGPTFHNRSLYGQTREHDGHVLGDHDNFGEKGDLKPWNVGMPRFENLSEE
JIAY01000000	Halomonas_sp._19A_GOM-1509m		MSHFIDRLNFFRKSREPFANEHGELRSESRQWEDSYRARWQHDKVVRSTHGVNCTGSCSWKIYVKNGLVTWETQQTDYPRTRPDLPNHEPRGCPRGASYSWYLYSANRLKYPLIRKPLLALWREALKANPDPVDAWASIVEDPAKTKQYKRARGMGGFVRGNWDELNELVAASNVYTAKQYGPDRILGFSPIPAMSMVSYAAGSRYLSLIGGVCMSFYDWYCDLPPASPMTWGEQTDVPESADWYNSGYIIAWGSNVPQTRTPDAHFFTEVRYKGTKTVSITPDYAEVSKLTDEWLSAKQGTDAALAMAMGHVILKEFHLENPSAYFTDYVRRYTDMPFLVELEVREDGSFAPGRQLRASDFDAALGQENNPEWKTVAWDETRDQLVVPRGSIGFRWGE…						MKYETQKVALPFFMVAMALFTLQIVFGLLAATVYAWPNFMAEVMPFHIMRVSHTNLLIVWLLIGFMGCTYYLMPEEAEREIHSPNLAYIQLAIFAFAGVAALVGYQFGIHEGREFLEQPFWVKILITISFLMFLFNTSMTLLKGRKTAINLVLMLGLWLAAVFWLFAFYNPTNLAVDKLYWWWVVHLWVEGVWELIMASLLGYLLIKMTGVDREVIEKWLYIIVGLALFSGLLGTGHHYYWIGAPGYWQPIGSIFSTLEVAPFFAMVVFAFTMFWKGSRNHPNKAAMLWALGCPTIAFFGAGVWGFMHTLSFVNYYSHGTQVTAAHGHLAFYGAYVMLILGVITYAMPQIRRVQPYNQVLNMWGFWIVTSAMCFMTFTLTFAGVVQTHLQRVLGMNYME…	MSDKKDHIQDIGRRHFLRNTAVTGVAGAGLASGFGAGALLNSRQVQAAGANGIDVAPGELDDYYGFWSGGHSGEVRVLGVPSMRELMRIPVFNVDSASGWGISNESKRILGESSHFLNGDCHHPHISMTDGSYDGKYLFINDKANTRVARIRLDIMKTDKVTTIPNVQAIHGLRLQKVPYTKYVFANAELPIPQINDGRDLENPDNYFTMFNAIDAESMDVAWQVIVDGNLDNTDADYTGRFVASTCYNSEKGMTLTETMRNERDWVVVFDVEAIEAAVAAGNYKTLGESSVPVLDGRKGSQLTRYIPIPKNPHGVNTSPDGKYFIANGKLSPTCSIIAIDKLPELFDDSIEPRDTIVGEPELGLGPLHTTYDGRGNAYTTLFIDSQVAKWNIEDAIRH…		MRDYADSIDADSKRITLVGGETLEYDFLIVASGIQLNYHLIEGMTPVLVGQHGIGSVYAGIEGASRTNQAIQTWLQSGHGRGIFTAAPTPVKCAGAPLKMTFTTLSRLEDTGRRDAFDVDYMAPGASLFSQPWVDEFVKQRFDSQGVNRRHHYRLSAIDPQAKQAEFAFVGPESEFTSHHQLREAEFRRDD		MQRPIVTHFFDEPTNTFSYVVQDPDSRACAIIDSVLDFDYAAGRTDVRSANTIIAFIREHDLDVVWILETHVHADHLSAAPYLHEQLGGKTGIGANIVKVQEIFGKAFNAGSKFARDGSQFDALFEEGDTFAVGQLQGQVLHTPGHTPACLTYVIGDAAFVGDTLFMPDYGTARCDFPGGDARTLYHSIQKVLALPEQTRLFLCHDYKAPGRDTFQHETSVAEQRSENVHVHEGISEDEFVKMRTERDATLGMPRLIIPSVQVNMRAGELPPAEENGTVYLKVPLNFF	MTICRRSLVITLTGCSLAFGTFYTATVIAQPEERPDAALNMLVHEPPTMEDLENSELHPELKKVIRYGHDLFTNTQQLRGENVFNDMNCSSCHLGEGRVPFSAPVWAAAITLPDFRGKNQHVNNLEERIAGCFAYSMNGVPPEYGSDEMLALSAYHQWLATGAPMYPDKPIYGRGFPAPDEPAEEPDYARGEAAYQENCSICHQNDGSGHYENGEYVFPAPWGDGSNNWGAGIARVETMAGFIYQNMPLGQPRSLSDQDAWDIAYFISSQERPQDPRYTGDVAETAERFGPTFHNRSLYGQTREHDGHVLGDHDNFGEKGDLKPWNVGMPRFENLSEE
JADJ01000000	Halomonas_sp._23_GOM-1509m	cttaaactgaagagtttgatcatggctcagattgaacgctggcggcaggcctaacacatgcaagtcgagcggtaacagagctagcttgctacacgctgacgagcggcggacgggtgagtaatgcataggaatctgcccgatagtgggggataacctggggaaacccaggctaataccgcatacgtcctacgggagaaagggggcttcggctcccgctattggatgagcctatgtcggattagctagttggtaaggtaatggcttaccaaggcaacgatccgtagctggtctgaga	MSHFIDRLNFFRKSREPFANEHGELRSESRQWEDSYRARWQHDKVVRSTHGVNCTGSCSWKIYVKNGLVTWETQQTDYPRTRPDLPNHEPRGCPRGASYSWYLYSANRLKYPLIRKPLLALWREALKANPDPVDAWASIVEDPAKTKQYKRARGMGGFVRGNWDELNELVAASNVYTAKQYGPDRILGFSPIPAMSMVSYAAGSRYLSLIGGVCMSFYDWYCDLPPASPMTWGEQTDVPESADWYNSGYIIAWGSNVPQTRTPDAHFFTEVRYKGTKTVSITPDYAEVSKLTDEWLSAKQGTDAALAMAMGHVILKEFHLENPSAYFTDYVRRYTDMPFLVELEVREDGSFAPGRQLRASDFDAALGQENNPEWKTVAWDETRDQLVVPRGSIGFRWGE…						MKYETQKVALPFFMVAMALFTLQIVFGLLAATVYAWPNFMAEVMPFHIMRVSHTNLLIVWLLIGFMGCTYYLMPEEAEREIHSPNLAYIQLAIFAFAGVAALVGYQFGIHEGREFLEQPFWVKILITISFLMFLFNTSMTLLKGRKTAINLVLMLGLWLAAVFWLFAFYNPTNLAVDKLYWWWVVHLWVEGVWELIMASLLGYLLIKMTGVDREVIEKWLYIIVGLALFSGLLGTGHHYYWIGAPGYWQPIGSIFSTLEVAPFFAMVVFAFTMFWKGSRNHPNKAAMLWALGCPTIAFFGAGVWGFMHTLSFVNYYSHGTQVTAAHGHLAFYGAYVMLILGVITYAMPQIRRVQPYNQVLNMWGFWIVTSAMCFMTFTLTFAGVVQTHLQRVLGMNYME…	MSDKKDHIQDIGRRHFLRNTAVTGVAGAGLASGFGAGALLNSRQVQAAGANGIDVAPGELDDYYGFWSGGHSGEVRVLGVPSMRELMRIPVFNVDSASGWGISNESKRILGESSHFLNGDCHHPHISMTDGSYDGKYLFINDKANTRVARIRLDIMKTDKVTTIPNVQAIHGLRLQKVPYTKYVFANAELPIPQINDGRDLENPDNYFTMFNAIDAESMDVAWQVIVDGNLDNTDADYTGRFVASTCYNSEKGMTLTETMRNERDWVVVFDVEAIEAAVAAGNYKTLGESSVPVLDGRKGSQLTRYIPIPKNPHGVNTSPDGKYFIANGKLSPTCSIIAIDKLPELFDDSIEPRDTIVGEPELGLGPLHTTYDGRGNAYTTLFIDSQVAKWNIEDAIRH…		MRDYADSIDADSKRITLVGGETLEYDFLIVASGIQLNYHLIEGMTPVLVGQHGIGSVYAGIEGASRTNQAIQTWLQSGHGRGIFTAAPTPVKCAGAPLKMTFTTLSRLEDTGRRDAFDVDYMAPGASLFSQPWVDEFVKQRFDSQGVNRRHHYRLSAIDPQAKQAEFAFVGPESEFTSHHQLREAEFRRDD		MQRPIVTHFFDEPTNTFSYVVQDPDSRACAIIDSVLDFDYAAGRTDVRSANTIIAFIREHDLDVVWILETHVHADHLSAAPYLHEQLGGKTGIGANIVKVQEIFGKAFNAGSKFARDGSQFDALFEEGDTFAVGQLQGQVLHTPGHTPACLTYVIGDAAFVGDTLFMPDYGTARCDFPGGDARTLYHSIQKVLALPEQTRLFLCHDYKAPGRDTFQHETSVAEQRSENVHVHEGISEDEFVKMRTERDATLGMPRLIIPSVQVNMRAGELPPAEENGTVYLKVPLNFF	MTICRRSLVITLTGCSLAFGTFYTATVIAQPEERPDAALNMLVHEPPTMEDLENSELHPELKKVIRYGHDLFTNTQQLRGENVFNDMNCSSCHLGEGRVPFSAPVWAAAITLPDFRGKNQHVNNLEERIAGCFAYSMNGVPPEYGSDEMLALSAYHQWLATGAPMYPDKPIYGRGFPAPDEPAEEPDYARGEAAYQENCSICHQNDGSGHYENGEYVFPAPWGDGSNNWGAGIARVETMAGFIYQNMPLGQPRSLSDQDAWDIAYFISSQERPQDPRYTGDVAETAERFGPTFHNRSLYGQTREHDGHVLGDHDNFGEKGDLKPWNVGMPRFENLSEE
CP039374	Halomonas_sp._98	AGAGTTTGATCATGGCTCAGATTGAACGCTGGCGGCAGGCCTAACACATGCAAGTCGAGCGGTAACAGGGGTAGCTTGCTACCCGCTGACGAGCGGCGGACGGGTGAGTAATGCATAGGAATCTGCCCGATAGTGGGGGATAACCTGGGGAAACCCAGGCTAATACCGCATACGTCCTACGGGAGAAAGGGGGCTTCGGCTCCCGCTATTGGATGAGCCTATGTCGGATTAGCTAGTTGGTAAGGTAATGGCTTACCAAGGCAACGATCCGTAGCTGGTCTGAGAGGATGATCAGCCACATCGGGACTGAGACACGGCCCGAACTCCTACGGGAGGCAGCAGTGGGGAATATTGGACAATGGGGGCAACCCTGATCCAGCCATGCCGCGTGTGTGAAGA…	MSHFIDRLNFFRKSREPFANEHGELRSESRQWEDSYRARWQHDKVVRSTHGVNCTGSCSW KIYVKNGLVTWETQQTDYPRTRPDLPNHEPRGCPRGASYSWYLYSANRLKYPLIRKPLLA LWREALKANPDPVDAWASIVEDPAKTKQYKRARGMGGFVRGNWDELNELVAASNVYTAKQ YGPDRILGFSPIPAMSMVSYAAGSRYLSLIGGVCMSFYDWYCDLPPASPMTWGEQTDVPE SADWYNSGYIIAWGSNVPQTRTPDAHFFTEVRYKGTKTVSITPDYAEVSKLTDEWLSAKQ GTDAALAMAMGHVILKEFHLDNPSAYFTDYVRRYTDMPFLVELEVREDGSFAPGRQLRAS DFDAALGQENNPEWKTVAWDETRDQLVVPRGSI…						MKYETQKVALPFFMVAMALFTLQIVFGLLAATVYAWPNFMAEVMPFHIMRVSHTNLLIVW LLIGFMGCTYYLMPEEAEREIHSPNLAYIQLAIFAFAGVAALVGYQFGIHEGREFLEQPF WVKILITISFLMFLFNTSMTLLKGRKTAINLVLMLGLWLAAVFWLFAFYNPTNLAVDKLY WWWVVHLWVEGVWELIMASLLGYLLIKMTGVDREVIEKWLYIIVGLALFSGLLGTGHHYY WIGAPGYWQPIGSIFSTLEVAPFFAMVVFAFTMFWKGSRNHPNKAAMLWALGCPTIAFFG AGVWGFMHTLSFVNYYSHGTQVTAAHGHLAFYGAYVMLILGVITYAMPQIRRVRPYNQVL NMWGFWIVTSAMCFMTFTLTFAGVVQTHLQRVL…	MSDKKDHIQDIGRRHFLRNTAVTGVAGAGLASGFGAGALLNSRQVQAAGANGIDVAPGEL DDYYGFWSGGHSGEVRVLGVPSMRELMRIPVFNVDSASGWGISNESKRILGESSHFLNGD CHHPHISMTDGSYDGKYLFINDKANTRVARIRLDIMKTDKVTTIPNVQAIHGLRLQKVPY TKYVFANAELPIPQINDGRDLENPDNYFTMFNALDAESMDVAWQVIVDGNLDNTDADYTG RFVASTCYNSEKGMTLTETMRNERDWVVVFDVEAIEAAVAAGNYKTLGESSVPVLDGRKG SQLTRYIPIPKNPHGVNTSPDGKYFIANGKLSPTCSIIAIDKLPELFDDSIEPRDTIVGE PELGLGPLHTTYDGRGNAYTTLFIDSQVAKWNI…				MQRPIVTHFFDEPTNTFSYVVQDPDSRACAIIDSVLDFDYAAGRTDVRSANTIIAFIREH DLDVVWILETHVHADHLSAAPYLHEQLGGKTGIGANIVKVQEIFGKAFNAGSEFVRDGSQ FDALFEEGDTFAVGQLQGQVLHTPGHTPACLTYVIGDAAFVGDTLFMPDYGTARCDFPGG DARTLYHSIQKVLALPEQTRLFLCHDYKAPGRDTFEHETSVAEQRSENVHVHEGISEDEF VKMRTERDATLGMPRLIIPSVQVNMRAGELPPAEENGTVYLKVPLNFF	MTICRRSLVITLTGCSLAFGTVYTATVFAQPEERPDAALNMLVHEPPTMEDLENSELHPELKKVIRYGHDLFTNTQQLRGENVFNDMNCSSCHLGEGRVPFSAPVWAAAITLPDFRGKNQHVNNLEERIAGCFAYSMNGVPPEYGSDEMLALSAYHQWLATGAPMYPDKPIYGRGFPAPDEPAEEPDYARGEAAYQENCSICHQKDGSGHYENGEYVFPAPWGDGSNNWGAGIARVETMAGFIYQNMPLGQPRSLSDQDAWDIAYYINSQERPQDPRYTGDVAETAERFGPTFHNRSLYGQTREHDGHVLGDHDNFGEKGDLKPWNVGMPRFENLSEE
CBRE010000000	Halomonas_sp._A3H3	TTTGAATCTGGCTCAGATTGAACGCTGGCGGCAGGCCTAACACATGCAAGTCGAGCGGTAACAGATGTAGCTTGCTAGACGCTGACGAGCGGCGGACGGGTGAGTAATGCATAGGAATCTGCCCGATAGTGGGGGATAACCTGGGGAAACCCAGGCTAATACCGCATACGTCCTACGGGAGAAAGGGGGCTTCGGCTCCCGCTATTGGATGAGCCTATGTCGGATTAGCTAGTTGGTAAGGTAATGGCTTACCAAGGCAACGATCCGTAGCTGGTCTGAGAGGATGATCAGCCACATCGGGACTGAGACACGGCCCGAACTCCTACGGGAGGCAGCAGTGGGGAATATTGGACAATGGGGGCAACCCTGATCCAGCCATGCCGCGTGTGTGAAGAAGGC…	MSHFIDRLNFFRKSREPFANEHGELRSESRQWEDSYRARWQHDKVVRSTHGVNCTGSCSWKIYVKNGLVTWETQQTDYPRTRPDLPNHEPRGCPRGASYSWYLYSANRLKYPLIRKPLLALWREALKANPDPVDAWASIVEDPAKTKQYKRARGMGGFVRGNWDELNELVAASNVYTAKQYGPDRILGFSPIPAMSMVSYAAGSRYLSLIGGVCMSFYDWYCDLPPASPMTWGEQTDVPESADWYNSGYIIAWGSNVPQTRTPDAHFFTEVRYKGTKTVSITPDYAEVSKLTDEWLSAKQGTDAALAMAMGHVILKEFHLENPSAYFTDYVRRYTDMPFLVELEVREDGSFAPGRQLRASDFDAALGQENNPEWKTVAWDETRDQLVVPRGSIGFRWGE…						MKYETQKVALPFFAVAMALFTLQIVFGLLAATVYAWPNFMAEVMPFHIMRVSHTNLLIVWLLIGFMGCTYYLMPEEAEQEIHSPNLAYIQLAIFAFAGAAALVGYQFGIHEGREFLEQPFWVKILITISFLMFLFNTSMTLLKGRKTAINLVLMLGLWLAAVFWLFAFYNPTNLAVDKLYWWWVVHLWVEGVWELIMASLLGYLLIKMTGVDREVIEKWLYIIVGLALFSGLLGTGHHYYWIGAPGYWQPIGSIFSTLEVAPFFAMVVFAFTMFWKGSRNHPNKAAMLWALGCPTIAFFGAGVWGFMHTLSFVNYYSHGTQVTAAHGHLAFYGAYVMLILGVITYAMPQIRRVQPYNQVLNMWGFWIVTSAMCFMTFTLTFAGVVQTHLQRVLGMNYME…	MSDKKDHIQDIGRRHFLRNTAVTGVAGAGLASGFGAGALLNSRQVQAAGANGIDVAPGELDDYYGFWSGGHSGEVRVLGVPSMRELMRIPVFNVDSASGWGISNESKRILGESSRFLNGDCHHPHISMTDGSYDGKYLFINDKANTRVARIRLDVMKTDKITTIPNVQAIHGLRLQKVPYTKYVFANAELPIPQINDGRDLENPDNYFTMFNAIDAESMDVAWQVIVDGNLDNTDADYTGRFVASTCYNSEKGMTLTETMRNERDWVVVFDVEAIEAAVAAGNYKTLGESSVPVLDGRKGSQLTRYIPIPKNPHGVNTSPDGKYFIANGKLSPTCSIIAIDKLPELFDDSIEPRDTIVGEPELGLGPLHTTYDGRGNAYTTLFIDSQVAKWNIEDAIRH…				MQRPIVTHFFDEPTNTFSYVVQDPDRRACAIIDSVLDFDYAAGRTDVRSANTIIAFIREHDLDVVWILETHVHADHLSAAPYLREQLGGKTGIGANIVKVQEIFGKAFNAGSEFARDGSQFDALFEEGDTFTVGQLQGRVLHTPGHTPACLTYVVGDAAFVGDTLFMPDYGTARCDFPGGDARTLYHSIQKVLALPEQTRLFLCHDYKAPGRDNFEHESSVAEQRSENVHVHEGISEDEFVKMRTERDATLGMPKLIIPSVQVNMRAGELPPAEENGTVYLKVPINFF	MTICRRSLVITLTGCSLAFGTVYTATVFAQPEERPDAALNMLVHEPPTMEDLENSELHPELKKVIRYGHDLFTNTQQLRGENVFNDMNCSSCHLGEGRVPFSAPVWAAAITLPDFRGKNQHVNNLEERIAGCFAYSMNGAPPEYGSDEMLALSAYHQWLATGAPMYPDKPIYGRGFPAPDEPAEEPDYARGEAAYQENCSICHQKDGSGHYENGEYVFPAPWGDGSNNWGAGIARVETMAGFIYQNMPLGQPRSLSDQDAWDIAYYINSQERPQDPRYTGDVAETAERFGPTFHNRSLYGQTREHDGHVLGDHDNFGEKGDLKPWNVGMPRFENLSEE
CP039374	Halomonas_sp._ANRCS81	cttaaactgaagagtttgatcatggctcagattgaacgctggcggcaggcctaacacatgcaagtcgagcggtaacaggggtagcttgctacccgctgacgagcggcggacgggtgagtaatgcataggaatctgcccgatagtgggggataacctggggaaacccaggctaataccgcatacgtcctacgggagaaagggggcttcggctcccgctattggatgagcctatgtcggattagctggttggtaaggtaatggcttaccaaggcaacgatccgtagctggtctgagaggatgatcagccacatcgggactgagacacggcccgaactcctacgggaggcagcagtggggaatattggacaatgggggcaaccctgatccagccatgccgcg…	MSHFIDRLNFFRKSREPFANEHGELRSESRQWEDSYRARWQHDKVVRSTHGVNCTGSCSWKIYVKNGLVTWETQQTDYPRTRPDLPNHEPRGCPRGASYSWYLYSANRLKYPLVRKPLLALWREALKANPDPVDAWASIVEDPAKTKQYKRARGMGGFVRGNWDELNELVAASNVYTAKQYGPDRILGFSPIPAMSMVSYAAGSRYLSLIGGVCMSFYDWYCDLPPASPMTWGEQTDVPESADWYNSGYIIAWGSNVPQTRTPDAHFFTEVRYKGTKTVSITPDYAEVSKLTDEWLSAKQGTDAALAMAMGHVILKEFHLDNPSAYFTDYVRRYTDMPFLVELEVREDGSFAPGRQLRASDFDAALGQENNPEWKTVAWDETRDQLVVPRGSIGFRWGE…						MKYETQKVALPFFMVAMALFTLQIVFGLLAATVYAWPNFMAEVMPFHIMRVSHTNLLIVWLLIGFMGCTYYLMPEEAEREIHSPNLAYIQLAIFAFAGVAALVGYQFGIHEGREFLEQPFWVKILITISFLMFLFNTSMTLLKGRKTAINLVLMLGLWLAAVFWLFAFYNPTNLAVDKLYWWWVVHLWVEGVWELIMASLLGYLLIKMTGVDREVIEKWLYIIVGLALFSGLLGTGHHYYWIGAPGYWQPIGSIFSTLEVAPFFAMVVFAFTMFWKGSRNHPNKAAMLWALGCPTIAFFGAGVWGFMHTLSFVNYYSHGTQVTAAHGHLAFYGAYVMLILGVITYAMPQIRRVQPYNQVLNMWGFWIVTSAMCFMTFTLTFAGVVQTHLQRVLGMNYME…	MSDKKDHIQDIGRRHFLRNTAVTGVAGAGLASGFGAGALLNSRQVQAAGANGIDVAPGELDDYYGFWSGGHSGEVRVLGVPSMRELMRIPVFNVDSASGWGISNESKRILGESSHFLNGDCHHPHISMTDGSYDGKYLFINDKANTRVARIRLDIMKTDKVTTIPNVQAIHGLRLQKVPYTKYVFANAELPIPQINDGRDLENPDNYFTMFNALDAESMDVAWQVIVDGNLDNTDADYTGRFVASTCYNSEKGMTLTETMRNERDWVVVFDVEAIEAAVAAGNYKTLGESSVPVLDGRKGSQLTRYIPIPKNPHGVNTSPDGKYFIANGKLSPTCSIIAIDKLPELFDDSIEPRDTIVGEPELGLGPLHTTYDGRGNAYTTLFIDSQVAKWNIEDAIRH…		MQKSPLLTRRELLKVGSGLSVGSLLPFSGLSASTLRTQAHIVIVGGGAAGMAMVNRLARRLQGGTITLVEPRETHHYQPGWTMVASGIWAAEKTMRLNAQFLPRGVKWLRDYADSIDADSKRITLVGGETLEYDFLIVASGIQLNYHLIDGMTPALVGQHGIGSVYAGIEGASRTNQAIQTWLQSGHGRGIFTAAPTPVKCAGAPLKMTFTTLSRLEDTGRRDAFDVDYMAPGASLFSQPWVDEFVKQRFDSQGVNRRHHYRLSAIDPQAKQAEFAFVGPESEFTSHHQLREAEFRRDDQPTVIADYDFLHVVPPMSAHDFVKQSALIAQDGPFRGEWLDVDIHTLQHNRYPEVFGIGDVIGAPINKTAASVKAQAPVVEGNLLAVMQGNALPASHSGY…		MQRPIVTHFFDEPTNTFSYVVQDPDSRACAIIDSVLDFDYAAGRTDVRSANTIIAFIREHDLDVVWILETHVHADHLSAAPYLHEQLGGKTGIGANIVKVQEIFGKAFNAGSEFARDGSQFDALFEEGDTFAVGQLQGQVLHTPGHTPACLTYVIGDAAFVGDTLFMPDYGTARCDFPGGDARTLYHSIQKVLALPEQTRLFLCHDYKAPGRDTFQHETSVAEQVNENVHVHKGISEDEFVKMRTERDATLGMPRLIIPSVQVNMRAGELPPAEENGTVYLKVPLNFF	MTICRRSLVITLTGCSLAFGTVYTATVFAQPEERPDAALNMLVHEPPTMEDLENSELHPELKKVIRYGHDLFTNTQQLRGENVFNDMNCSSCHLGEGRVPFSAPVWAAAITLPDFRGKNQHVNNLEERIAGCFAYSMNGVPPEYGSDEMLALSAYHQWLATGAPMYPDKPIYGRGFPAPDEPAEEPDYARGEAAYQENCSICHQKDGSGHYENGEYVFPAPWGDGSNNWGAGIARVETMAGFIYQNMPLGQPRSLSDQDAWDIAYYINSQERPQDPRYTGDVAETAERFGPTFHNRSLYGQTREHDGHVLGDHDNFGEKGDIKPWNVGMPRFENLSEE
CP039374	Halomonas_sp._ATBC28	TTAAACTGAAGAGTTTGATCATGGCTCAGATTGAACGCTGGCGGCAGGCCTAACACATGCAAGTCGAGCGGTAACAGGGGTAGCTTGCTACCCGCTGACGAGCGGCGGACGGGTGAGTAATGCATAGGAATCTGCCCGATAGTGGGGGATAACCTGGGGAAACCCAGGCTAATACCGCATACGTCCTACGGGAGAAAGGGGGCTCCGGCTCCCGCTATTGGATGAGCCTATGTCGGATTAGCTAGTTGGTGAGGTAATGGCTCACCAAGGCAACGATCCGTAGCTGGTCTGAGAGGATGATCAGCCACATCGGGACTGAGACACGGCCCGAACTCCTACGGGAGGCAGCAGTGGGGAATATTGGACAATGGGGGCAACCCTGATCCAGCCATGCCGCGT…	MSHFIDRLNFFRKSREPFANEHGELRSESRQWEDSYRARWQHDKVVRSTHGVNCTGSCSWKIYVKNGLVTWETQQTDYPRTRPDLPNHEPRGCPRGASYSWYLYSANRLKYPLIRKPLLALWREALKANPDPVDAWASIVEDPAKTKQYKRARGMGGFVRGNWDELNELVAASNVYTAKQYGPDRILGFSPIPAMSMVSYAAGSRYLSLIGGVCMSFYDWYCDLPPASPMTWGEQTDVPESADWYNSGYIIAWGSNVPQTRTPDAHFFTEVRYKGTKTVSITPDYAEVSKLTDEWLSAKQGTDAALAMAMGHVILKEFHLDNPSAYFTDYVRRYTDMPFLVELEVREDGSFAPGRQLRASDFDAALGQENNPEWKTVAWDETRDQLVVPRGSIGFRWGE…						MKYETQKVALPFFMVAMALFTLQIVFGLLAAIVYAWPNFMAEVMPFHIMRVSHTNLLIVWLLIGFMGCTYYLMPEEAEREIHSPNLAYIQLAIFAFAGVAALVGYQFGIHEGREFLEQPFWVKILITISFLMFLFNTSMTLLKGRKTAINLVLMLGLWLAAVFWLFAFYNPTNLAVDKLYWWWVVHLWVEGVWELIMASLLGYLLIKMTGVDREVIEKWLYIIVGLALFSGLLGTGHHYYWIGAPGYWQPIGSIFSTLEVAPFFAMVVFAFTMFWKGSRNHPNKAAMLWALGCPTIAFFGAGVWGFMHTLSFVNYYSHGTQVTAAHGHLAFYGAYVMLILGVITYAMPQIRRVQPYNQVLNMWGFWIVTSAMCFMTFTLTFAGVVQTHLQRVLGMNYME…	MSDKKDHIQDIGRRHFLRNTAVTGVAGAGLAGGFGAGALLNSRQVQAAGGNGVEVAPGELDDYYGFWSGGHSGEVRVLGVPSMRELMRIPVFNVDSASGWGISNESKRILGESSHFLNGDCHHPHISMTDGSYDGKYLFINDKANTRVARIRLDIMKTDKVTTIPNVQAIHGLRLQKVPYTKYVFANAELPIPQINDGRDLENPDNYFTMFNALDAESMDVAWQVIVDGNLDNTDADYTGRFVASTCYNSEKGMTLTETMRNERDWVVVFDVEAIEAAVAAGNYKTLGESSVPVLDGRKGSQLTRYIPIPKNPHGVNTSPDGKYFIANGKLSPTCSIIAIDKLPELFDDSIEPRDTIVGEPELGLGPLHTTYDGRGNAYTTLFIDSQVAKWNIEDAIRH…				MQRPIVTHFFDEPTNTFSYVVQDPDSRACAIIDSVLDFDYAAGRTDVRSANTIIAFIREHDLDVVWILETHVHADHLSAAPYLHEQLGGKTGIGANIVKVQEIFGKAFNAGSEFARDGSQFDALFEEGDTFAVGQLQGQVLHTPGHTPACLTYVIGDAAFVGDTLFMPDYGTARCDFPGGDARTLYHSIQKVLALPEQTRLFLCHDYKAPGRDTFQHETSVAEQRSENVHVHEGISEDEFVKMRTERDATLGMPRLIIPSVQVNMRAGELPPAEENGTVYLKVPLNFF	MIICRRSLVITLTGCSLAFGTVYTATVFAQPEERPDAALNMLVHEPPTMEDLENSELHPELKKVIRYGHDLFTNTQQLRGENVFNDMNCSSCHLGEGRVPFSAPVWAAAITLPDFRGKNQHVNNLEERIAGCFAYSMNGVPPEYGSDEMLALSAYHQWLATGAPMYPDKPIYGRGFPAPDEPAEEPDYARGEAAYQQNCSICHQKDGSGHYENGEYVFPAPWGDGSNNWGAGIARVETMAGFIYQNMPLGQPRSLSDQDAWDIAYFISSQERPQDPRYTGDVAETAERFGPTFHNRSLYGQTREHDGHVLGDHDNFGEKGDLKPWNVGMPRFENLSEE
CP039374	Halomonas_titanicae_BH1_T	AGAGTTTGATCATGGCTCAGATTGAACGCTGGCGGCAGGCCTAACACATGCAAGTCGAGCGGTAACAGGGGTAGCTTGCTACCCGCTGACGAGCGGCGGACGGGTGAGTAATGCATAGGAATCTGCCCGATAGTGGGGGATAACCTGGGGAAACCCAGGCTAATACCGCATACGTCCTACGGGAGAAAGGGGGCTTCGGCTCCCGCTATTGGATGAGCCTATGTCGGATTAGCTAGTTGGTAAGGTAATGGCTTACCAAGGCAACGATCCGTAGCTGGTCTGAGAGGATGATCAGCCACATCGGGACTGAGACACGGCCCGAACTCCTACGGGAGGCAGCAGTGGGGAATATTGGACAATGGGGGCAACCCTGATCCAGCCATGCCGCGTGTGTGAAGA…	MSHFIDRLNFFRKSREPFANEHGELRSESRQWEDSYRARWQHDKVVRSTHGVNCTGSCSWKIYVKNGLVTWETQQTDYPRTRPDLPNHEPRGCPRGASYSWYLYSANRLKYPLIRKPLLALWREALKANPDPVDAWASIVEDPAKTKQYKRARGMGGFVRGNWDELNELVAASNVYTAKQYGPDRILGFSPIPAMSMVSYAAGSRYLSLIGGVCMSFYDWYCDLPPASPMTWGEQTDVPESADWYNSGYIIAWGSNVPQTRTPDAHFFTEVRYKGTKTVSITPDYAEVSKLTDEWLSAKQGTDAALAMAMGHVILKEFHLDNPSAYFTDYVRRYTDMPFLVELEVREDGSFAPGRQLRASDFDAALGQENNPEWKTVAWDETRDQLVVPRGSIGFRWGE…						MKYETQKVALPFFMVAMALFTLQIVFGLLAATVYAWPNFMAEVMPFHIMRVSHTNLLIVWLLIGFMGCTYYLMPEEAEREIHSPNLAYIQLAIFAFAGVAALVGYQFGIHEGREFLEQPFWVKILITISFLMFLFNTSMTLLKGRKTAINLVLMLGLWLAAVFWLFAFYNPTNLAVDKLYWWWVVHLWVEGVWELIMASLLGYLLIKMTGVDREVIEKWLYIIVGLALFSGLLGTGHHYYWIGAPGYWQPIGSIFSTLEVAPFFAMVVFAFTMFWKGSRNHPNKAAMLWALGCPTIAFFGAGVWGFMHTLSFVNYYSHGTQVTAAHGHLAFYGAYVMLILGVITYAMPQIRRVQPYNQVLNMWGFWIVTSAMCFMTFTLTFAGVVQTHLQRVLGMNYME…	MSDKKDHIQDIGRRHFLRNTAVTGVAGAGLASGFGAGALLNSRQVQAAGANGIDVAPGELDDYYGFWSGGHSGEVRVLGVPSMRELMRIPVFNVDSASGWGISNESKRILGESSHFLNGDCHHPHISMTDGSYDGKYLFINDKANTRVARIRLDIMKTDKVTTIPNVQAIHGLRLQKVPYTKYVFANAELPIPQINDGRDLENPDNYFTMFNAIDAESMDVAWQVIVDGNLDNTDADYTGRFVASTCYNSEKGMTLTETMRNERDWVVVFDVEAIEAAVAAGNYKTLGESSVPVLDGRKGSQLTRYIPIPKNPHGVNTSPDGKYFIANGKLSPTCSIIAIDKLPELFDDSIEPRDTIVGEPELGLGPLHTTYDGRGNAYTTLFIDSQVAKWNIEDAIRH…		MQKSPLLTRRELLKVGSGLSVGSLLPFSGLSASTLRTQAHIVIVGGGAAGMAMVNRLARRLQGGTITLVEPRETHHYQPGWTMVASGIWAAEKTMRLNAQFLPRGVKWLRDYADSIDADSKRITLVGGETLEYDFLIVASGIQLNYHLIDGMTPALVGQHGIGSVYAGIEGASRTNQAIQTWLQSGHGRGIFTAAPTPVKCAGAPLKMTFTTLSRLEDTGRRDAFDVDYMAPGASLFSQPWVDEFVKQRFDSQGVNRRHHYRLSAIDPQAKQAEFAFVGPESEFTSHHQLREAEFRRDDQPTVIADYDFLHVVPPMSAHDFVKQSALIAQDGPFRGEWLDVDIHTLQHNRYPEVFGIGDVIGAPINKTAASVKAQAPVVEGNLLAVMQGNALPASHSGY…		MQRPIVTHFFDEPTNTFSYVVQDPDSRACAIIDSVLDFDYAAGRTDVRSANTIIAFIREHDLNVVWILETHVHADHLSAAPYLHEQLGGKTGIGANIVKVQEIFGKAFNAGSEFARDGSQFDALFEEGDTFAVGQLQGQVLHTPGHTPACLTYVIGDAAFVGDTLFMPDYGTARCDFPGGDARTLYHSIQKVLALPEQTRLFLCHDYKAPGRDTFQHETSVAEQRSENVHVHESISEDEFVKMRTERDATLGMPRLIIPSVQVNMRAGELPPAEENGTVYLKVPLNFF	MTICRRSLVITLTGCSLAFGTIYTATVFAQPEERPDAALNMLVHEPPTMEDLENSELHPELKKVIRYGHDLFTNTQQLRGENVFNDMNCSSCHLGEGRVPFSAPVWAVAITLPDFRGKNQHVNNLEERIAGCFAYSMNGVPPEYGSDEMLALSAYHQWLATGAPMYPDKPIYGRGFPAPDEPAEEPDYARGEAAYQENCSICHQNDGSGHYENGEYVFPAPWGDGSNNWGAGIARVETMAGFIYQNMPLGQPRSLSDQDAWDIAYFISSQERPQDPRYTGDVAETAERFGPTFHNRSLYGQTREHDGHVLGDHDNFGEKGDLKPWNVGMPRFENLSEE
PJBI01000000	Halomonas_sp._Choline-3u-9	TGACGAGCGGCGGACGGGTGAGTAATGCATAGGAATCTGCCCGATAGTGGGGGATAACCTGGGGAAACCCAGGCTAATACCGCATACGTCCTACGGGAGAAAGGGGGCTTCGGCTCCCGCTATTGGATGAGCCTATGTCGGATTAGCTAGTTGGTAAGGTAATGGCTTACCAAGGCAACGATCCGTAGCTGGTCTGAGAGGATGATCAGCCACATCGGGACTGAGACACGGCCCGAACTCCTACGGGAGGCAGCAGTGGGGAATATTGGACAATGGGGGCAACCCTGATCCAGCCATGCCGCGTGTGTGAAGAAGGCCCTCGGGTTGTAAAGCACTTTCAGCGAGGAAGAACGCCTATCGGTTAATACCCGGTAGGAAAGACATCACTCGCAGAAGAAG…	MSHFIDRLNFFRKSREPFANEHGELRSESRQWEDSYRARWQHDKVVRSTHGVNCTGSCSWKIYVKNGLVTWETQQTDYPRTRPDLPNHEPRGCPRGASYSWYLYSANRLKYPLIRKPLLALWREALKANPDPVDAWASIVEDPAKTKQYKRARGMGGFVRGNWDELNELVAASNVYTAKQYGPDRILGFSPIPAMSMVSYAAGSRYLSLIGGVCMSFYDWYCDLPPASPMTWGEQTDVPESADWYNSGYIIAWGSNVPQTRTPDAHFFTEVRYKGTKTVSITPDYAEVSKLTDEWLSAKQGTDAALAMAMGHVILKEFHLENPSAYFTDYVRRYTDMPFLVELEVREDGSFAPGRQLRASDFDAALGQENNPEWKTVAWDETRDQLVVPRGSIGFRWGE…						MKYETQKVALPFFMVAMALFTLQIVFGLLAATVYAWPNFMAEVMPFHIMRVSHTNLLIVWLLIGFMGCTYYLMPEEAEREIHSPNLAYIQLAIFAFAGVAALVGYQFGIHEGREFLEQPFWVKILITISFLMFLFNTSMTLLKGRKTAINLVLMLGLWLAAVFWLFAFYNPTNLAVDKLYWWWVVHLWVEGVWELIMASLLGYLLIKMTGVDREVIEKWLYIIVGLALFSGLLGTGHHYYWIGAPGYWQPIGSIFSTLEVAPFFAMVVFAFTMFWKGSRNHPNKAAMLWALGCPTIAFFGAGVWGFMHTLSFVNYYSHGTQVTAAHGHLAFYGAYVMLILGVITYAMPQIRRVQPYNQVLNMWGFWIVTSAMCFMTFTLTFAGVVQTHLQRVLGMNYME…	MSDKKDHIQDIGRRHFLRNTAVTGVAGAGLASGFGAGALLNSRQVQAAGANGIDVAPGELDDYYGFWSGGHSGEVRVLGVPSMRELMRIPVFNVDSASGWGISNESKRILGESSHFLNGDCHHPHISMTDGSYDGKYLFINDKANTRVARIRLDIMKTDKVTTIPNVQAIHGLRLQKVPYTKYVFANAELPIPQINDGRDLENPDNYFTMFNAIDAESMDVAWQVIVDGNLDNTDADYTGRFVASTCYNSEKGMTLTETMRNERDWVVVFDVEAIEAAVAAGNYKTLGESSVPVLDGRKGSQLTRYIPIPKNPHGVNTSPDGKYFIANGKLSPTCSIIAIDKLPELFDDSIEPRDTIVGEPELGLGPLHTTYDGRGNAYTTLFIDSQVAKWNIEDAIRH…		MRDYADSIDADSKRITLVGGETLEYDFLIVASGIQLNYHLIEGMTPVLVGQHGIGSVYAGIEGASRTNQAIQTWLQSGHGRGIFTAAPTPVKCAGAPLKMTFTTLSRLEDTGRRDAFDVDYMAPGASLFSQPWVDEFVKQRFDSQGVNRRHHYRLSAIDPQAKQAEFAFVGPESEFTSHHQLREAEFRRDD		MQRPIVTHFFDEPTNTFSYVVQDPDSRACAIIDSVLDFDYAAGRTDVRSANTIIAFIREHDLDVVWILETHVHADHLSAAPYLHEQLGGKTGIGANIVKVQEIFGKAFNAGSKFARDGSQFDALFEEGDTFAVGQLQGQVLHTPGHTPACLTYVIGDAAFVGDTLFMPDYGTARCDFPGGDARTLYHSIQKVLALPEQTRLFLCHDYKAPGRDTFQHETSVAEQRSENVHVHEGISEDEFVKMRTERDATLGMPRLIIPSVQVNMRAGELPPAEENGTVYLKVPLNFF	MTICRRSLVITLTGCSLAFGTFYTATVIAQPEERPDAALNMLVHEPPTMEDLENSELHPELKKVIRYGHDLFTNTQQLRGENVFNDMNCSSCHLGEGRVPFSAPVWAAAITLPDFRGKNQHVNNLEERIAGCFAYSMNGVPPEYGSDEMLALSAYHQWLATGAPMYPDKPIYGRGFPAPDEPAEEPDYARGEAAYQENCSICHQNDGSGHYENGEYVFPAPWGDGSNNWGAGIARVETMAGFIYQNMPLGQPRSLSDQDAWDIAYFISSQERPQDPRYTGDVAETAERFGPTFHNRSLYGQTREHDGHVLGDHDNFGEKGDLKPWNVGMPRFENLSEE
CP039374	Halomonas_sp._DSM_26667	TTAAACTGAAGAGTTTGATCATGGCTCAGATTGAACGCTGGCGGCAGGCCTAACACATGCAAGTCGAGCGGTAACAGGGGTAGCTTGCTACCCGCTGACGAGCGGCGGACGGGTGAGTAATGCATAGGAATCTGCCCGATAGTGGGGGATAACCTGGGGAAACCCAGGCTAATACCGCATACGTCCTACGGGAGAAAGGGGGCTTCGGCTCCCGCTATTGGATGAGCCTATGTCGGATTAGCTAGTTGGTAAGGTAATGGCTTACCAAGGCAACGATCCGTAGCTGGTCTGAGAGGATGATCAGCCACATCGGGACTGAGACACGGCCCGAACTCCTACGGGAGGCAGCAGTGGGGAATATTGGACAATGGGGGCAACCCTGATCCAGCCATGCCGCGT…	MSHFIDRLNFFRKSREPFANEHGELRSESRQWEDSYRARWQHDKVVRSTHGVNCTGSCSWKIYVKNGLVTWETQQTDYPRTRPDLPNHEPRGCPRGASYSWYLYSANRLKYPLIRKPLLALWREALKANPDPVDAWASIVEDPAKTKQYKRARGMGGFVRGNWDELNELVAASNVYTAKQYGPDRILGFSPIPAMSMVSYAAGSRYLSLIGGVCMSFYDWYCDLPPASPMTWGEQTDVPESADWYNSGYIIAWGSNVPQTRTPDAHFFTEVRYKGTKTVSITPDYAEVSKLTDEWLSAKQGTDAALAMAMGHVILKEFHLENPSAYFTDYVRRYTDMPFLVELEVREDGSFAPGRQLRASDFDAALGQENNPEWKTVAWDETRDQLVVPRGSIGFRWGE…						MKYETQKVALPFFAVAMALFTLQIVFGLLAATVYAWPNFMAEVMPFHIMRVSHTNLLIVWLLIGFMGCTYYLMPEEAEQEIHSPNLAYIQLAIFAFAGAAALVGYQFGIHEGREFLEQPFWVKILITISFLMFLFNTSMTLLKGRKTAINLVLMLGLWLAAVFWLFAFYNPTNLAVDKLYWWWVVHLWVEGVWELIMASLLGYLLIKMTGVDREVIEKWLYIIVGLALFSGLLGTGHHYYWIGAPGYWQPIGSIFSTLEVAPFFAMVVFAFTMFWKGSRNHPNKAAMLWALGCPTIAFFGAGVWGFMHTLSFVNYYSHGTQVTAAHGHLAFYGAYVMLILGVITYAMPQIRRVQPYNQVLNMWGFWIVTSAMCFMTFTLTFAGVVQTHLQRVLGMNYME…	MSDKKDHIQDIGRRHFLRNTAVTGVAGAGLASGFGAGALLNSRQVQAAGANGIDVAPGELDDYYGFWSGGHSGEVRVLGVPSMRELMRIPVFNVDSASGWGISNESKRILGESSRFLNGDCHHPHISMTDGSYDGKYLFINDKANTRVARIRLDVMKTDKITTIPNVQAIHGLRLQKVPYTKYVFANAELPIPQINDGRDLENPDNYFTMFNAIDAESMDVAWQVIVDGNLDNTDADYTGRFVASTCYNSEKGMTLTETMRNERDWVVVFDVEAIEAAVAAGNYKTLGESSVPVLDGRKGSQLTRYIPIPKNPHGVNTSPDGKYFIANGKLSPTCSIIAIDKLPELFDDSIEPRDTIVGEPELGLGPLHTTYDGRGNAYTTLFIDSQVAKWNIEDAIRH…				MQRPIVTHFFDEPTNTFSYVVQDPDRRACAIIDSVLDFDYAAGRTDVRSANTIIAFIREHDLDVVWILETHVHADHLSAAPYLREQLGGKTGIGANIVKVQEIFGKAFNAGSEFARDGSQFDALFEEGDTFTVGQLQGRVLHTPGHTPACLTYVVGDAAFVGDTLFMPDYGTARCDFPGGDARTLYHSIQKVLALPEQTRLFLCHDYKAPGRDTFQHETSVAEQRSENVHVHEGISEDEFVKMRTERDATLGMPRLIIPSVQVNMRAGELPPAEENGTVYLKVPLNFF	MTICRRSLVITLTGCSLAFGTVYTATVFAQPEERPDAALNMLVHEPPTMEDLENSELHPELKKVIRYGHDLFTNTQQLRGENVFNDMNCSSCHLGEGRVPFSAPVWAAAITLPDFRGKNQHVNNLEERIAGCFAYSMNGAPPEYGSDEMLALSAYHQWLATGAPMYPDKPIYGRGFPAPDEPAEEPDYARGEAAYQENCSICHQKDGSGHYENGEYVFPAPWGDGSNNWGAGIARVETMAGFIYQNMPLGQPRSLSDQDAWDIAYYINSQERPQDPRYTGDVAETAERFGPTFHNRSLYGQTREHDGHVLGDHDNFGEKGDLKPWNVGMPRFENLSEE
JWHY01000000	Halomonas_sp._KHS3	AGAGTTTGATCATGGCTCAGATTGAACGCTGGCGGCAGGCCTAACACATGCAAGTCGAGCGGTAACAGGGGTAGCTTGCTACCCCTCCGGCTCCCGCTATTGGATGAGCCTATGTCGGATTAGCTAGTTGGTAAGGTAATGGCTTACCAAGGCAACGATCCGTAGCTGGTCTGAGAGGATGATCAGCCACATCGGGACTGAGACACGGCCCGAACTCCTACGGGAGGCAGCAGTGGGGAATATTGGACAATGGGGGCAACCCTGATCCAGCCATGCCGCGTGTGTGAAGAAGGCCCTCGGGTTGTAAAGCACTTTCAGCGAGGAAGAACGCCTATCGGTTAATACCCGGTAGGAAAGACATCACTCGCAGAAGAAGCACCGGCTAACTCCGTGCCAGCA…	MSHFIDRLNFFRKSREPFANEHGELRSESRQWEDSYRARWQHDKVVRSTHGVNCTGSCSWKIYVKNGLVTWETQQTDYPRTRPDLPNHEPRGCPRGASYSWYLYSANRLKYPLIRKPLLALWREALKANPDPVDAWASIVEDPAKTKQYKRARGMGGFVRGNWDELNELVAASNVYTAKQYGPDRILGFSPIPAMSMVSYAAGSRYLSLIGGVCMSFYDWYCDLPPASPMTWGEQTDVPESADWYNSGYIIAWGSNVPQTRTPDAHFFTEVRYKGTKTVSITPDYAEVSKLTDEWLSAKQGTDAALAMAMGHVILKEFHLDNPSAYFTDYVRRYTDMPFLVELEVREDGSFAPGRQLRASDFDAALGQENNPEWKTVAWDETRDQLVVPRGSIGFRWGE…						MKYETQKVALPFFMVAMALFTLQIVFGLLAATVYAWPNFMAEVMPFHIMRVSHTNLLIVWLLIGFMGCTYYLMPEEAEREIHSPNLAYIQLAIFAFAGVAALVGYQFGIHEGREFLEQPFWVKILITISFLMFLFNTSMTLLKGRKTAINLVLMLGLWLAAVFWLFAFYNPTNLAVDKLYWWWVVHLWVEGVWELIMASLLGYLLIKMTGVDREVIEKWLYIIVGLALFSGLLGTGHHYYWIGAPGYWQPIGSIFSTLEVAPFFAMVVFAFTMFWKGSRNHPNKAAMLWALGCPTIAFFGAGVWGFMHTLSFVNYYSHGTQVTAAHGHLAFYGAYVMLILGVITYAMPQIRRVQPYNQVLNMWGFWIVTSAMCFMTFTLTFAGVVQTHLQRVLGMNYME…	MSDKKDHIQDIGRRHFLRNTAVTGVAGAGLASGFGAGALLNSRQVQAAGANGIDVAPGELDDYYGFWSGGHSGEVRVLGVPSMRELMRIPVFNVDSASGWGISNESKRILGESSHFLNGDCHHPHISMTDGSYDGKYLFINDKANTRVARIRLDIMKTDKVTTIPNVQAIHGLRLQKVPYTKYVFANAELPIPQINDGRDLENPDNYFTMFNAIDAESMDVAWQVIVDGNLDNTDADYTGRFVASTCYNSEKGMTLTETMRNERDWVVVFDVEAIEAAVAAGNYKTLGESSVPVLDGRKGSQLTRYIPIPKNPHGVNTSPDGKYFIANGKLSPTCSIIAIDKLPELFDDSIEPRDTIVGEPELGLGPLHTTYDGRGNAYTTLFIDSQVAKWNIEDAIRH…				MQRPIVTHFFDEPTNTFSYVVQDPDSRACAIIDSVLDFDYAAGRTDVRSANTIIAFIREHDLDVVWILETHVHADHLSAAPYLHEQLGGKTGIGANIVKVQEIFGKAFNAGSEFARDGSQFDALFEEGDTFAVGQLQGQVLHTPGHTPACLTYVIGDAAFVGDTLFMPDYGTARCDFPGGDARTLYHSIQKVLALPEQTRLFLCHDYKAPGRDTFQHETSVAEQRSENVHVHEGISEDEFVKMRTERDATLGMPRLIIPSVQVNMRAGELPPAEENGTVYLKVPLNFF	MIICRRSLVITLTGCSLAFGTVYTATVFAQPEERPDAALNMLVHEPPTMEDLENSELHPELKKVIRYGHDLFTNTQQLRGENVFNDMNCSSCHLGEGRVPFSAPVWAAAITLPDFRGKNQHVNNLEERIAGCFAYSMNGVPPEYGSDEMLALSAYHQWLATGAPMYPDKPIYGRGFPAPDEPAEEPDYARGEAAYQQNCSICHQKDGSGHYENGEYVFPAPWGDGSNNWGAGIARVETMAGFIYQNMPLGQPRSLSDQDAWDIAYFISSQERPQDPRYTGDVAETAERFGPTFHNRSLYGQTREHDGHVLGDHDNFGEKGDLKPWNVGMPRFENLSEE
CP040451	Halomonas_sp._PA16-9	TTAAACTGAAGAGTTTGATCATGGCTCAGATTGAACGCTGGCGGCAGGCCTAACACATGCAAGTCGAGCGGTAACAGGGGTAGCTTGCTACCCGCTGACGAGCGGCGGACGGGTGAGTAATGCATAGGAATCTGCCCGATAGTGGGGGATAACCTGGGGAAACCCAGGCTAATACCGCATACGTCCTACGGGAGAAAGGGGGCTTCGGCTCCCGCTATTGGATGAGCCTATGTCGGATTAGCTAGTTGGTAAGGTAATGGCTTACCAAGGCAACGATCCGTAGCTGGTCTGAGAGGATGATCAGCCACATCGGGACTGAGACACGGCCCGAACTCCTACGGGAGGCAGCAGTGGGGAATATTGGACAATGGGGGCAACCCTGATCCAGCCATGCCGCGT…	MFIWRSNLLGSSGKGHEYMLKYLLGTRHGIQGKDLGDFGGQKPEEVVWRDEAPEGKLDLL VTLDFRMSTTCLYSDIVLPTATWYEKDDLNTSDMHPFIHPLTAATDPAWESRSDWDIYKG IAKAFSKVCVGHLGEETDLVTLPMQHDSPGELAQPAVMDWKKGECAPIPGKTMPSLIEVK RNYPETYERFTSVGPLLESIGNGGKGIAWNTDAEVELLGKLNHRKLDGPHKGRPLIDSAI DAAEMILTLAPETNGAVAVKAWDALSKITGRDHTHLARPKHDEKIRFRDVVAQPRKIISS PTWSGLEDEYVSYNAGYTNVHELIPWRTVSGRQQFYQDHAWMRAFGESLLVYRPPIDTKA AKGFTLPADNGFKTKALNFLTPHQKWGIHSTYS…						MKYETQKVALPFFMVAMALFTLQIVFGLLAATVYAWPNFMAEVMPFHIMRVSHTNLLIVW LLIGFMGCTYYLMPEEAEREIHSPNLAYIQLAIFAFAGVAALVGYQFGIHEGREFLEQPF WVKILITISFLMFLFNTSMTLLKGRKTAINLVLMLGLWLAAVFWLFAFYNPTNLAVDKLY WWWVVHLWVEGVWELIMASLLGYLLIKMTGVDREVIEKWLYIIVGLALFSGLLGTGHHYY WIGAPGYWQPIGSIFSTLEVAPFFAMVVFAFTMFWKGSRNHPNKAAMLWALGCPTIAFFG AGVWGFMHTLSFVNYYSHGTQVTAAHGHLAFYGAYVMLILGVITYAMPQIRRVQPYNQVL NMWGFWIVTSAMCFMTFTLTFAGVVQTHLQRVL…	MKTDKVTTIPNVQAIHGLRLQKVPYTKYVFANAELPIPQINDGRDLENPDNYFTMFNAID AESMDVAWQVIVDGNLDNTDADYTGRFVASTCYNSEKGMTLTETMRNERDWVVVFDVEAI EAAVAAGNYKTLGESSVPVLDGRKGSQLTRYIPIPKNPHGVNTSPDGKYFIANGKLSPTC SIIAIDKLPELFDDSIEPRDTIVGEPELGLGPLHTTYDGRGNAYTTLFIDSQVAKWNIED AIRHYNGEDVNYLRQKLDVHYQPGHNHASLTESRDADGKWLVVLSKFSKDRFLPVGPLHP ENDQLIDISGEEMKLVHDGPTYAEPHDCILVRADQINPSRVWTRDDPFFAETVAMAEADG VNLEGESKVIRDGNKVRVYMTSIAPQFGLTEFK…				MSDPATKQCAIIDPVLDFDEKSGATATHCADELLTYIEKEGLSVVWILDTHPHADHFSAA HYLKEKTGAPTAIGQHVTKVQTLWKEIYHWPEMPTDGSQWDTLFSEGATFNIGELNARVL YSPGHTLASITYVIGDTAFVHDTLFQPDFGTARADFPGGDAKELWHSIQQILSLPANTRL FTGHDYMPDDREPQWESTVAEQRKHNPHLVNMSGTGYLSLRHKRDSELPMPKLILHALQV NTRGGRLPEPEANGKRYLKIPLDALEDAAWD	MEDLENSELHPELKKVIRYGHDLFTNTQQLRGENVFNDMNCSSCHLGEGRVPFSAPVWAAAITLPDFRGKNQHVNNLEERIAGCFAYSMNGVPPEYGSDEMLALSAYHQWLATGAPMYPDKPIYGRGFPAPDEPAEEPDYARGEAAYQENCSICHQNDGSGHYENGEYVFPAPWGDGSNNWGAGIARVETMAGFIYQNMPLGQPRSLSDQDAWDIAYFISSQERPQDPRYTGDVAETAERFGPTFHNRSLYGQTREHDGHVLGDHDNFGEKGDLKPWNVGMPRFENLSEE
CP039374	Candidatus_Halomonas_sp._UBA1129		MSHFIDRLNFFRKSREPFANEHGELRSESRQWEDSYRARWQHDKVVRSTHGVNCTGSCSWKIYVKNGLVTWETQQTDYPRTRPDLPNHEPRGCPRGASYSWYLYSANRLKYPLIRKPLLALWREALKANPDPVDAWASIVEDPAKTKQYKRARGMGGFVRGNWDELNELVAASNVYTAKQYGPDRILGFSPIPAMSMVSYAAGSRYLSLIGGVCMSFYDWYCDLPPASPMTWGEQTDVPESADWYNSGYIIAWGSNVPQTRTPDAHFFTEVRYKGTKTVSITPDYAEVSKLTDEWLSAKQGTDAALAMAMGHVILKEFHLENPSAYFTDYVRRYTDMPFLVELEVREDGSFAPGRQLRASDFDAALGQENNPEWKTVAWDETRDQLVVPRGSIGFRWGE…						MKYETQKVALPFFMVAMALFTLQIVFGLLAATVYAWPNFMTEVMPFHIMRVSHTNLLIVWLLIGFMGCTYYLMPEEAEREIHSPNLAYIQLAIFAFAGVAALVGYQFGIHEGREFLEQPFWVKILITISFLMFLFNTSMTLLKGRKTAINLVLMLGLWLAAVFWLFAFYNPTNLAVDKLYWWWVVHLWVEGVWELIMASLLGYLLIKMTGVDREVIEKWLYIIVGLALFSGLLGTGHHYYWIGAPGYWQPIGSIFSTLEVAPFFAMVVFAFTMFWKGSRNHPNKAAMLWALGCPTIAFFGAGVWGFMHTLSFVNYYSHGTQVTAAHGHLAFYGAYVMLILGVITYAMPQIRRVQPYNQVLNMWGFWIVTSAMCFMTFTLTFAGVVQTHLQRVLGMNYME…	MSDKKDHIQDIGRRHFLRNTAVTGVAGAGLAGGFGAGALLNSRQVQAAGGNGVEVAPGELDDYYGFWSGGHSGEVRVLGVPSMRELMRIPVFNVDSASGWGISNESKRILGESSHFLNGDCHHPHISMTDGSYDGKYLFINDKANTRVARIRLDIMKTDKVTTIPNVQAIHGLRLQKVPYTKYVFANAELPIPQINDGRDLENPDNYFTMFNAIDAESMDVAWQVIVDGNLDNTDADYTGRFVASTCYNSEKGMTLTETMRNERDWVVVFDVEAIEAAVAAGNYKTLGESSVPVLDGRKGSQLTRYIPIPKNPHGVNTSPDGKYFIANGKLSPTCSIIAIDKLPELFDDSIEPRDTIVGEPELGLGPLHTTYDGRGNAYTTLFIDSQVAKWNIEDAIRH…		MVQDTDVLEYEVVIVGGGSAGISVAASLLKRQPGLDVVIIDPADRHYYQPAFTLVGGGTYDLASTHRSMHDVLPKGASWIRAAVESFDPDNNALSLQNGRVVHYVSLVVAVGIKLDWEHVEGLTETLGKNGVCSNYSPDTVNYTWQCLQGFSGGNAIFTQPPPPLKCAGAPQKIAYLAADHLRRKGLDGNSTLKFYSGGGALFSVPDFVPPLERVAQRHGIEVLLSHNLVAVDGERQVATFETKNAEGEAYRVEQPFDLLHVTPHQCAPDVVRNSPLADAAGWVDVDKGTTQHVRYPNVFSLGDASSLPTSKTAAAVRKQAPVTVKNLLAQREGRSLAAGYDGYTSCPLVTDYGKVMIAEFVYNGVVTPTLPLNPFKESRFYWVVKKYLLPSFYWNTML…		MQRPIVTHFFDEPTNTFSYVVQDPDRRACAIIDSVLDFDYAAGRTDVRSANTIIAFIREHDLDVVWILETHVHADHLSAAPYLHEQLGGKTGIGANIVKVQEIFGKAFNAGSEFARDGSQFDALFEEGDTFTVGQLQGRVLHTPGHTPACLTYVVGDAAFVGDTLFMPDYGTARCDFPGGDARTLYHSIQKVLALPEQTRLFLCHDYKAPGRDTFQHETSVAEQRSENVHVHEGISEDEFVKMRTERDATLGMPRLIIPSVQVNMRAGELPPAEENGTVYLKVPLNFF	MTICRRSLVITLTGCSLAFGTVYTATVFAQPEERPDAALNMLVHEPPTMEDLENSELHPELKKVIRYGHDLFTNTQQLRGENVFNDMNCSSCHLGEGRVPFSAPVWAAAITLPDFRGKNQHVNNLEERIAGCFAYSMNGVPPEYGSDEMLALSAYHQWLATGAPMYPDKPIYGRGFPAPDEPAEEPDYARGEAAYQENCSICHQKDGSGHYENGEYVFPAPWGDGSNNWGAGIARVETMAGFIYQNMPLGQPRSLSDQDAWDIAYYINSQERPQDPRYTGDVAETAERFGPTFHNRSLYGQTREHDGHVLGDHDNFGEKGDIKPWNVGMPRFENLSEE
DEXX01000000	Candidatus_Halomonas_sp._UBA3173	AGAGTTTGATCATGGCTCAGATTGAACGCTGGCGGCAGGCCTAACACATGCAAGTCGAGCGGTAACAGGGGTAGCTTGCTACCCGCTGACGAGCGGCGGACGGGTGAGTAATGCATAGGAATCTGCCCGGTAGTGGGGGATAACCTGGGGAAACCCAGGCTAATACCGCATACGTCCTACGGGAGAAAGGGGGCTTCGGCTCCCGCTATTGGATGAGCCTATGTCGGATTAGCTAGTTGGTGAGGTAATGGCTCACCAAGGCGACGATCCGTAGCTGGTCTGAGAGGATGATCAGCCACATCGGGACTGAGACACGGCCCGAACTCCTACGGGAGGCAGCAGTGGGGAATATTGGACAATGGGCGGAAGCCTGATCCAGCCATGCCGCGTGTGTGAAGA…	MSHFIDRLNFFRKSREPFANEHGELRSESRQWEDSYRARWQHDKVVRSTHGVNCTGSCSWKIYVKNGLVTWETQQTDYPRTRPDLPNHEPRGCPRGASYSWYLYSANRLKYPLIRKPLLALWREALKANPDPVDAWASIVEDPAKTKQYKRARGMGGFVRGNWDELNELVAASNVYTAKQYGPDRILGFSPIPAMSMVSYAAGSRYLSLIGGVCMSFYDWYCDLPPASPMTWGEQTDVPESADWYNSGYIIAWGSNVPQTRTPDAHFFTEVRYKGTKTVSITPDYAEVSKLTDEWLSAKQGTDAALAMAMGHVILKEFHLDNPSAYFTDYVRRYTDMPFLVELEVREDGSFAPGRQLRASDFDAALGQENNPEWKTVAWDETRDQLVVPRGSIGFRWGE…						MKYETQKVALPFFMVAMALFTLQIVFGLLAATVYAWPSFMTEVMPFHIMRVSHTNLLIVWLLIGFMGCTYYLMPEEAEREIHSPNLAYIQLAIFAFAGVAALVGYQFGIHEGREFLEQPFWVKILITISFLMFLFNTSMTLLKGRKTAINLVLMLGLWLAAVFWLFAFYNPTNLAVDKLYWWWVVHLWVEGVWELIMASLLGYLLIKMTGVDREVIEKWLYIIVGLALFSGLLGTGHHYYWIGAPGYWQPIGSIFSTLEVAPFFAMVVFAFTMFWKGSRNHPNKAAMLWALGCPTIAFFGAGVWGFMHTLSFVNYYSHGTQVTAAHGHLAFYGAYVMLILGVITYAMPQIRRVQPYNQVLNMWGFWIVTSAMCFMTFTLTFAGVVQTHLQRVLGMNYME…	MSDKKDHIQNIGRRHFLRNTAVTGVAGAGLAGGFGAGALLNSRQVQAAGGNGVEVAPGELDDYYGFWSGGHSGEVRVLGVPSMRELMRIPVFNVDSATGWGISNESKRILGESSRFLNGDCHHPHISMTDGSYDGKYLFINDKANTRVARIRLDIMKTDKVTTIPNVQAIHGLRLQKVPYTKYVFANAELPIPQINDGRDLENPDNYFTMFNAIDAESMDVAWQVIVDGNLDNTDADYTGRFVASTCYNSEKGMTLTETMRNERDWVVVFDVEAIEAAVAAGNYKTLGESSVPVLDGRKGSQLTRYIPIPKNPHGVNTSPDGKYFIANGKLSPTCSIIAIDKLPELFDDSIEPRDTIVGEPELGLGPLHTTYDGRGNAYTTLFIDSQVAKWNIEDAIRH…				MQRPIVTHFFDEPTNTFSYVVQDPDSCACAIIDSVLDFDYAAGRTDVRSADTIIAFIREHDLDVAWILETHVHADHLSAAPYLHEQLGGRTGIGANIVKVQEIFGKAFNAGSEFARDGSQFNALFEEGDTFAVGQLQGHVLHTPGHTPACLTYVIGDAAFVGDTLFMPDYGTARCDFPGGDARTLYRSIQKVLALPEQTRLFLCHDYKAPGRDTFQHETSVTEQINDNVHVHKGISEDEFVKMRTERDATLGMPRLIIPSVQVNMRAGELPPAEDNGTVYLKVPINFF
VBUI00000000	Halomonas_urmiana_TBZ3_T	AAACTGAAGAGTTTGATCATGGCTCAGATTGAACGCTGGCGGCAGGCCTAACACATGCAAGTCGAGCGGAAACGATCCTAGCTTGCTAGGAGGCGTCGAGCGGCGGACGGGTGAGTAATGCATAGGAATCTGCCCGGTAGTGGGGGATAACCTGGGGAAACTCAGGCTAATACCGCATACGCCCTACGGGGGAAAGCAGGGGATCTTCGGACCTTGCGCTATCGGATGAGCCTATGTCGGATTAGCTTGTTGGTGAGGTAATGGCTCACCAAGGCGACGATCCGTAGCTGGTCTGAGAGGATGATCAGCCACATCGGGACTGAGACACGGCCCGAACTCCTACGGGAGGCAGCAGTGGGGAATATTGGACAATGGGCGAAAGCCTGATCCAGCCATGCC…	MSHFIDRLNFFRKAREPFANEHGELRQESREWEDGYRQRWQHDKVVRSTHGVNCTGSCSWKIYVKNGLVTWETQQTDYPRTRPDLPNHEPRGCPRGASYSWYIYSANRLKHPLVRKPLIALWREALAEKGDPVDAWASIVEDPARTKQYKRARGMGGFVRADWDELNELIAASNVYTAKQFGPDRIIGFSPIPAMSMVSYAAGSRYLSLIGGVCMSFYDWYCDLPPASPQTWGEQTDVPESADWYNSGYIIAWGSNVPQTRTPDAHFFTEVRYKGTKTVSITPDYAEVSKLTDEWLSAKQGTDAALAMAMGHVILKEFHLDRPSGYFTDYVRRYSDMPFLVELEAREDGSYAPGRQMRASDFEASLGQGNNPEWKTVAWDETRDQLVVPRGSIGFRWGE…				MMKKHWYLNPLAVAVTTVALGIGAAQAQDGHKDVDESKAAYQGAESTVDPGSAKVVRTPGAPDLTEAEFEKAKQIYFQRCAGCHGVLRKGATGKPLTTDITQERGLEYLKAFITYGSAAGMPNWGTSGDLTDDEVELMAKYVMHEPPVPPEFGMPEMMETWEVKVAPEDRPTEQMNDLDIENLFSVTLRDAGQIALIDGASKEIVKILDTGYAVHISRMSASGRYLFVIGRDAKVDMIDLWMKEPEIVATIKIGMEARSVETSKFEGYEDDLAIAGAYWPPQYVIMDGETLEPKRIVSTRGMTVDTQEYHPEPRVAAIVASHQHPEFIVNVKETGKVQLVNYENLDALSTVEIDTSRFLHDGGWDASGRYFLTAANESNQIVVIDAQERELEAIVDVGK…		MKYETQRVALPFFMVAMALFALQVVFGLLAATVYAWPNFMAELMPFNIMRVSHTNLLIVWLLLGFMGATYYLMPEEAEREIHSPTIAYIQLAIFAFAGAAALVGYQFGIHEGREFLEQPFWVKVLITISFLMFLFNTSMTLAKGRRTAINLVLMLGLWLAAVFWLFAFYNPSNLAVDKLYWWWVVHLWVEGVWELIMAALLGYLLIKMTGVDREVIEKWLYIIVGLSLFSGLLGTGHHYYWIGAPSYWQPIGSIFSTLEVIPFFAMVVFAFTMFWKGSRNHPNKAAMLWALGCPTVAFFGAGVWGFMHTLHWINYYSHGTQVTAAHGHLAFYGAYVMLMLGIITFAMPQLRRVQPYNQVLNMWGFWIMTGAMCFMTFTLTFAGVVQTHLQRVLGMNYME…	MVDKKKEIESLGRRHFLRNSAVTGVAGAGLAGGFGASALMSSREAHAAENGIEIAPGELDEYYGFWSGGHQGEVRVLGIPSMRELMRIPVFNVDSATGWGITNESKRILGDSSRFLNGDCHHPHISMTDGSYDGKYLFINDKANTRVARIRLDIMKTDRITSIPNVQAIHGLRLQKVPHTKYVFANAELPIPQINDGRDLESPDNYFTMFNAIDAESMDVAWQVIVDGNLDNTDADYTGRFVASTCYNSEKGMTLADTMRAERDWVVVFDVEAIEAAVAAGEFETLGDSEVPVLDGRKGSKLTRYIPVPKNPHGLNTSPDGKYFIANGKLSPTCSIIAIDKLPELFDDAIEPRDAVVGEPELGLGPLHTTYDGRGNAYTTLFIDSQVAKWNIEDAIRAY…				MSHPIVTHFFDEPTNTFSYVVQDPDSNACAILDSVLDFDYAAGRTDVRSADEIIAFVRDNGLEVVWILETHVHADHLSAAPYLHETLGGKTGIGANITVVQDVFGKAFNAGTEFARDGSQFDRLFEEGDTFSIGQLEGRVLHTPGHTPACLTYVIGDAAFVGDTLFMPDYGTARCDFPGGDARTLYRSIQKVLALPGETRLFLCHDYKAPEREEYQHETSVAEQRAHNVHVHEGVSEEAFVKMRTERDATLGMPRLILPSVQVNMRAGHMPPAEDNGQVYLKVPIDKF	MSLRRSQPLLAVTLVATLALSSAALAQDEGVERDYQIPLPEAPEGEVTFTPPHERDLPDNQYGDMVRKGRDLFVDTQSLRGEYVFNDQNCANCHLDAGRLANSAPMWASFGVYPAYRGKNDKVNTLAERIQGCFTYSMNGTPPPTGSEPLVAMQTYLHWMSTGAPINESLPGRGYPALEEAEQAPDRARGAEVYAAQCAVCHGDQGQGQKVGERQVFPPLWGDGAYNWGAGMHRVNTAANFIKANMPLGKPYSLSDQQAWDVAAFINSHERPQDPRRRTLDTLEETDATFHSHHGFYGDEIDGRRLGDHADFGENPRPLDG
PNRG01000004	Halomonas_urumqiensis_BZ-SZ-XJ27_T	ATTGAACGCTGGCGGCAGGCCTAACACATGCAAGTCGAGCGGTAACAGGGGGAGCTTGCTCCCTGCTGACGAGCGGCGGACGGGTGAGTAATGCATAGGAATCTGCCCGGTAGTGGGGGATAACCTGGGGAAACCCAGGCTAATACCGCATACGCCCTACGGGGGAAAGCAGGGGCTCTTCGGACCTTGCGCTATTGGATGAGCCTATGTCGGATTAGCTAGTTGGTGAGGTAATGGCTCACCAAGGCGACGATCCGTAGCTGGTCTGAGAGGATGATCAGCCACATCGGGACTGAGACACGGCCCGAACTCCTACGGGAGGCAGCAGTGGGGAATATTGGACAATGGGGGCAACCCTGATCCAGCCATGCCGCGTGTGTGAAGAAGGCTTTCGGGTTG…												MPQSTTPQSTTPQPIVTHFFDEPTNTFSYVVQDPASRACAILDSVLDFDYAAGRTDVRSADQIITFVRDNDLEVEWILETHVHADHLSAAPYLHDKLGGRTGIGARITVVQDVFGKAFNAGTEFARDGSQFDRLFEEGDTFTIGHLEGRVLHTPGHTPACLTYVIGDAAFVGDTLFMPDYGTARCDFPGGDARTLYRSIQKVLSLPDETRLFLCHDYKAPGREQFQHETTVTEQLDHNVHVHQGISEDEFVRMRTERDATLGMPKLIIPSVQVNMRAGKMPPAEDNGQVYLKVPINTF
JACHUZ000000000	Halomonas_utahensis_DSM3051_T	GAGTTTGATCATGGCTCAGATTGAACGCTGGCGGCAGGCCTAACACATGCAAGTCGAGCGGTAACAGGTCTAGCTTGCTAGACGCTGACGAGCGGCGGACGGGTGAGTAATGCATAGGAATCTGCCCGATAGTGGGGGATAACCTGGGGAAACCCAGGCTAATACCGCATACGTCCTACGGGAGAAAGGGGGCTTTGGCTCCCGCTATTGGATGAGCCTATGTCGGATTAGCTAGTTGGTGAGGTAATGGCTCACCAAGGCAGCGATCCGTAGCTGGTCTGAGAGGATGATCAGCCACATCGGGACTGAGACACGGCCCGAACTCCTACGGGAGGCAGCAGTGGGGAATATTGGACAATGGGGGCAACCCTGATCCAGCCATGCCGCGTGTGTGAAGAA…												MNTFALSKHTGAGSPDVAGFFDPRTFSIQYVVSDPATKQCAIIDPVLDFDEKSGATATHHADELLAYINKEGLSVAWILDTHPHADHFSAAHYLKQQTGAPTAIGQQVTKVQALWKEIYHWPEMTTDGRQWDTLFSEGDTFNIGELDARVLYSPGHTLASITYVIGDTAFVHDTLFQPDFGTARADFPGGDAKVLWHSIQQILALPADTRLFTGHDYMPDDREPQWESTVAEQRERNPHIADMSETDYIALRHQRDSELPMPKLILHALQVNARGGRLPEPEANGKRYLKIPLDALEGAAWD	MISCRRPFIIALTGCSLALGVAYAASVFAQPEERPDAALDMLVHEPPTMEDLENSDIHPELKKVIRYGHDLFTNTQQLRGENVFNDMNCSSCHLGEGRVPFSAPVWAAAITLPDFRGKNQHVNNLEERIAGCFAYSMNGVPPEYGSDEMLALSAYHQWLATGAPMYPDKPIFGRGFPAPDEPEQTPDYARGEAAYQNNCAICHQQDGTGHYESGEYVFPAPWGDGSNNWGAGIVRVDTMAGFIYQNMPLGQPRSLSDQEAWDIAYYITSQERPQDPRYTGDVAETSERFGPTFHKRSLYGQTREHDGHVLGDHENFGEKGDIKPWNVGMPRFENLSEE
CP022737	Halomonas_ventosae_Al12_T	CGCTCTTTAACAATCGATCAGGTAATTCATGTGGGCGCTTGTCGGGATGTCGGTGACCAGTCACTGAAACATTCAAGGCAAGCGACTCGTCAAAGAGACGTTTGAACCTTGAGCCAGGTTTGGTTCCACCTTAGGAACTATCAGACTTTAAACTGAAGAGTTTGATCATGGCTCAGATTGAACGCTGGCGGCAGGCCTAACACATGCAAGTCGAGCGGAAACGATGGAGCTTGCTCCAGGCGTCGAGCGGCGGACGGGTGAGTAATGCATAGGAATCTGCCCGGTAGTGGGGGATAACCTGGGGAAACCCAGGCTAATACCGCATACGTCCTACGGGAGAAAGCAGGGGATCTTCGGACCTTGCGCTATCGGATGAGCCTATGTCGGATTAGCTTGTTG…	MSHFIDRLNFFRKAREPFANEHGEVRQESREWENGYRQRWQHDKVVRSTHGVNCTGSCSWKIYVKNGLVTWETQQTDYPRTRPDLPNHEPRGCPRGASYSWYIYSANRLKHPLIRKPLLKLWREALEAKRDPVDAWASIVEDPARAKQYKRARGMGGFVRADWDELNELIAASNVYTAKQFGPDRIIGFSPIPAMSMVSYAAGSRYLSLIGGVCMSFYDWYCDLPPASPMTWGEQTDVPESADWYNSGYIIAWGSNVPQTRTPDAHFFTEVRYKGTKTVSVTPDYAEVSKLTDEWLSATQGTDAALAMAMGHVILKEFHLDKPSAYFTDYVRRYSDMPFLVELEAREDGSYAPGRQMRASDFEASLDQANNPEWKTVAWDETRDQLVVPRGSIGFRWGE…				MMKKDWYLKPLAVAVTTVALGISAAQAQDGHKGVDESKSAYQGAPSAMDPKSAKVVTSPGAPDLTEAEFEKAKEIYFQRCAGCHGVLRKGATGKPLTTDITQERGLEYLKAFITYGSAAGMPNWGTSGDLTDDEVELMAKYVMHEPPVPPEFGMPEMMETWEVKVAPEDRPTEQMNDLDIENLFSVTLRDAGQIALIDGASKEIVKILDTGYAVHISRMSASGRYLFVIGRDAKVDMIDLWMEDPSIVATIKIGMEARSVETSKFEGYEDDLAIAGAYWPPQYVIMDGETLEPKKIVSTRGMTVDTQEYHPEPRVAAIVASHQHPEFIVNVKETGKVQLVNYENLDALSMVEIDTSRFLHDGGWDASGRYFLTAANESNQIVVIDAQERELEAIVDVGK…		MKYETQKVALPFFMVAMALFALQVVFGLLAATVYAWPNFMAELMPFNIMRVSHTNLLIVWLLLGFMGCTYYLMPEEAEQEIHSPTIAYIQLAIFAFAGAAALVGYQFGIHEGREFLEQPFWVKVLITISFLMFLFNTSMTLLKGRRTAINLVLMLGLWLAAVFWLFAFYNPTNLAVDKLYWWWVVHLWVEGVWELIMAALLGYLLIKMTGVDREVIEKWLYIIVGLSLFSGLLGTGHHYYWIGAPSYWQPIGSIFSTLEVIPFFAMVVFAFTMFWKGSRNHPNKAAMLWALGCPTVAFFGAGVWGFMHTLHWINYYSHGTQVTAAHGHLAFYGAYVMLILGVITFAMPQLRRVQPYNQVLNMWGFWVMTGAMCFMTFTLTFAGVVQTHLQRVLGMNYME…	MSDKKKTIENLGRRHFLRNSAVTGVAGAGLAGGFGAGTLLGGSSKAQAASEGSIEVAPGELDEYYGFWSGGQSGEVRVVGIPSMRELMRIPVFNQEGATGWGITNESRRILGDSVKFLNGDSHHPHISMTDGSYDGKYLFINDKANTRVARIRLDIMKTDKITTIPNVQAIHGLRLQKVPHTQYVFANAEFPIPHHDDDIVNDGRGMENPEGYYTMFNGIDAESMDVAWQVIVDGNLDNTDADYTGRFVASTCYNSEKGMTLADTMRAERDWVVVFDVEAIEAAVEAGEFKTLGDSEVPVLDGRKGSALTRYIPVPKNPHGLNTSPDGKYFIANGKLSPTCSIIAIDKLPELFDDAIEPRDTVVGEPELGLGPLHTTFDGRGNAYTTLFIDSQIAKWNI…		MHHPTPESSSRHHDVVVIGGGAAGIAVTASLLKRRGDLDIAIVDPAETHSYQPGWTLVGG GVFPAAITRRPMGDVIPDRASWYAVGAERVDPQGGEVVLADGRRLGYSRLVVAPGLVIDW GAIEGLEQTLGQNGVTSNYRFDLAPYTWSLVQSLEKGRALFTQPPMPIKCAGAPQKAMYL SCDHWHRRGRLDGIEVSFCNAGEALFGVADYVPALEGYITRYGIEKAFGHRLVAVDGPSR TARFVVSGEDGERTAERPFDMLHAVPPQKAPAFIAESGLANAGGWLDLDPETLQHAHYPA VFGLGDASGTANAKTAAAVRKQAPVVAENLLATLDATPLSAAYLGYGSCPLTVERGRIVL AEFGYGGALQPTFPRWVNEGTRATRRAWWLKAK…		MSQQPSVTHFFDEPTNTFSYVVQDPDSKACAILDSVLDFDYAAGRTDVRSADEIIAFVRDNGLEVAWILETHVHADHLSAAPYLHERLGGLTGIGANITVVQDVFGKAFNAGPEFARDGSQFDRLFEEGNTFTIGNLEGRVLHTPGHTPACLTYVIGDAAFVGDTLFMPDYGTARCDFPGGDARTLYRSIQKVLALPGETRLFLCHDYKAPEREEYQHETSVAEQRAHNVHVHEGVSEEAFVKMRTERDATLDMPRLILPSVQVNMRAGHMPPAEDNGQVYLKVPINKF	MNQRTSHLLIAGTLASALSLSLAAVAQDDATERDYQVPLPEAPEGEITFQPPHERDIPDNQYGEMVRKGRDLFVNTQALRGEYVFNDQNCANCHLDAGRLANSAPMWASFGVYPAYRGKNDKVNTLAERIQGCFTYSMNGKPPEYGSEPLVAMQTYLHWMATGAPINESMPGRGYPKLEETEQGADRERGAEVYAQQCAVCHGEEGQGQKVGERQVFPPLWGDGAYNWGAGMHRVNTAANFIKANMPLGKPYSLSDQQAWDVAAFINSHERPQDPRRRTLESVDETDEIFHNHHGFYGDEIDGRRLGDHADFGENPTPLDG
CP034367	Halomonas_sp._MA-ZP17-13	TGAAGAGTTTGATCATGGCTCAGATTGAACGCTGGCGGCAGGCCTAACACATGCAAGTCGAGCGGTAACAGGGGTAGCTTGCTACCCGCTGACGAGCGGCGGACGGGTGAGTAATGCATAGGAATCTGCCCGATAGTGGGGGATAACCTGGGGAAACCCAGGCTAATACCGCATACGTCCTACGGGAGAAAGGGGGCTTCGGCTCCCGCTATTGGATGAGCCTATGTCGGATTAGCTAGTTGGTGAGGTAAAGGCTCACCAAGGCGACGATCCGTAGCTGGTCTGAGAGGATGATCAGCCACATCGGGACTGAGACACGGCCCGAACTCCTACGGGAGGCAGCAGTGGGGAATATTGGACAATGGGCGAAAGCCTGATCCAGCCATGCCGCGTGTGTGA…	MSHFIDRLNFFRKSREPFANEHGELRSESRQWEDSYRARWQHDKVVRSTHGVNCTGSCSWKIYVKNGLVTWETQQTDYPRTRPDLPNHEPRGCPRGASYSWYLYSANRLKYPLVRKPLLVLWREALKANPDPVDAWASIVENPAKTKQYKRARGMGGFVRGNWDELNELIAASNVYTAKQYGPDRIIGFSPIPAMSMVSYAAGSRYLSLIGGVCMSFYDWYCDLPPASPMTWGEQTDVPESADWYNSGYIIAWGSNVPQTRTPDAHFFTEVRYKGTKTVSITPDYAEVSKLTDEWLSAKQGTDAALAMAMGHVILKEFHLENPSAYFTDYVRRYTDMPFLVELEVREDGSFAPGRQLRASDFDAALGQENNPEWKTVAWDETRDQLVVPRGSIGFRWGE…											MQYPIVTHFFDEPTNTFSYVVQDPESNACAILDSVLNFDYAAGHTDVRSADEIIEFIRDNDLEVTWILETHVHADHLSAAPYLHQALGGKTGIGAHIVDVQEIFGKAFNAGTEFARDGSQFDALFNEGDTFTIGSLQGRVLHTPGHTPACLTYVIGDAAFVGDTLFMPDYGTARCDFPGGDARTLYRSIQKVLALPPQTRLFLCHDYKAPGRDVYQHETSVAEQRDANVHVHEGVTEDEFVKMRTERDATLGMPKLIIPSVQVNMRAGEMPPADDNGVVYLKVPINRF	MILHKKRLVLALTGCSLATGLAVSAFADNAGDSSSSEAPYQQLVELGFPAPQEGELVHVPPTMADLEDADIHPELKKVIRYGYDLFTNTQQLRGENVFNDMNCSSCHLGEGRQPFSAPVWAAAVTLPDFRGKNQHVNNLEERIAGCFAYSMNGTPPAYGSDEMLALSAYHQWLATGAPMYPSQPIYGRGFPAPGEPDESPDYARGEAAYQENCAICHQNDGAGHYENGEYVFPAPWGDGSNNWGAGIVRVDTAAGFIYNNMPLGQPRSLSDQDAWDIAYYMTSQERPQDPRYTGDVAETLERFGPTFHKRSLYGQVREHDGHVLGDHANFGEKGDIQPWNVGMPRFENLSDE
CP034367	Halomonas_venusta_NBRC_102221_T	TTAAACTGAAGAGTTTGATCATGGCTCAGATTGAACGCTGGCGGCAGGCCTAACACATGCAAGTCGAGCGGTAACAGGGGTAGCTTGCTACCCGCTGACGAGCGGCGGACGGGTGAGTAATGCATAGGAATCTGCCCGATAGTGGGGGATAACCTGGGGAAACCCAGGCTAATACCGCATACGTCCTACGGGAGAAAGGGGGCTCCGGCTCCCGCTATTGGATGAGCCTATGTCGGATTAGCTAGTTGGTGAGGTAAAGGCTCACCAAGGCGACGATCCGTAGCTGGTCTGAGAGGATGATCAGCCACATCGGGACTGAGACACGGCCCGAACTCCTACGGGAGGCAGCAGTGGGGAATATTGGACAATGGGCGAAAGCCTGATCCAGCCATGCCGCGT…	MSHFIDRLNFFRKSREPFANEHGELRSESRQWEESYRARWQHDKVVRSTHGVNCTGSCSWKIYVKNGLVTWETQQTDYPRTRPDLPNHEPRGCPRGASYSWYLYSANRLKYPLVRKPLLALWREALKANPDPVDAWASIVEDPTKTKKYKRARGMGGFVRGNWDELNELVAASNVYTAKQYGPDRIIGFSPIPAMSMVSYAAGSRYLSLIGGVCMSFYDWYCDLPPASPMTWGEQTDVPESADWYNSGYIIAWGSNVPQTRTPDAHFFTEVRYKGTKTVSITPDYAEVSKLTDEWLSAKQGTDAALAMAMGHVILKEFHLDNPSAYFTDYVRRYTDMPFLVELEAREDGSFAPGRQLRASDFDAALGQENNPEWKTVAWDETRDQLVVPRGSIGFRWGE…											MQYPIVTHFFDEPTNTFSYVVQDPESNACAILDSVLNFDYAAGHTDVRSADEIIEFIRDNDLEVTWILETHVHADHLSAAPYLHQALGGKTGIGAHIVDVQEIFGKAFNAGTEFARDGSQFDALFNEGDTFTIGSLQGRVLHTPGHTPACLTYVIGDAAFVGDTLFMPDYGTARCDFPGGDARTLYRSIQKVLALPPQTRLFLCHDYKAPGRDVYQHETSVAEQRNANVHVHEGVTEDEFVKMRTERDATLGMPKLIIPSVQVNMRAGEMPPADDNGVVYLKVPINRF	MILHKKRLVLALTGCSLATGLAVSAFADNAGDSSSSEAPYQQLVELGFPAPQEGELVHVPPTMADLEDADIHPELKKVIRYGYDLFTNTQQLRGENVFNDMNCSSCHLGEGRQPFSAPVWAAAVTLPDFRGKNQHVNNLEERIAGCFAYSMNGTPPAYGSDEMLALSAYHQWLATGAPMYPSQPIYGRGFPAPGEPDESPDYARGEAAYQENCAICHQNDGAGHYENGEYVFPAPWGDGSNNWGAGIVRVDTAAGFIYNNMPLGQPRSLSDQDAWDIAYYMTSQERPQDPRYTGDVAETLERFGPTFHKRSLYGQVREHDGHVLGDHANFGEKGDIQPWNVGMPRFENLSDE
NZ_SOEC00000000	Halomonas_sp._6_TX	CGCTCTTTAACAATCGATCAGGTAATTCATGTGGGCGCTTGTCGATGAGGCGGTGACCAGTCACCGATCATCAAGGCAAGCGACTCGTCAAAGAGACGTTTGAACCTTGAGCCAAGTTTGGTCCGCTTAACGGACCGTATGATTTTAAACTGAAGAGTTTGATCATGGCTCAGATTGAACGCTGGCGGCAGGCCTAACACATGCAAGTCGAGCGGCAGCGGGAGGTGCTTGCACCTCGCCGGCGAGCGGCGGACGGGTGAGTAATGCATAGGAAACTGCCCGGTAGTGGGGGATAACCTGGGGAAACCCAGGCTAATACCGCATACGTCCTACGGGAGAAAGCAGGGGCTCTTCGGACCTTGCGCTATCGGATGTGCCTATGTCGGATTAGCTGGTTGG…	MSHFLDRLQYLGKARDAFANGHGETRSESRDWEDGYRARWQHDKIVRSTHGVNCTGSCSWKIYVKNGLVTWETQQTDYPRTRPDLPNHEPRGCPRGASYSWYLYSANRLKYPLVRKKLIKLWREALAQYVDPVLAWAAIVEDPEKTAQYKKARGMGGFVRAEWDELETLIAASNVYTAKQYGPDRIVGFSPIPAMSMVSYAAGARYLSLIGGVCLSFYDWYCDLPPASPMTWGEQTDVPESADWYNSNYIIAWGSNVPQTRTPDAHFFTEVRYKGTKTVAITPDYAEVAKLCDEWLSPKQGTDAALAMAMGHVILKEFHLDRPSAYFTDYVRRYTDMPFLVELEAREDGTFLPGKQLRASDFDANLGQDNNPEWKTVAWDEASDRLVVPRGSIGFRWGE…					MASYRKLWGLLLLVLGITFALLGFFGKEVYREAPPIPDRVVTTSGELLMTEEGILDGQTAWQSVGGMQLGSIWGHGAYQAPDWTADWLHRELVAWLELAAEDAYGAPYASLSPAERNQLEFELKQEYRTNTLDAATDTVVVSERRAQAMAQTADYYSRLFSDDLALQGTRESYAMKENTLPSAERRAQMADFFFWTAWAAATERPGKEATYTNNWPHEPLIDNVPTAENILWSLTSVVLLIGGVGLLIWAWAFLRREDETEPAAPIQDPLTAIPLTASQRALGKYLLLVVGLFTFQVFLGGATAHYTVEGQTFYGIELSRWFPYTLLRTWHIQSALFWIATGFLAAGLFLAPIINGGKDPKYQKLGVDILFWALIVVVAGSFIGNYLAIAQIMPAHLNF…		MNNQETQNGMPVEEKKGLTRRGFLGATAMSGAALVGASALGGAVMTRESWAAAVKDAHAKASVGPGELDEYYGFWSGGHSGEVRVMGIPSMRELMRIPVFNVDSATGWGLTNESRQVLGDSARYLNGDSHHPHLSMTDGKYDGKYLFINDKANSRVARIRLDIMKCDKMVTVPNVQAIHGLRLQKVPHTRYVFANAEFIIPHPNDGSTFDLQARDSYTMFNAIDAETMEVAFQVIVDGNLDNTDADYAGKYAASTCYNSEKAVDLAGQMRNERDWVVVFNIPRIVAAIKAGNFTTLGDSKVPVVDGRDGSELTRYIPVPKNPHGLNTSPDGKYFIANGKLSPTATVIAIDKLDDLFDGKLAAPRDVVAAEPELGLGPLHTTFDGRGNAYTTLFIDSQVA…				MSNPEVTAFFDEPTNTFSYVVRDPDSPACAILDSVMDFDYASGATGWQSADRIIEFIQREGLEVEWILETHVHADHLTAAPYLQEHLGGKTAIGAKISQVQAIFGDLFNAGDDFARDGSQFDRLFEEGDTFSIGGLQARVLHTPGHTPACLTYVIGDAAFVGDTLFMPDYGTARCDFPGGDARTLYRSIQKVLALPDETRLFLCHDYKAPGREDYACQTTVGEQRQHNVHVHEDVDEEAFVAMRTERDSTLGMPKLIIPSVQVNMRAGYLPPAEDNGRAYLKVPINAFGQSRKS	MRKLPKSFRLAMGIMLANVTLSASAKDAQPERDYQVPLPPAPSGEAVFQPPLESAIPDNQYGDMVRKGRDLFVDTQQLRGTHVFNEQNCSNCHLDAGRMANSAPMWAAFGMYPAYRGKNDKVNTLAERIQGCFTYSMNGIPPETGSEPLVALETYFHWLATGAPVNQAMPGRGYAKLETPQGGYDPERGAQVYAEQCAVCHGADGAGQQVGDRQVFPPLWGDGAYNWGAGMHRVNTAAAFIKANMPLGKPYSLSDEDAWDVAAFINSHERPQDPRRRGMESLEATDRTFHQHSGYYGDVTGGQRLGDHDNYGANPGSDE
FOPY01000001	Halomonas_xianhensis_A-1_T	ATTGAACGCTGGCGGCAGGCCTAACACATGCAAGTCGAGCGGCAGCGGGAGGTGCTTGCACCTCGCCGGCGAGCGGCGGACGGGTGAGTAATGCATAGGAAACTGCCCGGTAGTGGGGGATAACCTGGGGAAACCCAGGCTAATACCGCATACGTCCTACGGGAGAAAGCAGGGGCTCTTCGGACCTTGCGCTATCGGATGTGCCTATGTCGGATTAGCTGGTTGGTGAGGTAACGGCTCACCAAGGCGACGATCCGTAGCTGGTCTGAGAGGATGATCAGCCACACTGGGACTGAGACACGGCCCAGACTCCTACGGGAGGCAGCAGTGGGGAATATTGGACAATGGGCGAAAGCCTGATCCAGCCATGCCGCGTGTGTGAAGAAGGCTTTCGGGTTG…	MSHFLDRLQYLGKARDAFANGHGETRSESRDWEDGYRARWQHDKIVRSTHGVNCTGSCSWKIYVKNGLVTWETQQTDYPRTRPDLPNHEPRGCPRGASYSWYLYSANRLKYPLVRKKLIKLWREALAQYVDPVLAWAAIVEDPEKTAQYKKARGMGGFVRAEWDELETLIAASNVYTAKQYGPDRIIGFSPIPAMSMVSYAAGARYLSLIGGVCLSFYDWYCDLPPASPMTWGEQTDVPESADWYNSNYIIAWGSNVPQTRTPDAHFFTEVRYKGTKTVAITPDYAEVAKLCDEWLSPKQGTDAALAMAMGHVILKEFHLDRPSAYFTDYVRRYTDMPFLVELETREDGTFVPGKQLRASDFDANLGQDNNPEWKTVAWDEASDRLVVPRGSIGFRWGE…	MKLTRRDFIKTSAASSAAAAAGISLPGQAQNLVTDAERTQLKWAKAPCRFCGVGCGVNVATRDNQVVATHADINAPVNRGVNCVKGYFLSKIMYGEDRLTQPLLRMTNGQYDKHGEFTPVSWDEAFDVMAEKYKAVLREKGPQAVGMFGSGQWTVWEGYAANKLMKAGFRSNNIDPNARHCMASAVAGFIRTFGIDEPMGCYDDIEAADAFVLWGSNMAEMHPILWTRVTDRRLSAPHVKVAVLSTFEHRSFELADMPVIFTPQADLAILNYIARYIIENGRVDWDFVNKHVRFKEGKTLIGYGLRPEHRLELMADNADDPGGANDIDFERYREFLQQYDADYVSQLSGVPKRRLDELAELYADPDTKVMSFWTMGFNQHTRGVWANNMIYNIHLLTGK…				MTSYRKLWGLLLLVLGITFALLGFFGKEVYREAPPIPDRVVTTDGELLMTEEGILDGQTAWQSVGGMQLGSIWGHGAYQAPDWTADWLHRELVAWLELAAEDVYGAPYASLSPAEQNRLEFELKQEYRTNTLEAASDTVVVSERRAQAMAQTANYYSRLFSDDLALQGTRESYAMKENTLPSAERRAQMADFFFWTAWAAATERPGKEATYTNNWPHEPLIDNVPTAENILWSLTSVVLLIGGVGLLIWAWAFLRREDETEPAAPIQDPLTAIPLTASQRALGKYLLLVVGLFTFQVFLGGATAHYTVEGQTFYGIELSKWFPYTLLRTWHIQSALFWIATGFLAAGLFLAPIINGGKDPKYQKLGVDILFWALIVVVAGSFIGNYLAIAQIMPAHLNF…		MNNQETQNGMPVEEKKGLTRRGFLGATAMSGAALVGASALGGAVMTRESWAAAVKDAHAKASVGPGELDEYYGFWSGGHSGEVRVMGVPSMRELMRIPVFNVDSATGWGLTNESRQVLGDSARYLNGDSHHPHLSMTDGKYDGKYLFINDKANSRVARIRLDIMKCDKMVTVPNVQAIHGLRLQKVPHTRYVFANAEFIIPHPNDGSTFDLQARDSYTMFNAIDAETMEVAFQVIVDGNLDNTDADYAGKYAASTCYNSEKAVDLAGQMRNERDWVVVFNIPRIEAAIKAGNFTTLGDSKVPVVDGRDGSELTRYIPVPKNPHGLNTSPDGKYFIANGKLSPTATVIAIDKLDDLFDGKLAAPRDVVAAEPELGLGPLHTTFDGRGNAYTTLFIDSQVA…				MSNPEVTAFFDEPTNTFSYVVRDPDSTACAILDSVMDFDYASGATGWQSADRIIEFIQREGLAVEWILETHVHADHLTAAPYLQERLGGKTGIGAKISQVQSIFGDLFNSGDEFARDGSQFDRLFEEGDTFSIGRLQARVLHTPGHTPACLTYVIGDAAFVGDTLFMPDYGTARCDFPGGDARTLYRSIQKVLALPDETRLFLCHDYKAPGREDYACQTTVGEQRRDNVHVHQGVDEVDFVAMRTERDSTLGMPKLIIPSVQVNMRAGHLPPAEDNGRVYLKVPINAFGQPRKS	MRKLPKSFRLAMGIMLANVTLSASAQDPQTERDYQVPLPPAPSGDAVFQPPLESAIPDNQYGDMVRKGRDLFVDTQQLRGTHVFNEQNCSNCHLDAGRMANSAPMWAAFGMYPAYRGKNDKVNTLAERIQGCFTYSMNGIPPETGSESLVALETYFHWLATGAPVNQAMPGRGYAKLETPQGGYDPERGAQVYAEQCAVCHGSDGAGQKVGDRQVFPPLWGDGAYNWGAGMHRVNTAAAFIKANMPLGKPYSLSDEDAWDVAAFINSHERPQDPRRRGMESLEATDRTFHQHSGYYGDDVGGQRLGDHDNYGANPGSGD
[truncated: 7 more rows]
